# Supplementary material for: Differential Expression of Circular RNAs in Polytocous and Monotocous Uterus during the Reproductive Cycle of Sheep
Source: Animals (Basel). 2019 Oct 14;9(10):797. doi: 10.3390/ani9100797 (PMC6827132; doi:10.3390/ani9100797)
Supplement: Supplementary file 1 [file animals-09-00797-s001.zip]

Archive with 5 entries (5 files):
- Table S1.xlsx
- Table S2.xlsx
- Table S3.xlsx
- Table S4.xlsx
- Supplemental File legend.docx
