# Supplementary material for: Differential Expression of Circular RNAs in Polytocous and Monotocous Uterus during the Reproductive Cycle of Sheep
Source: Animals (Basel). 2019 Oct 14;9(10):797. doi: 10.3390/ani9100797 (PMC6827132; doi:10.3390/ani9100797)
Supplement: Supplementary file 1 [file animals-09-00797-s001.zip › Table S1.xlsx]

## Sheet: Sheet1
Table S1 Differentially expressed circRNAs between PG and MG
Sheet1 Differentially expressed circRNAs between PG and MG in follicular phase
Gene	PF_U1_count	PF_U2_count	PF_U3_count	baseMean	MF_U1_count	MF_U2_count	MF_U3_count	Log2FoldChange	pval	padj	Up/Down	Significant
oar_circ_0000233	3	2	3	1.51097	0	0	0	3.04219	0.045629	0.759122	up	yes
oar_circ_0000245	0	0	0	2.0772	0	4	6	-3.23784	0.0324375	0.759122	down	yes
oar_circ_0000360	6	6	0	1.59813	0	0	0	3.01578	0.048333	0.759122	up	yes
oar_circ_0000423	0	0	0	1.77322	3	5	3	-3.27024	0.0298371	0.759122	down	yes
oar_circ_0000535	2	3	3	1.46061	0	0	0	3.00131	0.048944	0.759122	up	yes
oar_circ_0000606	7	4	3	2.36041	0	0	0	3.7288	0.0113223	0.759122	up	yes
oar_circ_0001074	3	2	3	1.51097	0	0	0	3.04219	0.045629	0.759122	up	yes
oar_circ_0001148	2	5	3	1.6766	0	0	0	3.2181	0.0331846	0.759122	up	yes
oar_circ_0001305	0	0	0	1.5499	4	2	3	-3.05194	0.0446538	0.759122	down	yes
oar_circ_0001440	0	0	0	2.28452	7	5	3	-3.65792	0.0131783	0.759122	down	yes
oar_circ_0001456	2	6	4	2.0579	0	0	0	3.50622	0.0186421	0.759122	up	yes
oar_circ_0001581	2	7	2	1.61929	0	0	0	3.18336	0.0354635	0.759122	up	yes
oar_circ_0001621	10	0	7	3.49671	0	0	0	4.04352	0.00552302	0.759122	up	yes
oar_circ_0001864	4	9	0	1.6054	0	0	0	3.02567	0.0475498	0.759122	up	yes
oar_circ_0002008	0	0	0	1.8431	0	2	6	-3.03225	0.0468901	0.759122	down	yes
oar_circ_0002012	0	0	0	2.03061	2	6	4	-3.43706	0.0214059	0.759122	down	yes
oar_circ_0002096	11	11	9	6.02874	5	0	0	2.4908	0.0225201	0.759122	up	yes
oar_circ_0002175	3	3	4	1.89227	0	0	0	3.37071	0.0246601	0.759122	up	yes
oar_circ_0002201	0	0	0	1.53912	3	3	3	-3.05161	0.044648	0.759122	down	yes
oar_circ_0002447	0	0	0	1.78226	7	3	2	-3.2829	0.0291829	0.759122	down	yes
oar_circ_0002738	0	0	0	2.3477	2	11	3	-3.65732	0.013322	0.759122	down	yes
oar_circ_0003484	8	39	6	8.35366	6	4	0	2.17481	0.0196546	0.759122	up	yes
oar_circ_0003540	0	0	0	2.19076	6	3	4	-3.56346	0.0163103	0.759122	down	yes
oar_circ_0003647	2	10	5	2.76318	0	0	0	3.93515	0.00686886	0.759122	up	yes
oar_circ_0003699	5	3	2	9.03275	2	31	13	-1.92658	0.0412805	0.759122	down	yes
oar_circ_0004333	0	6	4	1.74118	0	0	0	3.06935	0.0440728	0.759122	up	yes
oar_circ_0004517	0	0	0	2.40098	2	0	8	-3.38633	0.0244901	0.759122	down	yes
oar_circ_0004613	4	9	0	1.6054	0	0	0	3.02567	0.0475498	0.759122	up	yes
oar_circ_0004757	2	3	3	1.46061	0	0	0	3.00131	0.048944	0.759122	up	yes
oar_circ_0005541	0	10	6	2.71976	0	0	0	3.71915	0.0120621	0.759122	up	yes
oar_circ_0005890	0	0	0	2.63508	2	2	8	-3.70271	0.012107	0.759122	down	yes
oar_circ_0006160	5	6	3	2.25968	0	0	0	3.68297	0.0125595	0.759122	up	yes
oar_circ_0006388	6	0	6	2.58997	0	0	0	3.60413	0.0156232	0.759122	up	yes
oar_circ_0006404	0	0	0	1.85213	4	0	5	-3.08035	0.0430973	0.759122	down	yes
oar_circ_0006577	4	6	3	2.10132	0	0	0	3.57321	0.0160809	0.759122	up	yes
oar_circ_0006629	0	0	0	2.42661	3	6	5	-3.70198	0.0119287	0.759122	down	yes
oar_circ_0006636	8	6	0	1.91485	0	0	0	3.27386	0.0304493	0.759122	up	yes
oar_circ_0006691	4	2	3	1.66933	0	0	0	3.18966	0.0350198	0.759122	up	yes
oar_circ_0006881	0	0	0	2.02887	5	5	3	-3.48063	0.019467	0.759122	down	yes
oar_circ_0007234	0	0	0	1.84543	2	9	2	-3.31814	0.0273135	0.759122	down	yes
oar_circ_0007453	4	6	2	1.82802	0	0	0	3.37457	0.02447	0.759122	up	yes
oar_circ_0007704	2	5	0	5.88142	16	14	5	-2.09928	0.0386627	0.759122	down	yes
oar_circ_0007706	12	15	4	4.96461	0	3	0	2.89744	0.0122385	0.759122	up	yes
oar_circ_0007751	0	0	0	2.00732	3	7	3	-3.45462	0.020602	0.759122	down	yes
oar_circ_0007812	0	0	0	1.53738	6	2	2	-3.05575	0.0444117	0.759122	down	yes
oar_circ_0007819	0	0	0	2.25046	7	7	2	-3.64412	0.0136358	0.759122	down	yes
oar_circ_0008214	9	6	2	11.1136	32	17	9	-1.56933	0.042999	0.759122	down	yes
oar_circ_0008348	0	0	0	1.93511	4	3	4	-3.3732	0.024349	0.759122	down	yes
oar_circ_0008525	6	2	4	2.25936	0	0	0	3.61742	0.0146728	0.759122	up	yes
oar_circ_0008535	0	0	0	1.51583	4	4	2	-3.05833	0.0441383	0.759122	down	yes
oar_circ_0008722	6	9	2	11.2324	29	18	11	-1.66843	0.0270872	0.759122	down	yes
oar_circ_0009477	27	0	12	7.55534	0	0	0	3.12105	0.0428409	0.759122	up	yes
oar_circ_0009905	0	0	0	2.13515	4	7	3	-3.55526	0.0165883	0.759122	down	yes
oar_circ_0009905	0	0	0	2.13515	4	7	3	-3.55526	0.0165883	0.759122	down	yes
oar_circ_0009996	0	8	3	1.68387	0	0	0	3.0364	0.0466728	0.759122	up	yes
oar_circ_0010312	0	0	0	3.04069	12	6	3	-4.07537	0.00466184	0.759122	down	yes
oar_circ_0010874	3	3	5	2.16557	0	0	0	3.55147	0.0169219	0.759122	up	yes
oar_circ_0010925	7	5	0	1.6485	0	0	0	3.05337	0.0453364	0.759122	up	yes
oar_circ_0011188	17	6	3	15.7157	27	28	18	-1.37422	0.0487863	0.759122	down	yes
oar_circ_0011472	4	0	5	1.99995	0	0	0	3.22495	0.0333942	0.759122	up	yes
oar_circ_0011634	0	0	0	1.77322	3	5	3	-3.27024	0.0298371	0.759122	down	yes
oar_circ_0011732	3	6	4	2.21626	0	0	0	3.63191	0.0141212	0.759122	up	yes
oar_circ_0012019	2	2	4	1.62592	0	0	0	3.1174	0.0399827	0.759122	up	yes
oar_circ_0012429	0	0	0	2.684	2	7	6	-3.81688	0.00912938	0.759122	down	yes
oar_circ_0012437	0	0	0	2.56928	4	13	2	-3.81513	0.00918245	0.759122	down	yes
oar_circ_0012983	0	2	0	3.17719	6	5	6	-2.60904	0.0444513	0.759122	down	yes
oar_circ_0014205	0	12	2	1.84255	0	0	0	3.16684	0.0372099	0.759122	up	yes
oar_circ_0014716	0	0	0	2.15844	3	6	4	-3.54581	0.0169435	0.759122	down	yes
oar_circ_0015256	3	0	6	2.11489	0	0	0	3.28525	0.0298562	0.759122	up	yes
oar_circ_0015393	4	0	5	1.99995	0	0	0	3.22495	0.0333942	0.759122	up	yes
oar_circ_0015871	16	21	0	24.1307	69	60	13	-1.84455	0.00504109	0.759122	down	yes
oar_circ_0015993	4	5	3	1.99332	0	0	0	3.49007	0.0192422	0.759122	up	yes
oar_circ_0016069	3	2	3	1.51097	0	0	0	3.04219	0.045629	0.759122	up	yes
oar_circ_0017397	3	0	5	1.84159	0	0	0	3.09568	0.0421441	0.759122	up	yes
oar_circ_0017526	12	5	7	4.84316	2	2	0	2.4853	0.0267184	0.759122	up	yes
oar_circ_0017693	0	0	0	3.10534	18	0	3	-3.84074	0.00911154	0.759122	down	yes
oar_circ_0017744	15	6	7	5.40468	0	4	0	2.65931	0.0197808	0.759122	up	yes
oar_circ_0017767	7	7	4	2.95769	0	0	0	4.07927	0.00464512	0.759122	up	yes
oar_circ_0017895	9	0	2	1.97184	0	0	0	3.2202	0.0337823	0.759122	up	yes
oar_circ_0018803	2	0	7	2.22983	0	0	0	3.33189	0.027366	0.759122	up	yes
oar_circ_0019083	4	3	4	2.05063	0	0	0	3.49507	0.0190709	0.759122	up	yes
oar_circ_0019096	4	11	0	1.82139	0	0	0	3.20811	0.0344513	0.759122	up	yes
oar_circ_0019153	3	4	3	1.72697	0	0	0	3.26664	0.0302302	0.759122	up	yes
oar_circ_0019228	0	0	0	1.50506	3	5	2	-3.04538	0.0451656	0.759122	down	yes
oar_circ_0019351	0	0	0	2.16018	0	7	5	-3.32559	0.0274332	0.759122	down	yes
oar_circ_0019508	0	0	0	1.67946	2	3	4	-3.14195	0.0380242	0.759122	down	yes
oar_circ_0020157	0	0	0	2.02713	8	4	2	-3.47791	0.0196542	0.759122	down	yes
oar_circ_0020469	0	2	0	3.16641	5	6	6	-2.60468	0.0448729	0.759122	down	yes
oar_circ_0020476	6	6	5	3.22029	2	0	0	2.56637	0.0461547	0.759122	up	yes
oar_circ_0020574	103	238	34	81.1264	76	87	37	0.791937	0.0338039	0.759122	up	yes
oar_circ_0020722	0	9	3	1.79186	0	0	0	3.12756	0.0398356	0.759122	up	yes
oar_circ_0020893	10	8	5	4.04817	0	2	0	2.98702	0.0152412	0.759122	up	yes
oar_circ_0021080	3	2	3	1.51097	0	0	0	3.04219	0.045629	0.759122	up	yes
oar_circ_0021255	0	0	0	2.19251	3	4	5	-3.53982	0.017186	0.759122	down	yes
oar_circ_0021909	0	0	0	2.30781	6	4	4	-3.65277	0.0133324	0.759122	down	yes
oar_circ_0021917	4	9	0	1.6054	0	0	0	3.02567	0.0475498	0.759122	up	yes
oar_circ_0022201	45	34	73	44.7039	32	27	25	1.09961	0.0444669	0.759122	up	yes
oar_circ_0022283	0	0	0	2.15844	3	6	4	-3.54581	0.0169435	0.759122	down	yes
oar_circ_0022293	2	5	4	1.9499	0	0	0	3.42161	0.0222481	0.759122	up	yes
oar_circ_0022871	3	2	3	1.51097	0	0	0	3.04219	0.045629	0.759122	up	yes
oar_circ_0023071	5	5	2	1.87838	0	0	0	3.41034	0.0227568	0.759122	up	yes
oar_circ_0023149	0	0	0	2.30956	3	5	5	-3.62405	0.0142594	0.759122	down	yes
oar_circ_0023273	0	0	0	2.07546	3	3	5	-3.44745	0.0209394	0.759122	down	yes
oar_circ_0023666	8	42	0	5.80269	0	0	0	3.49002	0.0221095	0.759122	up	yes
oar_circ_0023685	0	2	0	4.26122	12	10	5	-3.08975	0.0111737	0.759122	down	yes
oar_circ_0023741	0	0	0	2.41409	5	6	4	-3.72886	0.0111605	0.759122	down	yes
oar_circ_0023812	0	0	0	1.76071	5	5	2	-3.28121	0.0292298	0.759122	down	yes
oar_circ_0023905	2	6	2	1.5113	0	0	0	3.08317	0.0424906	0.759122	up	yes
oar_circ_0024011	253	89	88	102.939	92	46	45	1.28095	0.0427869	0.759122	up	yes
oar_circ_0024047	0	0	0	2.2953	8	4	3	-3.65623	0.0132515	0.759122	down	yes
oar_circ_0024336	0	0	0	1.83058	2	2	5	-3.22854	0.0324381	0.759122	down	yes
oar_circ_0024596	7	0	5	2.47503	0	0	0	3.54786	0.0176223	0.759122	up	yes
oar_circ_0024786	11	29	10	9.04377	3	9	0	2.05823	0.0205056	0.759122	up	yes
oar_circ_0024827	14	6	9	6.19795	5	2	0	2.13257	0.0390511	0.759122	up	yes
oar_circ_0024928	3	4	7	2.82017	0	0	0	3.92314	0.00708407	0.759122	up	yes
oar_circ_0025175	0	0	0	1.89027	3	6	3	-3.36595	0.0247073	0.759122	down	yes
oar_circ_0025264	0	0	0	2.272	9	5	2	-3.64842	0.0135259	0.759122	down	yes
oar_circ_0025326	0	0	0	1.94589	5	2	4	-3.36695	0.0247065	0.759122	down	yes
oar_circ_0025459	2	2	4	1.62592	0	0	0	3.1174	0.0399827	0.759122	up	yes
oar_circ_0025507	0	5	0	4.96139	8	13	7	-2.32334	0.0410806	0.759122	down	yes
oar_circ_0025583	2	3	3	1.46061	0	0	0	3.00131	0.048944	0.759122	up	yes
oar_circ_0025587	4	2	5	2.21594	0	0	0	3.57071	0.016265	0.759122	up	yes
oar_circ_0025737	0	0	0	1.70335	6	8	0	-3.0777	0.0432932	0.759122	down	yes
oar_circ_0025801	0	0	0	1.83058	2	2	5	-3.22854	0.0324381	0.759122	down	yes
oar_circ_0025856	4	3	2	1.50403	0	0	0	3.0706	0.0434091	0.759122	up	yes
oar_circ_0026011	0	0	0	1.67772	5	2	3	-3.16894	0.0361861	0.759122	down	yes
oar_circ_0026057	7	10	0	2.18848	0	0	0	3.48163	0.0201792	0.759122	up	yes
oar_circ_0026662	6	0	4	2.04337	0	0	0	3.27326	0.0305152	0.759122	up	yes
oar_circ_0026975	19	3	3	4.15273	0	0	0	4.47692	0.00152175	0.759122	up	yes
oar_circ_0027294	6	2	3	1.98606	0	0	0	3.44081	0.0214369	0.759122	up	yes
oar_circ_0027644	0	0	2	4.16003	14	11	2	-2.45576	0.0453496	0.759122	down	yes
oar_circ_0029094	8	4	0	1.69886	0	0	0	3.08523	0.0429218	0.759122	up	yes
oar_circ_0029099	11	33	17	12.2781	0	13	3	1.90413	0.0263474	0.759122	up	yes
oar_circ_0029170	3	3	4	1.89227	0	0	0	3.37071	0.0246601	0.759122	up	yes
oar_circ_0029601	0	0	0	3.21684	8	5	6	-4.13032	0.00399017	0.759122	down	yes
oar_circ_0029893	2	2	0	6.50751	6	17	12	-2.85135	0.00674857	0.759122	down	yes
oar_circ_0030095	3	5	2	1.56166	0	0	0	3.13826	0.0384575	0.759122	up	yes
oar_circ_0030159	0	0	0	1.76071	5	5	2	-3.28121	0.0292298	0.759122	down	yes
oar_circ_0030419	8	15	5	15.4549	38	29	11	-1.33392	0.0391799	0.759122	down	yes
oar_circ_0030659	0	2	0	4.532	0	30	3	-3.01356	0.022487	0.759122	down	yes
oar_circ_0031032	9	8	0	11.6666	19	25	15	-1.78628	0.0251925	0.759122	down	yes
oar_circ_0031513	5	4	2	1.77038	0	0	0	3.31661	0.0274653	0.759122	up	yes
oar_circ_0031526	3	8	5	2.70555	0	0	0	3.92068	0.00707952	0.759122	up	yes
oar_circ_0031559	0	0	0	1.7249	8	6	0	-3.0937	0.0420974	0.759122	down	yes
oar_circ_0031681	0	0	0	1.86698	4	7	2	-3.36483	0.0247924	0.759122	down	yes
oar_circ_0031909	13	5	0	2.59866	0	0	0	3.69272	0.0128427	0.759122	up	yes
oar_circ_0032170	0	0	0	1.56241	2	2	4	-3.02162	0.0471121	0.759122	down	yes
oar_circ_0032202	3	2	4	1.78428	0	0	0	3.26445	0.0304232	0.759122	up	yes

## Sheet: Sheet2
Table S2 Differentially expressed circRNAs between PG and MG
Sheet2 Differentially expressed circRNAs between PG and MG in luteal phase
Gene	PL_U1_count	PL_U2_count	PL_U3_count	baseMean	ML_U1_count	ML_U2_count	ML_U3_count	Log2FoldChange	pval	padj	Up/Down	Significant
oar_circ_0000228	12	0	11	3.9156	0	0	0	4.17466	0.00309234	0.999675	up	yes
oar_circ_0000345	10	4	6	3.76778	0	0	2	2.55212	0.0377516	0.999675	up	yes
oar_circ_0000513	130	133	130	108.113	133	58	83	0.608228	0.0392111	0.999675	up	yes
oar_circ_0000701	0	5	6	1.76894	0	0	0	3.05943	0.0400112	0.999675	up	yes
oar_circ_0000758	39	89	89	51.2849	26	31	38	1.1688	0.00647672	0.999675	up	yes
oar_circ_0000848	0	0	0	8.16844	0	32	15	-3.06169	0.0422501	0.999675	down	yes
oar_circ_0000870	17	0	19	6.09866	0	0	0	3.3116	0.0271126	0.999675	up	yes
oar_circ_0000871	13	5	0	3.11848	0	0	0	3.8316	0.00775724	0.999675	up	yes
oar_circ_0001030	0	0	0	1.73401	0	7	3	-2.9679	0.04695	0.999675	down	yes
oar_circ_0001107	0	2	0	3.58433	9	8	4	-2.57274	0.0372454	0.999675	down	yes
oar_circ_0001428	7	8	6	3.49738	0	0	0	4.24709	0.00226311	0.999675	up	yes
oar_circ_0001533	0	0	0	1.56681	4	4	2	-3.04484	0.0403489	0.999675	down	yes
oar_circ_0001643	0	0	0	1.83729	0	2	8	-3.01871	0.0430072	0.999675	down	yes
oar_circ_0001649	0	0	0	1.99983	3	4	5	-3.38143	0.0207735	0.999675	down	yes
oar_circ_0001708	0	0	0	1.70205	2	3	5	-3.13373	0.0342275	0.999675	down	yes
oar_circ_0001769	0	0	0	2.01114	9	5	0	-3.22106	0.029489	0.999675	down	yes
oar_circ_0001778	0	3	0	4.28732	9	9	6	-2.39208	0.0411248	0.999675	down	yes
oar_circ_0001853	59	68	61	84.111	138	105	92	-0.751501	0.0106342	0.999675	down	yes
oar_circ_0001864	0	6	9	2.41331	0	0	0	3.50019	0.0167025	0.999675	up	yes
oar_circ_0001901	0	0	0	2.02516	4	0	8	-3.19311	0.0311445	0.999675	down	yes
oar_circ_0001923	0	2	10	1.93447	0	0	0	3.14559	0.0342732	0.999675	up	yes
oar_circ_0001980	0	0	0	2.25629	8	5	2	-3.56018	0.0140429	0.999675	down	yes
oar_circ_0002085	0	0	0	1.79131	3	5	3	-3.2288	0.0284192	0.999675	down	yes
oar_circ_0002111	0	0	0	2.92314	0	4	12	-3.67826	0.0111794	0.999675	down	yes
oar_circ_0002125	0	0	0	1.92188	8	3	2	-3.32773	0.0233223	0.999675	down	yes
oar_circ_0002215	0	0	0	1.91058	6	0	6	-3.13131	0.0349625	0.999675	down	yes
oar_circ_0002286	4	5	2	1.83648	0	0	0	3.29224	0.0251737	0.999675	up	yes
oar_circ_0002444	0	0	0	1.65607	5	6	0	-2.94242	0.0490152	0.999675	down	yes
oar_circ_0002476	4	2	3	1.51771	0	0	0	3.02031	0.0423428	0.999675	up	yes
oar_circ_0002567	2	6	2	1.63991	0	0	0	3.11834	0.0354177	0.999675	up	yes
oar_circ_0002733	4	6	4	2.31942	0	0	0	3.64633	0.0115224	0.999675	up	yes
oar_circ_0002734	57	38	41	34.8758	36	19	22	0.900718	0.0472262	0.999675	up	yes
oar_circ_0002777	6	6	5	2.83749	0	0	0	3.9423	0.00543637	0.999675	up	yes
oar_circ_0002879	0	0	0	1.66075	6	3	2	-3.12728	0.0346367	0.999675	down	yes
oar_circ_0003509	0	0	0	1.83262	3	3	5	-3.25407	0.0270274	0.999675	down	yes
oar_circ_0003566	0	0	0	3.31486	11	0	10	-3.91012	0.00627028	0.999675	down	yes
oar_circ_0003852	0	7	8	2.41194	0	0	0	3.50241	0.0166146	0.999675	up	yes
oar_circ_0003925	0	0	0	1.9059	5	3	4	-3.32711	0.0232631	0.999675	down	yes
oar_circ_0004061	29	36	46	26.6661	27	5	21	1.10277	0.0496296	0.999675	up	yes
oar_circ_0004146	5	2	3	1.69603	0	0	0	3.17182	0.0319533	0.999675	up	yes
oar_circ_0004161	0	0	0	1.96318	0	5	6	-3.14667	0.0339922	0.999675	down	yes
oar_circ_0004181	2	9	7	2.92728	0	0	0	3.95308	0.00535114	0.999675	up	yes
oar_circ_0004200	6	6	5	2.83749	0	0	0	3.9423	0.00543637	0.999675	up	yes
oar_circ_0004302	4	3	6	2.16208	0	0	0	3.5373	0.0148583	0.999675	up	yes
oar_circ_0004373	9	0	2	1.92774	0	0	0	3.1276	0.0354301	0.999675	up	yes
oar_circ_0004487	0	14	7	3.37099	0	0	0	3.96902	0.0054377	0.999675	up	yes
oar_circ_0004500	24	30	15	14.9139	5	12	4	1.66362	0.0165158	0.999675	up	yes
oar_circ_0004557	0	3	8	1.77167	0	0	0	3.04638	0.0409996	0.999675	up	yes
oar_circ_0004581	0	0	0	2.16236	6	6	2	-3.49819	0.0161428	0.999675	down	yes
oar_circ_0004600	6	16	11	5.74118	0	2	0	3.31362	0.00333463	0.999675	up	yes
oar_circ_0004611	4	11	6	3.44262	0	0	0	4.20814	0.00256941	0.999675	up	yes
oar_circ_0004697	2	3	4	1.48258	0	0	0	2.99366	0.0444068	0.999675	up	yes
oar_circ_0004781	7	3	3	2.21274	0	0	0	3.5526	0.0143871	0.999675	up	yes
oar_circ_0004793	0	0	0	1.77066	11	2	0	-3.01377	0.0433937	0.999675	down	yes
oar_circ_0005005	5	0	6	1.8602	0	0	0	3.11988	0.0358371	0.999675	up	yes
oar_circ_0005094	0	0	0	1.66074	2	5	3	-3.10646	0.0360291	0.999675	down	yes
oar_circ_0005199	0	0	0	1.47756	3	2	4	-2.94954	0.0478483	0.999675	down	yes
oar_circ_0005375	0	0	0	1.88524	5	4	3	-3.31505	0.0238484	0.999675	down	yes
oar_circ_0005508	6	4	3	2.19449	0	0	0	3.55391	0.0143121	0.999675	up	yes
oar_circ_0005538	11	6	0	2.92191	0	0	0	3.7522	0.00939435	0.999675	up	yes
oar_circ_0005616	0	0	0	1.66542	7	0	4	-2.94347	0.0489361	0.999675	down	yes
oar_circ_0005890	14	0	4	3.1422	0	0	0	3.82833	0.00784504	0.999675	up	yes
oar_circ_0005944	5	0	8	2.18306	0	0	0	3.34653	0.023088	0.999675	up	yes
oar_circ_0006006	0	0	0	1.51419	2	3	4	-2.97725	0.0455787	0.999675	down	yes
oar_circ_0006162	0	0	0	1.93786	3	7	2	-3.3209	0.0236601	0.999675	down	yes
oar_circ_0006213	0	0	0	1.56681	4	4	2	-3.04484	0.0403489	0.999675	down	yes
oar_circ_0006264	0	7	9	2.57338	0	0	0	3.5939	0.0135644	0.999675	up	yes
oar_circ_0006279	2	3	4	1.48258	0	0	0	2.99366	0.0444068	0.999675	up	yes
oar_circ_0006389	0	0	0	4.13958	13	0	13	-4.21779	0.00270016	0.999675	down	yes
oar_circ_0006434	0	0	0	1.55083	5	2	3	-3.02841	0.041584	0.999675	down	yes
oar_circ_0006466	14	7	7	19.0408	33	35	22	-1.5322	0.0112971	0.999675	down	yes
oar_circ_0006474	36	23	23	40.0468	67	63	37	-0.912001	0.0358524	0.999675	down	yes
oar_circ_0006521	0	0	2	4.07269	6	11	6	-2.75689	0.0225278	0.999675	down	yes
oar_circ_0006718	0	0	0	1.81664	0	3	7	-3.02345	0.0425947	0.999675	down	yes
oar_circ_0006760	2	6	4	1.96278	0	0	0	3.38969	0.0205736	0.999675	up	yes
oar_circ_0007039	0	0	0	1.47288	2	5	2	-2.93487	0.0491303	0.999675	down	yes
oar_circ_0007040	0	0	0	1.47756	3	2	4	-2.94954	0.0478483	0.999675	down	yes
oar_circ_0007071	0	0	0	1.70673	3	0	7	-2.94784	0.048595	0.999675	down	yes
oar_circ_0007201	14	4	0	3.13674	0	0	0	3.82629	0.00788449	0.999675	up	yes
oar_circ_0007207	0	0	0	2.73726	12	7	0	-3.65781	0.0116378	0.999675	down	yes
oar_circ_0007254	12	6	3	3.91894	0	2	0	2.67285	0.0298335	0.999675	up	yes
oar_circ_0007335	57	44	39	67.5851	129	91	64	-0.901913	0.00950421	0.999675	down	yes
oar_circ_0007356	0	0	0	1.53018	5	3	2	-3.01344	0.0427227	0.999675	down	yes
oar_circ_0007451	0	0	0	1.53485	2	2	5	-2.98062	0.0453501	0.999675	down	yes
oar_circ_0007480	11	10	26	9.19572	11	0	0	2.06779	0.0357307	0.999675	up	yes
oar_circ_0007522	3	4	2	1.4981	0	0	0	3.0055	0.0434807	0.999675	up	yes
oar_circ_0007657	9	7	0	2.72534	0	0	0	3.66167	0.0116213	0.999675	up	yes
oar_circ_0007672	4	7	0	1.83375	0	0	0	3.09782	0.0373328	0.999675	up	yes
oar_circ_0007715	0	0	0	1.92655	5	2	5	-3.32608	0.0233596	0.999675	down	yes
oar_circ_0007749	0	0	0	2.06646	0	0	11	-2.95611	0.0485151	0.999675	down	yes
oar_circ_0008018	0	0	0	1.86459	5	5	2	-3.28984	0.0251564	0.999675	down	yes
oar_circ_0008019	0	0	0	1.49354	2	4	3	-2.96228	0.0467953	0.999675	down	yes
oar_circ_0008107	0	0	0	1.4569	3	3	3	-2.94139	0.0485073	0.999675	down	yes
oar_circ_0008241	0	0	0	1.8373	4	0	7	-3.06117	0.0397851	0.999675	down	yes
oar_circ_0008413	6	3	3	12.4845	25	25	16	-2.22014	0.00265587	0.999675	down	yes
oar_circ_0008551	5	6	2	2.17487	0	0	0	3.52988	0.0151511	0.999675	up	yes
oar_circ_0008588	4	0	2	6.68991	11	5	18	-2.13641	0.0348789	0.999675	down	yes
oar_circ_0008606	6	4	0	1.71018	0	0	0	2.99584	0.0448029	0.999675	up	yes
oar_circ_0008735	4	7	2	2.15662	0	0	0	3.51514	0.0156738	0.999675	up	yes
oar_circ_0009011	4	0	6	1.68188	0	0	0	2.97611	0.0463689	0.999675	up	yes
oar_circ_0009017	4	2	4	1.67915	0	0	0	3.16524	0.0323416	0.999675	up	yes
oar_circ_0009121	5	8	0	2.17214	0	0	0	3.34045	0.0233749	0.999675	up	yes
oar_circ_0009304	0	0	0	1.60813	4	2	4	-3.07386	0.0382564	0.999675	down	yes
oar_circ_0009527	0	0	0	1.91721	7	6	0	-3.15289	0.0335756	0.999675	down	yes
oar_circ_0009647	0	0	2	3.78426	3	6	11	-2.60587	0.0359608	0.999675	down	yes
oar_circ_0009664	0	0	0	1.62411	7	2	2	-3.08441	0.0375914	0.999675	down	yes
oar_circ_0009795	0	0	0	1.75468	8	2	2	-3.18885	0.0308525	0.999675	down	yes
oar_circ_0010136	6	0	8	2.36138	0	0	0	3.45959	0.0182328	0.999675	up	yes
oar_circ_0010275	3	7	6	2.62403	0	0	0	3.81988	0.00752661	0.999675	up	yes
oar_circ_0010299	0	0	0	1.71337	8	4	0	-2.9934	0.0448822	0.999675	down	yes
oar_circ_0010312	0	13	0	2.08088	0	0	0	3.01755	0.0437583	0.999675	up	yes
oar_circ_0010491	2	3	4	1.48258	0	0	0	2.99366	0.0444068	0.999675	up	yes
oar_circ_0010535	0	0	0	1.60813	4	2	4	-3.07386	0.0382564	0.999675	down	yes
oar_circ_0010549	0	0	0	1.97917	3	5	4	-3.36998	0.0212801	0.999675	down	yes
oar_circ_0010789	0	0	0	1.60813	4	2	4	-3.07386	0.0382564	0.999675	down	yes
oar_circ_0010899	5	4	2	1.85473	0	0	0	3.30343	0.0246092	0.999675	up	yes
oar_circ_0011134	5	3	3	1.8561	0	0	0	3.31266	0.024122	0.999675	up	yes
oar_circ_0011980	7	8	0	2.52877	0	0	0	3.55852	0.0146904	0.999675	up	yes
oar_circ_0012025	3	3	3	1.49946	0	0	0	3.01437	0.0427694	0.999675	up	yes
oar_circ_0012099	6	2	3	1.87435	0	0	0	3.30744	0.024437	0.999675	up	yes
oar_circ_0012102	8	3	0	14.334	20	25	30	-2.51537	0.00155313	0.999675	down	yes
oar_circ_0012149	5	6	2	2.17487	0	0	0	3.52988	0.0151511	0.999675	up	yes
oar_circ_0012150	8	8	4	3.68724	0	2	0	2.60208	0.0344918	0.999675	up	yes
oar_circ_0012181	4	2	4	1.67915	0	0	0	3.16524	0.0323416	0.999675	up	yes
oar_circ_0012256	0	0	0	1.56681	4	4	2	-3.04484	0.0403489	0.999675	down	yes
oar_circ_0012257	3	7	4	2.30117	0	0	0	3.62695	0.0120887	0.999675	up	yes
oar_circ_0012272	2	2	5	1.48394	0	0	0	2.98242	0.0453408	0.999675	up	yes
oar_circ_0012319	0	0	0	1.77065	3	6	2	-3.20024	0.0301178	0.999675	down	yes
oar_circ_0012401	0	0	0	2.05713	10	0	4	-3.23833	0.0285416	0.999675	down	yes
oar_circ_0012405	0	0	0	1.89459	3	0	8	-3.08786	0.0379366	0.999675	down	yes
oar_circ_0012490	2	6	4	1.96278	0	0	0	3.38969	0.0205736	0.999675	up	yes
oar_circ_0012543	0	0	0	2.54275	3	5	7	-3.71309	0.0097645	0.999675	down	yes
oar_circ_0012660	58	75	84	56.9867	68	46	24	0.746965	0.047444	0.999675	up	yes
oar_circ_0012704	0	0	0	1.75468	8	2	2	-3.18885	0.0308525	0.999675	down	yes
oar_circ_0013007	8	6	0	2.38696	0	0	0	3.47239	0.0177412	0.999675	up	yes
oar_circ_0013056	2	4	10	2.61125	0	0	0	3.77753	0.00845981	0.999675	up	yes
oar_circ_0013106	144	185	109	186.986	264	274	180	-0.64176	0.012657	0.999675	down	yes
oar_circ_0013124	0	0	0	2.51743	10	5	2	-3.71111	0.00984693	0.999675	down	yes
oar_circ_0013134	0	0	0	1.55083	5	2	3	-3.02841	0.041584	0.999675	down	yes
oar_circ_0013197	2	2	0	5.23534	9	9	10	-2.34599	0.0272977	0.999675	down	yes
oar_circ_0013318	8	21	30	11.9286	4	5	5	1.94438	0.0109659	0.999675	up	yes
oar_circ_0013337	0	0	0	1.98385	4	2	6	-3.35581	0.0219779	0.999675	down	yes
oar_circ_0013473	2	10	6	2.92592	0	0	0	3.94837	0.00542669	0.999675	up	yes
oar_circ_0013517	0	0	0	1.94253	4	4	4	-3.35344	0.0220108	0.999675	down	yes
oar_circ_0013532	0	0	0	2.11441	5	2	6	-3.45125	0.0179152	0.999675	down	yes
oar_circ_0013541	0	0	0	1.92655	5	2	5	-3.32608	0.0233596	0.999675	down	yes
oar_circ_0013658	0	0	0	2.60669	11	7	0	-3.58917	0.0136219	0.999675	down	yes
oar_circ_0013702	18	7	13	25.376	57	16	47	-1.50266	0.0112117	0.999675	down	yes
oar_circ_0013743	7	5	7	3.43974	2	0	0	2.65633	0.0329964	0.999675	up	yes
oar_circ_0013808	0	0	0	1.79599	4	2	5	-3.22265	0.0287953	0.999675	down	yes
oar_circ_0013939	5	4	4	2.1776	0	0	0	3.55343	0.0143023	0.999675	up	yes
oar_circ_0013959	5	2	4	1.85746	0	0	0	3.30511	0.0245255	0.999675	up	yes
oar_circ_0013973	0	0	0	1.70205	2	3	5	-3.13373	0.0342275	0.999675	down	yes
oar_circ_0013978	12	4	0	2.7801	0	0	0	3.66343	0.0116269	0.999675	up	yes
oar_circ_0014135	0	0	0	2.33424	7	4	4	-3.62362	0.0120581	0.999675	down	yes
oar_circ_0014321	79	82	75	101.075	173	132	91	-0.64918	0.0215655	0.999675	down	yes
oar_circ_0014408	0	0	0	2.27694	4	6	4	-3.57734	0.0134431	0.999675	down	yes
oar_circ_0014495	2	4	4	1.64264	0	0	0	3.14027	0.0339171	0.999675	up	yes
oar_circ_0014710	0	0	0	1.4569	3	3	3	-2.94139	0.0485073	0.999675	down	yes
oar_circ_0014813	0	11	2	2.08361	0	0	0	3.24704	0.0282684	0.999675	up	yes
oar_circ_0015102	3	4	7	2.30526	0	0	0	3.62895	0.0120326	0.999675	up	yes
oar_circ_0015195	0	0	0	2.3389	0	5	8	-3.38712	0.0211613	0.999675	down	yes
oar_circ_0015246	0	0	0	1.71804	5	3	3	-3.18109	0.0311962	0.999675	down	yes
oar_circ_0015252	0	6	8	2.25188	0	0	0	3.4032	0.0205307	0.999675	up	yes
oar_circ_0015344	2	4	4	1.64264	0	0	0	3.14027	0.0339171	0.999675	up	yes
oar_circ_0015375	0	0	0	3.39943	7	7	7	-4.16291	0.00287483	0.999675	down	yes
oar_circ_0015476	5	4	2	1.85473	0	0	0	3.30343	0.0246092	0.999675	up	yes
oar_circ_0015747	0	0	0	1.83262	3	3	5	-3.25407	0.0270274	0.999675	down	yes
oar_circ_0015816	3	3	3	1.49946	0	0	0	3.01437	0.0427694	0.999675	up	yes
oar_circ_0015912	0	0	0	1.73869	5	2	4	-3.18628	0.0309136	0.999675	down	yes
oar_circ_0015969	69	78	61	50.4814	38	37	25	1.11017	0.00320363	0.999675	up	yes
oar_circ_0016166	6	5	0	1.87025	0	0	0	3.12636	0.0354097	0.999675	up	yes
oar_circ_0016197	3	6	2	1.81823	0	0	0	3.27308	0.0261917	0.999675	up	yes
oar_circ_0016344	0	7	4	1.76621	0	0	0	3.05249	0.0405271	0.999675	up	yes
oar_circ_0016361	0	0	0	1.92655	5	2	5	-3.32608	0.0233596	0.999675	down	yes
oar_circ_0016380	0	0	0	1.83729	0	2	8	-3.01871	0.0430072	0.999675	down	yes
oar_circ_0016419	0	0	0	2.44882	5	4	6	-3.68215	0.0104847	0.999675	down	yes
oar_circ_0016462	3	0	7	1.66499	0	0	0	2.95478	0.0481329	0.999675	up	yes
oar_circ_0016468	0	0	0	2.01581	2	6	4	-3.37456	0.0211368	0.999675	down	yes
oar_circ_0016503	3	7	0	1.65543	0	0	0	2.94778	0.0487135	0.999675	up	yes
oar_circ_0016575	17	35	39	21.3642	20	15	7	1.1591	0.0440897	0.999675	up	yes
oar_circ_0016623	0	6	8	2.25188	0	0	0	3.4032	0.0205307	0.999675	up	yes
oar_circ_0016934	0	0	0	1.62411	7	2	2	-3.08441	0.0375914	0.999675	down	yes
oar_circ_0016977	7	3	0	1.72844	0	0	0	3.00035	0.0444735	0.999675	up	yes
oar_circ_0017006	6	5	5	2.67742	0	0	0	3.85642	0.00682653	0.999675	up	yes
oar_circ_0017052	3	0	0	4.74312	6	7	12	-2.44627	0.0347239	0.999675	down	yes
oar_circ_0017187	0	0	0	1.88525	9	2	2	-3.2856	0.0254858	0.999675	down	yes
oar_circ_0017207	0	0	0	1.66075	6	3	2	-3.12728	0.0346367	0.999675	down	yes
oar_circ_0017427	0	0	0	1.53485	2	2	5	-2.98062	0.0453501	0.999675	down	yes
oar_circ_0017452	0	0	0	1.81664	0	3	7	-3.02345	0.0425947	0.999675	down	yes
oar_circ_0017653	4	3	3	1.67778	0	0	0	3.17246	0.0318678	0.999675	up	yes
oar_circ_0017767	5	5	2	2.0148	0	0	0	3.42219	0.0191921	0.999675	up	yes
oar_circ_0017907	5	3	3	1.8561	0	0	0	3.31266	0.024122	0.999675	up	yes
oar_circ_0017910	5	2	2	1.5346	0	0	0	3.02052	0.0423692	0.999675	up	yes
oar_circ_0018004	2	2	6	1.64538	0	0	0	3.12214	0.0351662	0.999675	up	yes
oar_circ_0018147	0	0	0	2.61136	8	6	3	-3.78097	0.00822573	0.999675	down	yes
oar_circ_0018176	5	9	2	2.65507	0	0	0	3.8054	0.00787198	0.999675	up	yes
oar_circ_0018349	3	4	7	2.30526	0	0	0	3.62895	0.0120326	0.999675	up	yes
oar_circ_0018697	2	3	4	1.48258	0	0	0	2.99366	0.0444068	0.999675	up	yes
oar_circ_0018838	3	4	2	1.4981	0	0	0	3.0055	0.0434807	0.999675	up	yes
oar_circ_0018848	0	4	2	6.50896	22	7	8	-2.19309	0.0281228	0.999675	down	yes
oar_circ_0018870	8	11	12	5.87594	0	0	4	2.41599	0.0259613	0.999675	up	yes
oar_circ_0019053	6	4	4	2.35592	0	0	0	3.66367	0.0110604	0.999675	up	yes
oar_circ_0019076	9	3	20	18.9275	47	20	22	-1.29348	0.0497893	0.999675	down	yes
oar_circ_0019112	53	43	44	63.7098	100	83	71	-0.773234	0.0221381	0.999675	down	yes
oar_circ_0019130	5	5	0	1.69193	0	0	0	2.98599	0.0455717	0.999675	up	yes
oar_circ_0019132	0	7	9	2.57338	0	0	0	3.5939	0.0135644	0.999675	up	yes
oar_circ_0019220	8	3	10	3.52109	0	0	0	4.22382	0.00246494	0.999675	up	yes
oar_circ_0019239	3	4	0	7.20862	7	25	5	-2.05788	0.0405385	0.999675	down	yes
oar_circ_0019257	6	8	0	2.35046	0	0	0	3.45402	0.0184498	0.999675	up	yes
oar_circ_0019284	3	20	4	4.77375	3	0	0	2.68363	0.024155	0.999675	up	yes
oar_circ_0019460	4	0	7	1.84331	0	0	0	3.10415	0.0369032	0.999675	up	yes
oar_circ_0019477	0	0	0	2.07777	2	3	7	-3.39838	0.0201355	0.999675	down	yes
oar_circ_0019481	3	6	3	1.97966	0	0	0	3.40793	0.019766	0.999675	up	yes
oar_circ_0019635	0	0	0	3.17026	7	9	4	-4.05617	0.00393575	0.999675	down	yes
oar_circ_0019691	3	0	7	1.66499	0	0	0	2.95478	0.0481329	0.999675	up	yes
oar_circ_0019741	6	4	5	2.51735	0	0	0	3.76279	0.00867484	0.999675	up	yes
oar_circ_0019845	0	0	0	1.58747	4	3	3	-3.06731	0.0386926	0.999675	down	yes
oar_circ_0019920	8	2	6	2.71529	0	0	0	3.83539	0.00728896	0.999675	up	yes
oar_circ_0020107	3	3	3	1.49946	0	0	0	3.01437	0.0427694	0.999675	up	yes
oar_circ_0020133	0	0	0	3.58533	3	0	17	-3.93528	0.00599286	0.999675	down	yes
oar_circ_0020300	4	4	2	1.67641	0	0	0	3.16338	0.0324571	0.999675	up	yes
oar_circ_0020324	31	32	25	51.1151	120	59	58	-1.29478	0.000928894	0.999675	down	yes
oar_circ_0020384	5	2	2	1.5346	0	0	0	3.02052	0.0423692	0.999675	up	yes
oar_circ_0020793	9	0	0	9.2651	23	11	15	-2.008	0.0405575	0.999675	down	yes
oar_circ_0020795	0	0	0	1.72271	6	0	5	-2.98865	0.0452394	0.999675	down	yes
oar_circ_0020843	0	0	0	1.51419	2	3	4	-2.97725	0.0455787	0.999675	down	yes
oar_circ_0020941	0	0	4	7.08022	32	9	4	-2.7969	0.00933904	0.999675	down	yes
oar_circ_0021145	0	0	0	1.66542	7	0	4	-2.94347	0.0489361	0.999675	down	yes
oar_circ_0021201	0	0	0	2.27694	4	6	4	-3.57734	0.0134431	0.999675	down	yes
oar_circ_0021203	0	0	0	1.81197	7	2	3	-3.24414	0.0276184	0.999675	down	yes
oar_circ_0021227	9	4	5	3.05231	0	0	0	4.02778	0.00432674	0.999675	up	yes
oar_circ_0021387	4	6	0	1.67368	0	0	0	2.97018	0.0468472	0.999675	up	yes
oar_circ_0021478	0	0	0	1.8373	4	0	7	-3.06117	0.0397851	0.999675	down	yes
oar_circ_0021531	2	2	6	1.64538	0	0	0	3.12214	0.0351662	0.999675	up	yes
oar_circ_0021615	7	4	0	1.8885	0	0	0	3.13329	0.034972	0.999675	up	yes
oar_circ_0021707	0	0	0	1.78001	5	0	6	-3.02767	0.0422312	0.999675	down	yes
oar_circ_0021715	0	0	0	2.1717	0	4	8	-3.27725	0.0264555	0.999675	down	yes
oar_circ_0021833	0	0	0	2.9438	0	3	13	-3.67082	0.0114133	0.999675	down	yes
oar_circ_0021874	0	0	0	2.35023	10	4	2	-3.61132	0.0125065	0.999675	down	yes
oar_circ_0021975	0	0	0	1.72934	3	8	0	-2.98033	0.0459486	0.999675	down	yes
oar_circ_0022134	2	7	2	1.79998	0	0	0	3.2439	0.0278208	0.999675	up	yes
oar_circ_0022201	43	34	40	87.4587	164	160	105	-1.77789	1.81655e-08	0.000311792	down	yes
oar_circ_0022236	2	7	4	2.12285	0	0	0	3.49746	0.016299	0.999675	up	yes
oar_circ_0022241	5	8	0	2.17214	0	0	0	3.34045	0.0233749	0.999675	up	yes
oar_circ_0022374	5	4	3	2.01617	0	0	0	3.43637	0.0185731	0.999675	up	yes
oar_circ_0022385	2	4	5	1.80408	0	0	0	3.2721	0.026216	0.999675	up	yes
oar_circ_0022511	3	2	6	1.82369	0	0	0	3.2765	0.0260127	0.999675	up	yes
oar_circ_0022541	8	25	13	9.73056	6	4	4	1.63822	0.0404317	0.999675	up	yes
oar_circ_0022546	0	0	4	5.06905	7	12	8	-2.27855	0.0431932	0.999675	down	yes
oar_circ_0022620	5	4	3	2.01617	0	0	0	3.43637	0.0185731	0.999675	up	yes
oar_circ_0022654	4	0	6	1.68188	0	0	0	2.97611	0.0463689	0.999675	up	yes
oar_circ_0022678	5	2	2	1.5346	0	0	0	3.02052	0.0423692	0.999675	up	yes
oar_circ_0022794	5	0	0	7.90562	23	15	8	-2.62548	0.00920193	0.999675	down	yes
oar_circ_0022866	0	0	0	1.7387	9	0	3	-2.99878	0.0444906	0.999675	down	yes
oar_circ_0022871	0	0	0	2.63201	4	7	5	-3.78105	0.0082195	0.999675	down	yes
oar_circ_0022909	0	0	0	1.4569	3	3	3	-2.94139	0.0485073	0.999675	down	yes
oar_circ_0022953	2	4	3	1.48121	0	0	0	2.9926	0.0444903	0.999675	up	yes
oar_circ_0022955	0	0	0	1.70205	2	3	5	-3.13373	0.0342275	0.999675	down	yes
oar_circ_0022974	4	4	4	1.99928	0	0	0	3.43177	0.0187417	0.999675	up	yes
oar_circ_0023122	0	0	0	2.45817	3	0	11	-3.43653	0.0191424	0.999675	down	yes
oar_circ_0023158	3	4	2	1.4981	0	0	0	3.0055	0.0434807	0.999675	up	yes
oar_circ_0023351	0	0	0	1.94253	4	4	4	-3.35344	0.0220108	0.999675	down	yes
oar_circ_0023391	0	0	0	1.72934	3	8	0	-2.98033	0.0459486	0.999675	down	yes
oar_circ_0023405	0	0	0	1.95852	7	4	2	-3.36078	0.021739	0.999675	down	yes
oar_circ_0023497	2	4	4	8.28365	8	11	20	-1.80878	0.0388205	0.999675	down	yes
oar_circ_0023541	0	0	0	1.96787	5	0	7	-3.16507	0.032825	0.999675	down	yes
oar_circ_0023608	0	0	0	1.77532	0	5	5	-3.00743	0.0437837	0.999675	down	yes
oar_circ_0023836	0	0	0	1.89459	3	0	8	-3.08786	0.0379366	0.999675	down	yes
oar_circ_0023919	179	218	109	106.27	110	19	23	1.84	0.00618189	0.999675	up	yes
oar_circ_0024022	0	0	0	4.22219	5	0	19	-4.18482	0.00302718	0.999675	down	yes
oar_circ_0024044	3	2	4	1.50083	0	0	0	3.00759	0.0433188	0.999675	up	yes
oar_circ_0024139	0	0	0	1.4569	3	3	3	-2.94139	0.0485073	0.999675	down	yes
oar_circ_0024151	2	4	3	1.48121	0	0	0	2.9926	0.0444903	0.999675	up	yes
oar_circ_0024153	6	2	2	1.71292	0	0	0	3.16764	0.032264	0.999675	up	yes
oar_circ_0024364	21	18	23	31.3244	59	30	44	-0.997281	0.0338371	0.999675	down	yes
oar_circ_0024392	0	0	0	2.56342	11	0	6	-3.55199	0.0148211	0.999675	down	yes
oar_circ_0024395	6	4	3	2.19449	0	0	0	3.55391	0.0143121	0.999675	up	yes
oar_circ_0024477	0	0	0	1.49354	6	2	2	-2.97075	0.0461464	0.999675	down	yes
oar_circ_0024529	0	0	0	2.06843	4	7	2	-3.42248	0.019082	0.999675	down	yes
oar_circ_0024566	34	22	23	17.2397	7	8	9	1.68876	0.00714443	0.999675	up	yes
oar_circ_0024809	5	10	7	3.95672	0	2	0	2.7236	0.0244685	0.999675	up	yes
oar_circ_0024820	2	3	4	1.48258	0	0	0	2.99366	0.0444068	0.999675	up	yes
oar_circ_0025640	0	0	0	1.66074	2	5	3	-3.10646	0.0360291	0.999675	down	yes
oar_circ_0025654	0	0	6	6.79153	11	15	10	-2.20606	0.0344338	0.999675	down	yes
oar_circ_0025884	0	0	0	2.24031	5	5	4	-3.56228	0.0139025	0.999675	down	yes
oar_circ_0026010	8	20	3	6.0102	0	2	3	2.19101	0.0394362	0.999675	up	yes
oar_circ_0026066	0	0	0	3.10167	10	4	6	-4.02768	0.00426464	0.999675	down	yes
oar_circ_0026100	2	5	8	2.44845	0	0	0	3.69962	0.0102071	0.999675	up	yes
oar_circ_0026223	11	13	17	29.5263	90	41	22	-1.6959	0.00146796	0.999675	down	yes
oar_circ_0026224	0	0	0	1.69738	5	4	2	-3.1595	0.0325524	0.999675	down	yes
oar_circ_0026226	3	0	0	4.97427	18	8	4	-2.53879	0.0270015	0.999675	down	yes
oar_circ_0026227	7	0	5	19.9732	47	39	28	-2.96922	1.66894e-05	0.0954854	down	yes
oar_circ_0026240	17	18	12	44.5429	107	55	72	-2.18198	4.3416e-07	0.00372596	down	yes
oar_circ_0026353	5	2	3	1.69603	0	0	0	3.17182	0.0319533	0.999675	up	yes
oar_circ_0026447	3	6	5	2.30253	0	0	0	3.63313	0.0118998	0.999675	up	yes
oar_circ_0026477	0	3	8	1.77167	0	0	0	3.04638	0.0409996	0.999675	up	yes
oar_circ_0026503	0	0	0	2.0731	5	4	4	-3.45094	0.0178535	0.999675	down	yes
oar_circ_0026553	4	4	6	2.32215	0	0	0	3.64765	0.0114867	0.999675	up	yes
oar_circ_0026710	0	0	0	1.75467	0	6	4	-2.99092	0.0450797	0.999675	down	yes
oar_circ_0026785	0	0	0	1.66542	3	2	5	-3.10891	0.035862	0.999675	down	yes
oar_circ_0026898	30	38	26	45.0925	74	60	52	-0.898973	0.0215488	0.999675	down	yes
oar_circ_0026965	2	2	0	4.9056	6	6	13	-2.21584	0.0435486	0.999675	down	yes
oar_circ_0026991	3	3	3	1.49946	0	0	0	3.01437	0.0427694	0.999675	up	yes
oar_circ_0027081	0	0	0	1.98384	0	4	7	-3.15406	0.0335403	0.999675	down	yes
oar_circ_0027082	4	6	0	1.67368	0	0	0	2.97018	0.0468472	0.999675	up	yes
oar_circ_0027247	0	0	0	2.08441	7	7	0	-3.2702	0.0267722	0.999675	down	yes
oar_circ_0027320	4	6	0	1.67368	0	0	0	2.97018	0.0468472	0.999675	up	yes
oar_circ_0027513	0	0	0	2.87249	6	8	4	-3.91507	0.00579872	0.999675	down	yes
oar_circ_0027675	0	0	0	1.64476	3	3	4	-3.10751	0.0359093	0.999675	down	yes
oar_circ_0027774	3	5	8	2.62677	0	0	0	3.81693	0.00759278	0.999675	up	yes
oar_circ_0027977	0	0	0	2.59538	9	4	4	-3.77368	0.00837625	0.999675	down	yes
oar_circ_0027993	5	2	10	2.82607	0	0	0	3.889	0.00636037	0.999675	up	yes
oar_circ_0028007	4	3	4	1.83921	0	0	0	3.30701	0.0243852	0.999675	up	yes
oar_circ_0028071	3	4	4	1.82096	0	0	0	3.29573	0.0249512	0.999675	up	yes
oar_circ_0028127	0	0	0	1.83729	0	2	8	-3.01871	0.0430072	0.999675	down	yes
oar_circ_0028193	0	0	0	1.85328	7	0	5	-3.09273	0.0375488	0.999675	down	yes
oar_circ_0028309	0	37	35	11.5727	0	0	0	3.22982	0.0318844	0.999675	up	yes
oar_circ_0028310	0	32	12	7.05938	0	0	0	3.2087	0.0328093	0.999675	up	yes
oar_circ_0028516	5	5	4	9.67011	16	19	11	-1.5319	0.0490591	0.999675	down	yes
oar_circ_0028570	4	2	4	1.67915	0	0	0	3.16524	0.0323416	0.999675	up	yes
oar_circ_0028592	0	0	0	1.73402	4	5	2	-3.18394	0.0310566	0.999675	down	yes
oar_circ_0028647	9	0	8	2.89634	0	0	0	3.74908	0.00944864	0.999675	up	yes
oar_circ_0029041	14	18	30	38.8264	97	65	27	-1.44948	0.00267483	0.999675	down	yes
oar_circ_0029094	8	14	24	9.04479	0	0	8	2.08887	0.0372497	0.999675	up	yes
oar_circ_0029135	0	6	6	1.92901	0	0	0	3.1833	0.0318159	0.999675	up	yes
oar_circ_0029140	0	0	0	1.6814	2	4	4	-3.1245	0.0348128	0.999675	down	yes
oar_circ_0029350	5	8	3	2.65644	0	0	0	3.82924	0.00736052	0.999675	up	yes
oar_circ_0029362	0	0	0	1.81197	3	4	4	-3.24602	0.0274483	0.999675	down	yes
oar_circ_0029475	6	3	13	4.04046	3	0	0	2.45045	0.0425381	0.999675	up	yes
oar_circ_0029925	9	0	4	2.2506	0	0	0	3.37471	0.0218201	0.999675	up	yes
oar_circ_0030047	20	20	21	34.6402	22	27	91	-1.20957	0.038255	0.999675	down	yes
oar_circ_0030131	0	0	0	2.08441	7	7	0	-3.2702	0.0267722	0.999675	down	yes
oar_circ_0030181	3	6	11	3.27113	0	0	0	4.1225	0.00332366	0.999675	up	yes
oar_circ_0030277	0	0	0	1.69271	4	7	0	-2.96431	0.0472145	0.999675	down	yes
oar_circ_0030349	0	8	3	1.76484	0	0	0	3.04122	0.0413806	0.999675	up	yes
oar_circ_0030389	16	17	10	22.9027	45	33	23	-1.09727	0.0411733	0.999675	down	yes
oar_circ_0030403	0	0	0	2.13039	4	4	5	-3.48144	0.0167013	0.999675	down	yes
oar_circ_0030610	5	2	2	1.5346	0	0	0	3.02052	0.0423692	0.999675	up	yes
oar_circ_0030611	10	11	3	4.02824	0	0	0	4.40977	0.00138457	0.999675	up	yes
oar_circ_0030678	0	0	0	1.73869	5	2	4	-3.18628	0.0309136	0.999675	down	yes
oar_circ_0030689	3	3	3	1.49946	0	0	0	3.01437	0.0427694	0.999675	up	yes
oar_circ_0030714	5	5	0	1.69193	0	0	0	2.98599	0.0455717	0.999675	up	yes
oar_circ_0030720	23	19	10	11.1898	10	0	6	1.67769	0.0453489	0.999675	up	yes
oar_circ_0031067	0	0	0	2.70996	3	6	7	-3.80425	0.00777945	0.999675	down	yes
oar_circ_0031129	226	244	200	184.718	234	106	132	0.603036	0.0174299	0.999675	up	yes
oar_circ_0031209	7	9	8	4.37202	3	0	0	2.59938	0.0257243	0.999675	up	yes
oar_circ_0031447	4	2	3	1.51771	0	0	0	3.02031	0.0423428	0.999675	up	yes
oar_circ_0031492	0	0	0	1.98385	8	0	5	-3.1899	0.0313088	0.999675	down	yes
oar_circ_0031496	0	0	0	2.26097	13	0	3	-3.35924	0.0224636	0.999675	down	yes
oar_circ_0031545	0	0	0	4.32005	19	11	0	-4.29679	0.00213434	0.999675	down	yes
oar_circ_0031607	0	0	0	2.05712	2	4	6	-3.39685	0.0201667	0.999675	down	yes
oar_circ_0031663	0	0	0	2.69398	4	4	8	-3.79858	0.00788688	0.999675	down	yes
oar_circ_0031664	0	0	0	1.73869	5	2	4	-3.18628	0.0309136	0.999675	down	yes
oar_circ_0031741	7	3	0	1.72844	0	0	0	3.00035	0.0444735	0.999675	up	yes
oar_circ_0031784	0	2	0	4.35175	8	10	7	-2.87659	0.0154047	0.999675	down	yes
oar_circ_0031793	4	3	2	7.43321	17	12	9	-1.78983	0.0413514	0.999675	down	yes
oar_circ_0031888	7	0	6	2.21683	0	0	0	3.36855	0.0220632	0.999675	up	yes
oar_circ_0031894	6	5	0	1.87025	0	0	0	3.12636	0.0354097	0.999675	up	yes
oar_circ_0031909	6	10	0	2.67059	0	0	0	3.63377	0.0124007	0.999675	up	yes
oar_circ_0032150	0	0	0	1.86926	6	2	4	-3.2891	0.0252027	0.999675	down	yes
oar_circ_0032398	0	0	0	1.60345	3	5	2	-3.06705	0.0387581	0.999675	down	yes
oar_circ_0032477	2	4	5	1.80408	0	0	0	3.2721	0.026216	0.999675	up	yes
oar_circ_0032501	0	10	10	3.21502	0	0	0	3.91198	0.0062894	0.999675	up	yes
