# Supplementary material for: Differential Expression of Circular RNAs in Polytocous and Monotocous Uterus during the Reproductive Cycle of Sheep
Source: Animals (Basel). 2019 Oct 14;9(10):797. doi: 10.3390/ani9100797 (PMC6827132; doi:10.3390/ani9100797)
Supplement: Supplementary file 1 [file animals-09-00797-s001.zip › Table S2.xlsx]

## Sheet: Sheet1
Table S2 Enriched GO terms of host genes of differentially expressed circRNAs
Sheet1 Enriched GO terms of host genes of differentially expressed circRNAs in follicular phase
Ontology	Term_name	Accession	pvalue	FDR	Alt_id	Background_Count	Candidate_Gene	Candidate_Count	Links	Result
Biological_process	traversing start control point of mitotic cell cycle	GO:0007089	3.36697e-05	0.062491	GO:0000081	2	ENSOARG00000017592|ENSOARG00000014063	2	http://amigo.geneontology.org/amigo/term/GO:0007089	yes
Biological_process	calcium activated phosphatidylserine scrambling	GO:0061589	0.000200478	0.116792	--	4	ENSOARG00000014173|ENSOARG00000019578	2	http://amigo.geneontology.org/amigo/term/GO:0061589	yes
Biological_process	calcium activated galactosylceramide scrambling	GO:0061591	0.000332856	0.116792	--	5	ENSOARG00000014173|ENSOARG00000019578	2	http://amigo.geneontology.org/amigo/term/GO:0061591	yes
Biological_process	calcium activated phospholipid scrambling	GO:0061588	0.000332856	0.116792	--	5	ENSOARG00000019578|ENSOARG00000014173	2	http://amigo.geneontology.org/amigo/term/GO:0061588	yes
Biological_process	calcium activated phosphatidylcholine scrambling	GO:0061590	0.000332856	0.116792	--	5	ENSOARG00000014173|ENSOARG00000019578	2	http://amigo.geneontology.org/amigo/term/GO:0061590	yes
Biological_process	plasma membrane bounded cell projection assembly	GO:0120031	0.000412741	0.116792	--	304	ENSOARG00000014844|ENSOARG00000013232|ENSOARG00000014865|ENSOARG00000014545|ENSOARG00000002110|ENSOARG00000004865|ENSOARG00000019578|ENSOARG00000002400	8	http://amigo.geneontology.org/amigo/term/GO:0120031	yes
Biological_process	cell projection assembly	GO:0030031	0.000440487	0.116792	--	307	ENSOARG00000014844|ENSOARG00000013232|ENSOARG00000014865|ENSOARG00000014545|ENSOARG00000002110|ENSOARG00000004865|ENSOARG00000019578|ENSOARG00000002400	8	http://amigo.geneontology.org/amigo/term/GO:0030031	yes
Biological_process	protein localization	GO:0008104	0.000979294	0.168988	GO:0008105	1610	ENSOARG00000008357|ENSOARG00000020875|ENSOARG00000017592|ENSOARG00000015440|ENSOARG00000012380|ENSOARG00000014899|ENSOARG00000014545|ENSOARG00000001511|ENSOARG00000016422|ENSOARG00000010962|ENSOARG00000003217|ENSOARG00000004861|ENSOARG00000014668|ENSOARG00000004295|ENSOARG00000009574|ENSOARG00000014111|ENSOARG00000005619|ENSOARG00000012433|ENSOARG00000015763|ENSOARG00000010627	20	http://amigo.geneontology.org/amigo/term/GO:0008104	yes
Biological_process	macromolecule localization	GO:0033036	0.00111378	0.168988	--	1627	ENSOARG00000008357|ENSOARG00000020875|ENSOARG00000017592|ENSOARG00000015440|ENSOARG00000012380|ENSOARG00000014899|ENSOARG00000014545|ENSOARG00000001511|ENSOARG00000016422|ENSOARG00000010962|ENSOARG00000003217|ENSOARG00000004861|ENSOARG00000014668|ENSOARG00000004295|ENSOARG00000009574|ENSOARG00000014111|ENSOARG00000005619|ENSOARG00000012433|ENSOARG00000015763|ENSOARG00000010627	20	http://amigo.geneontology.org/amigo/term/GO:0033036	yes
Biological_process	cellular component organization or biogenesis	GO:0071840	0.00127419	0.168988	GO:0071841	4360	ENSOARG00000008357|ENSOARG00000020875|ENSOARG00000016018|ENSOARG00000012181|ENSOARG00000002400|ENSOARG00000014844|ENSOARG00000003572|ENSOARG00000014865|ENSOARG00000013038|ENSOARG00000001511|ENSOARG00000016113|ENSOARG00000009615|ENSOARG00000014671|ENSOARG00000004601|ENSOARG00000013232|ENSOARG00000001874|ENSOARG00000014545|ENSOARG00000018799|ENSOARG00000008849|ENSOARG00000019578|ENSOARG00000003217|…	40	http://amigo.geneontology.org/amigo/term/GO:0071840	yes
Biological_process	positive regulation of molecular function	GO:0044093	0.0013805	0.168988	--	1069	ENSOARG00000014063|ENSOARG00000020875|ENSOARG00000018799|ENSOARG00000002400|ENSOARG00000012380|ENSOARG00000003572|ENSOARG00000001511|ENSOARG00000016018|ENSOARG00000016422|ENSOARG00000005399|ENSOARG00000016292|ENSOARG00000002679|ENSOARG00000000194|ENSOARG00000014671|ENSOARG00000002482	15	http://amigo.geneontology.org/amigo/term/GO:0044093	yes
Biological_process	phospholipid scrambling	GO:0017121	0.00146953	0.168988	--	10	ENSOARG00000014173|ENSOARG00000019578	2	http://amigo.geneontology.org/amigo/term/GO:0017121	yes
Biological_process	negative regulation of neurotransmitter secretion	GO:0046929	0.00178925	0.168988	--	11	ENSOARG00000014671|ENSOARG00000002679	2	http://amigo.geneontology.org/amigo/term/GO:0046929	yes
Biological_process	cellular component organization	GO:0016043	0.00180244	0.168988	GO:0044235|GO:0071842	4290	ENSOARG00000008357|ENSOARG00000020875|ENSOARG00000012181|ENSOARG00000002400|ENSOARG00000014844|ENSOARG00000003572|ENSOARG00000014865|ENSOARG00000013038|ENSOARG00000001511|ENSOARG00000016113|ENSOARG00000009615|ENSOARG00000014671|ENSOARG00000004601|ENSOARG00000013232|ENSOARG00000001874|ENSOARG00000014545|ENSOARG00000018799|ENSOARG00000008849|ENSOARG00000019578|ENSOARG00000003217|ENSOARG00000002679|…	39	http://amigo.geneontology.org/amigo/term/GO:0016043	yes
Biological_process	macromolecule modification	GO:0043412	0.00209965	0.168988	--	2492	ENSOARG00000012181|ENSOARG00000003572|ENSOARG00000004865|ENSOARG00000015825|ENSOARG00000016596|ENSOARG00000004601|ENSOARG00000017770|ENSOARG00000018799|ENSOARG00000008849|ENSOARG00000013212|ENSOARG00000014671|ENSOARG00000002482|ENSOARG00000001215|ENSOARG00000008162|ENSOARG00000005585|ENSOARG00000006076|ENSOARG00000008006|ENSOARG00000011694|ENSOARG00000008364|ENSOARG00000016826|ENSOARG00000014899|…	26	http://amigo.geneontology.org/amigo/term/GO:0043412	yes
Biological_process	eye photoreceptor cell differentiation	GO:0001754	0.00213894	0.168988	--	12	ENSOARG00000001511|ENSOARG00000008849	2	http://amigo.geneontology.org/amigo/term/GO:0001754	yes
Biological_process	cellular protein modification process	GO:0006464	0.00217261	0.168988	--	2233	ENSOARG00000012181|ENSOARG00000003572|ENSOARG00000004865|ENSOARG00000016596|ENSOARG00000004601|ENSOARG00000017770|ENSOARG00000018799|ENSOARG00000008849|ENSOARG00000014671|ENSOARG00000002482|ENSOARG00000001215|ENSOARG00000008162|ENSOARG00000005585|ENSOARG00000006076|ENSOARG00000008006|ENSOARG00000011694|ENSOARG00000008364|ENSOARG00000016826|ENSOARG00000014899|ENSOARG00000014127|ENSOARG00000020214|…	24	http://amigo.geneontology.org/amigo/term/GO:0006464	yes
Biological_process	protein modification process	GO:0036211	0.00217261	0.168988	--	2233	ENSOARG00000012181|ENSOARG00000003572|ENSOARG00000004865|ENSOARG00000016596|ENSOARG00000004601|ENSOARG00000017770|ENSOARG00000018799|ENSOARG00000008849|ENSOARG00000014671|ENSOARG00000002482|ENSOARG00000001215|ENSOARG00000008162|ENSOARG00000005585|ENSOARG00000006076|ENSOARG00000008006|ENSOARG00000011694|ENSOARG00000008364|ENSOARG00000016826|ENSOARG00000014899|ENSOARG00000014127|ENSOARG00000020214|…	24	http://amigo.geneontology.org/amigo/term/GO:0036211	yes
Biological_process	Golgi vesicle transport	GO:0048193	0.00240499	0.168988	--	232	ENSOARG00000004861|ENSOARG00000015763|ENSOARG00000009574|ENSOARG00000014111|ENSOARG00000012433|ENSOARG00000004295	6	http://amigo.geneontology.org/amigo/term/GO:0048193	yes
Biological_process	photoreceptor cell differentiation	GO:0046530	0.00251822	0.168988	GO:0007467	13	ENSOARG00000001511|ENSOARG00000008849	2	http://amigo.geneontology.org/amigo/term/GO:0046530	yes
Biological_process	establishment of localization in cell	GO:0051649	0.00273087	0.168988	--	1147	ENSOARG00000008357|ENSOARG00000020875|ENSOARG00000005770|ENSOARG00000015440|ENSOARG00000008132|ENSOARG00000012380|ENSOARG00000014545|ENSOARG00000016292|ENSOARG00000016422|ENSOARG00000015763|ENSOARG00000014668|ENSOARG00000017397|ENSOARG00000014111|ENSOARG00000012433|ENSOARG00000014671	15	http://amigo.geneontology.org/amigo/term/GO:0051649	yes
Biological_process	regulation of vesicle fusion	GO:0031338	0.00275608	0.168988	--	48	ENSOARG00000016422|ENSOARG00000004861|ENSOARG00000012380	3	http://amigo.geneontology.org/amigo/term/GO:0031338	yes
Biological_process	intracellular protein transport	GO:0006886	0.00281534	0.168988	GO:0032779	505	ENSOARG00000008357|ENSOARG00000015440|ENSOARG00000016422|ENSOARG00000012380|ENSOARG00000014545|ENSOARG00000015763|ENSOARG00000014668|ENSOARG00000014111|ENSOARG00000012433	9	http://amigo.geneontology.org/amigo/term/GO:0006886	yes
Biological_process	negative regulation of epithelial cell proliferation	GO:0050680	0.00289631	0.168988	--	101	ENSOARG00000000194|ENSOARG00000014545|ENSOARG00000002110|ENSOARG00000014671	4	http://amigo.geneontology.org/amigo/term/GO:0050680	yes
Biological_process	regulation of gene silencing	GO:0060968	0.00292346	0.168988	--	49	ENSOARG00000000357|ENSOARG00000017605|ENSOARG00000001511	3	http://amigo.geneontology.org/amigo/term/GO:0060968	yes
Biological_process	plasma membrane bounded cell projection organization	GO:0120036	0.00316447	0.168988	--	514	ENSOARG00000014844|ENSOARG00000013232|ENSOARG00000014865|ENSOARG00000014545|ENSOARG00000002110|ENSOARG00000004865|ENSOARG00000002679|ENSOARG00000019578|ENSOARG00000002400	9	http://amigo.geneontology.org/amigo/term/GO:0120036	yes
Biological_process	phosphorylation	GO:0016310	0.00330972	0.168988	--	722	ENSOARG00000001215|ENSOARG00000001511|ENSOARG00000012181|ENSOARG00000003572|ENSOARG00000017770|ENSOARG00000008162|ENSOARG00000018799|ENSOARG00000020214|ENSOARG00000006076|ENSOARG00000003730|ENSOARG00000014671	11	http://amigo.geneontology.org/amigo/term/GO:0016310	yes
Biological_process	pore complex assembly	GO:0046931	0.0033642	0.168988	--	15	ENSOARG00000003217|ENSOARG00000019578	2	http://amigo.geneontology.org/amigo/term/GO:0046931	yes
Biological_process	negative regulation of gene silencing	GO:0060969	0.0033642	0.168988	--	15	ENSOARG00000017605|ENSOARG00000000357	2	http://amigo.geneontology.org/amigo/term/GO:0060969	yes
Biological_process	establishment of protein localization	GO:0045184	0.00342738	0.168988	--	1175	ENSOARG00000008357|ENSOARG00000015440|ENSOARG00000016422|ENSOARG00000012380|ENSOARG00000014899|ENSOARG00000014545|ENSOARG00000001511|ENSOARG00000010962|ENSOARG00000003217|ENSOARG00000014668|ENSOARG00000009574|ENSOARG00000014111|ENSOARG00000012433|ENSOARG00000015763|ENSOARG00000004295	15	http://amigo.geneontology.org/amigo/term/GO:0045184	yes
Biological_process	protein phosphorylation	GO:0006468	0.00343424	0.168988	--	621	ENSOARG00000001215|ENSOARG00000012181|ENSOARG00000003572|ENSOARG00000017770|ENSOARG00000008162|ENSOARG00000018799|ENSOARG00000020214|ENSOARG00000006076|ENSOARG00000003730|ENSOARG00000014671	10	http://amigo.geneontology.org/amigo/term/GO:0006468	yes
Biological_process	cellular localization	GO:0051641	0.00364566	0.168988	GO:1902580	1547	ENSOARG00000008357|ENSOARG00000020875|ENSOARG00000005770|ENSOARG00000015440|ENSOARG00000012380|ENSOARG00000004861|ENSOARG00000014545|ENSOARG00000001511|ENSOARG00000015593|ENSOARG00000016422|ENSOARG00000015763|ENSOARG00000014668|ENSOARG00000017397|ENSOARG00000014111|ENSOARG00000005619|ENSOARG00000012433|ENSOARG00000017592|ENSOARG00000004295	18	http://amigo.geneontology.org/amigo/term/GO:0051641	yes
Biological_process	regulation of cellular process	GO:0050794	0.00399139	0.168988	GO:0051244	9466	ENSOARG00000008357|ENSOARG00000020875|ENSOARG00000016018|ENSOARG00000012181|ENSOARG00000008132|ENSOARG00000016596|ENSOARG00000003572|ENSOARG00000017222|ENSOARG00000013038|ENSOARG00000001511|ENSOARG00000010962|ENSOARG00000005399|ENSOARG00000009615|ENSOARG00000006246|ENSOARG00000006930|ENSOARG00000014063|ENSOARG00000018762|ENSOARG00000014671|ENSOARG00000006663|ENSOARG00000002400|ENSOARG00000004601|…	70	http://amigo.geneontology.org/amigo/term/GO:0050794	yes
Biological_process	regulation of cellular component organization	GO:0051128	0.00415961	0.168988	--	2081	ENSOARG00000012181|ENSOARG00000002400|ENSOARG00000003572|ENSOARG00000009615|ENSOARG00000006246|ENSOARG00000014063|ENSOARG00000006663|ENSOARG00000016422|ENSOARG00000011206|ENSOARG00000012380|ENSOARG00000017770|ENSOARG00000002679|ENSOARG00000006930|ENSOARG00000014668|ENSOARG00000005399|ENSOARG00000004087|ENSOARG00000016751|ENSOARG00000019578|ENSOARG00000017605|ENSOARG00000004861|ENSOARG00000020214|…	22	http://amigo.geneontology.org/amigo/term/GO:0051128	yes
Biological_process	negative regulation of neurotransmitter transport	GO:0051589	0.00432442	0.168988	--	17	ENSOARG00000014671|ENSOARG00000002679	2	http://amigo.geneontology.org/amigo/term/GO:0051589	yes
Biological_process	regulation of Rho protein signal transduction	GO:0035023	0.00475202	0.168988	--	116	ENSOARG00000020214|ENSOARG00000004819|ENSOARG00000013232|ENSOARG00000004749	4	http://amigo.geneontology.org/amigo/term/GO:0035023	yes
Biological_process	regulation of Ras protein signal transduction	GO:0046578	0.00513647	0.168988	--	190	ENSOARG00000020214|ENSOARG00000014671|ENSOARG00000004819|ENSOARG00000013232|ENSOARG00000004749	5	http://amigo.geneontology.org/amigo/term/GO:0046578	yes
Biological_process	regulation of membrane repolarization	GO:0060306	0.00539615	0.168988	--	19	ENSOARG00000005399|ENSOARG00000016292	2	http://amigo.geneontology.org/amigo/term/GO:0060306	yes
Biological_process	protein transport	GO:0015031	0.00541183	0.168988	GO:0015831	1115	ENSOARG00000008357|ENSOARG00000015440|ENSOARG00000016422|ENSOARG00000012380|ENSOARG00000014899|ENSOARG00000014545|ENSOARG00000001511|ENSOARG00000010962|ENSOARG00000003217|ENSOARG00000014668|ENSOARG00000009574|ENSOARG00000014111|ENSOARG00000012433|ENSOARG00000015763	14	http://amigo.geneontology.org/amigo/term/GO:0015031	yes
Biological_process	protein metabolic process	GO:0019538	0.0054527	0.168988	GO:0006411	3378	ENSOARG00000012181|ENSOARG00000003572|ENSOARG00000004865|ENSOARG00000010962|ENSOARG00000006246|ENSOARG00000016596|ENSOARG00000004601|ENSOARG00000017770|ENSOARG00000018799|ENSOARG00000008849|ENSOARG00000013136|ENSOARG00000003370|ENSOARG00000014671|ENSOARG00000002482|ENSOARG00000001215|ENSOARG00000008162|ENSOARG00000005585|ENSOARG00000006076|ENSOARG00000008006|ENSOARG00000002947|ENSOARG00000011694|…	31	http://amigo.geneontology.org/amigo/term/GO:0019538	yes
Biological_process	organelle organization	GO:0006996	0.00556746	0.168988	GO:1902589	1869	ENSOARG00000008357|ENSOARG00000001511|ENSOARG00000001154|ENSOARG00000014844|ENSOARG00000002110|ENSOARG00000014865|ENSOARG00000014545|ENSOARG00000018799|ENSOARG00000004865|ENSOARG00000008849|ENSOARG00000015763|ENSOARG00000003217|ENSOARG00000014668|ENSOARG00000004116|ENSOARG00000009615|ENSOARG00000006076|ENSOARG00000016596|ENSOARG00000000194|ENSOARG00000014671|ENSOARG00000013038	20	http://amigo.geneontology.org/amigo/term/GO:0006996	yes
Biological_process	creatinine metabolic process	GO:0046449	0.00582716	0.168988	--	1	ENSOARG00000003370	1	http://amigo.geneontology.org/amigo/term/GO:0046449	yes
Biological_process	regulation of hydrogen peroxide biosynthetic process	GO:0010728	0.00582716	0.168988	--	1	ENSOARG00000001511	1	http://amigo.geneontology.org/amigo/term/GO:0010728	yes
Biological_process	glutamate secretion, neurotransmission	GO:0061535	0.00582716	0.168988	--	1	ENSOARG00000014671	1	http://amigo.geneontology.org/amigo/term/GO:0061535	yes
Biological_process	negative regulation of hydrogen peroxide biosynthetic process	GO:0010730	0.00582716	0.168988	--	1	ENSOARG00000001511	1	http://amigo.geneontology.org/amigo/term/GO:0010730	yes
Biological_process	regulation of cellular ketone metabolic process by negative regulation of transcription from RNA polymerase II promoter	GO:0072365	0.00582716	0.168988	--	1	ENSOARG00000000357	1	http://amigo.geneontology.org/amigo/term/GO:0072365	yes
Biological_process	cellular lactam metabolic process	GO:0072338	0.00582716	0.168988	--	1	ENSOARG00000003370	1	http://amigo.geneontology.org/amigo/term/GO:0072338	yes
Biological_process	negative regulation of long-term synaptic potentiation	GO:1900272	0.00582716	0.168988	--	1	ENSOARG00000002679	1	http://amigo.geneontology.org/amigo/term/GO:1900272	yes
Biological_process	phosphatidylserine exposure on blood platelet	GO:0097045	0.00582716	0.168988	--	1	ENSOARG00000019578	1	http://amigo.geneontology.org/amigo/term/GO:0097045	yes
Biological_process	melanocyte apoptotic process	GO:1902362	0.00582716	0.168988	--	1	ENSOARG00000006246	1	http://amigo.geneontology.org/amigo/term/GO:1902362	yes
Biological_process	protein biotinylation	GO:0009305	0.00582716	0.168988	--	1	ENSOARG00000014127	1	http://amigo.geneontology.org/amigo/term/GO:0009305	yes
Biological_process	positive regulation of growth factor dependent skeletal muscle satellite cell proliferation	GO:1902728	0.00582716	0.168988	--	1	ENSOARG00000001511	1	http://amigo.geneontology.org/amigo/term/GO:1902728	yes
Biological_process	gamma-aminobutyric acid secretion, neurotransmission	GO:0061534	0.00582716	0.168988	--	1	ENSOARG00000014671	1	http://amigo.geneontology.org/amigo/term/GO:0061534	yes
Biological_process	histone H2A-S1 phosphorylation	GO:0043990	0.00582716	0.168988	--	1	ENSOARG00000003572	1	http://amigo.geneontology.org/amigo/term/GO:0043990	yes
Biological_process	positive regulation of Wnt signaling pathway involved in dorsal/ventral axis specification	GO:2000055	0.00582716	0.168988	--	1	ENSOARG00000020875	1	http://amigo.geneontology.org/amigo/term/GO:2000055	yes
Biological_process	Golgi vesicle docking	GO:0048211	0.00582716	0.168988	--	1	ENSOARG00000015763	1	http://amigo.geneontology.org/amigo/term/GO:0048211	yes
Biological_process	regulation of Wnt signaling pathway involved in dorsal/ventral axis specification	GO:2000053	0.00582716	0.168988	--	1	ENSOARG00000020875	1	http://amigo.geneontology.org/amigo/term/GO:2000053	yes
Biological_process	inter-Golgi cisterna vesicle-mediated transport	GO:0048219	0.00582716	0.168988	--	1	ENSOARG00000015763	1	http://amigo.geneontology.org/amigo/term/GO:0048219	yes
Biological_process	melanocyte proliferation	GO:0097325	0.00582716	0.168988	--	1	ENSOARG00000006246	1	http://amigo.geneontology.org/amigo/term/GO:0097325	yes
Biological_process	activation of blood coagulation via clotting cascade	GO:0002543	0.00582716	0.168988	--	1	ENSOARG00000019578	1	http://amigo.geneontology.org/amigo/term/GO:0002543	yes
Biological_process	response to biotin	GO:0070781	0.00582716	0.168988	--	1	ENSOARG00000014127	1	http://amigo.geneontology.org/amigo/term/GO:0070781	yes
Biological_process	T cell antigen processing and presentation	GO:0002457	0.00582716	0.168988	--	1	ENSOARG00000015440	1	http://amigo.geneontology.org/amigo/term/GO:0002457	yes
Biological_process	positive regulation of cholesterol homeostasis	GO:2000189	0.00582716	0.168988	--	1	ENSOARG00000014111	1	http://amigo.geneontology.org/amigo/term/GO:2000189	yes
Biological_process	histone biotinylation	GO:0071110	0.00582716	0.168988	--	1	ENSOARG00000014127	1	http://amigo.geneontology.org/amigo/term/GO:0071110	yes
Biological_process	regulation of gene silencing by miRNA	GO:0060964	0.005973	0.169435	--	20	ENSOARG00000000357|ENSOARG00000001511	2	http://amigo.geneontology.org/amigo/term/GO:0060964	yes
Biological_process	peptide transport	GO:0015833	0.00602516	0.169435	--	1129	ENSOARG00000008357|ENSOARG00000015440|ENSOARG00000016422|ENSOARG00000012380|ENSOARG00000014899|ENSOARG00000014545|ENSOARG00000001511|ENSOARG00000010962|ENSOARG00000003217|ENSOARG00000014668|ENSOARG00000009574|ENSOARG00000014111|ENSOARG00000012433|ENSOARG00000015763	14	http://amigo.geneontology.org/amigo/term/GO:0015833	yes
Biological_process	cellular response to radiation	GO:0071478	0.00618043	0.171207	--	125	ENSOARG00000003370|ENSOARG00000011206|ENSOARG00000012181|ENSOARG00000007825	4	http://amigo.geneontology.org/amigo/term/GO:0071478	yes
Biological_process	regulation of long-term synaptic potentiation	GO:1900271	0.00657672	0.1732	--	21	ENSOARG00000014671|ENSOARG00000002679	2	http://amigo.geneontology.org/amigo/term/GO:1900271	yes
Biological_process	biological regulation	GO:0065007	0.00660133	0.1732	--	10673	ENSOARG00000008357|ENSOARG00000020875|ENSOARG00000016018|ENSOARG00000012181|ENSOARG00000008132|ENSOARG00000016596|ENSOARG00000003572|ENSOARG00000017222|ENSOARG00000013038|ENSOARG00000001511|ENSOARG00000016113|ENSOARG00000010962|ENSOARG00000005399|ENSOARG00000009615|ENSOARG00000006246|ENSOARG00000010344|ENSOARG00000014063|ENSOARG00000018762|ENSOARG00000014671|ENSOARG00000006663|ENSOARG00000002400|…	76	http://amigo.geneontology.org/amigo/term/GO:0065007	yes
Biological_process	negative regulation of mitotic cell cycle	GO:0045930	0.00662566	0.1732	--	202	ENSOARG00000000194|ENSOARG00000017592|ENSOARG00000009726|ENSOARG00000006246|ENSOARG00000002981	5	http://amigo.geneontology.org/amigo/term/GO:0045930	yes
Biological_process	endosomal transport	GO:0016197	0.00662566	0.1732	--	202	ENSOARG00000008357|ENSOARG00000016422|ENSOARG00000012433|ENSOARG00000017397|ENSOARG00000014668	5	http://amigo.geneontology.org/amigo/term/GO:0016197	yes
Biological_process	transmembrane receptor protein tyrosine kinase signaling pathway	GO:0007169	0.0069985	0.178349	--	381	ENSOARG00000001511|ENSOARG00000004819|ENSOARG00000003572|ENSOARG00000017222|ENSOARG00000018799|ENSOARG00000020214|ENSOARG00000016751	7	http://amigo.geneontology.org/amigo/term/GO:0007169	yes
Biological_process	regulation of gene silencing by RNA	GO:0060966	0.007207	0.178349	--	22	ENSOARG00000000357|ENSOARG00000001511	2	http://amigo.geneontology.org/amigo/term/GO:0060966	yes
Biological_process	regulation of posttranscriptional gene silencing	GO:0060147	0.007207	0.178349	--	22	ENSOARG00000000357|ENSOARG00000001511	2	http://amigo.geneontology.org/amigo/term/GO:0060147	yes
Biological_process	protein targeting to vacuole	GO:0006623	0.007207	0.178349	--	22	ENSOARG00000014668|ENSOARG00000012433	2	http://amigo.geneontology.org/amigo/term/GO:0006623	yes
Biological_process	amide transport	GO:0042886	0.00736612	0.179522	--	1156	ENSOARG00000008357|ENSOARG00000015440|ENSOARG00000016422|ENSOARG00000012380|ENSOARG00000014899|ENSOARG00000014545|ENSOARG00000001511|ENSOARG00000010962|ENSOARG00000003217|ENSOARG00000014668|ENSOARG00000009574|ENSOARG00000014111|ENSOARG00000012433|ENSOARG00000015763	14	http://amigo.geneontology.org/amigo/term/GO:0042886	yes
Biological_process	cell cycle process	GO:0022402	0.00744783	0.179522	--	806	ENSOARG00000016826|ENSOARG00000002981|ENSOARG00000001154|ENSOARG00000013038|ENSOARG00000004116|ENSOARG00000003217|ENSOARG00000005619|ENSOARG00000006246|ENSOARG00000014063|ENSOARG00000000194|ENSOARG00000017592	11	http://amigo.geneontology.org/amigo/term/GO:0022402	yes
Biological_process	aging	GO:0007568	0.00766817	0.182463	GO:0016280	133	ENSOARG00000003370|ENSOARG00000001511|ENSOARG00000016596|ENSOARG00000002679	4	http://amigo.geneontology.org/amigo/term/GO:0007568	yes
Biological_process	positive regulation of chromosome segregation	GO:0051984	0.0078635	0.184743	--	23	ENSOARG00000016596|ENSOARG00000014063	2	http://amigo.geneontology.org/amigo/term/GO:0051984	yes
Biological_process	regulation of biological process	GO:0050789	0.00812286	0.18845	GO:0050791	10043	ENSOARG00000008357|ENSOARG00000020875|ENSOARG00000016018|ENSOARG00000012181|ENSOARG00000008132|ENSOARG00000016596|ENSOARG00000003572|ENSOARG00000017222|ENSOARG00000013038|ENSOARG00000001511|ENSOARG00000010344|ENSOARG00000010962|ENSOARG00000005399|ENSOARG00000009615|ENSOARG00000006246|ENSOARG00000006930|ENSOARG00000014063|ENSOARG00000018762|ENSOARG00000014671|ENSOARG00000006663|ENSOARG00000002400|…	72	http://amigo.geneontology.org/amigo/term/GO:0050789	yes
Biological_process	cell volume homeostasis	GO:0006884	0.00854591	0.195817	--	24	ENSOARG00000016113|ENSOARG00000019578	2	http://amigo.geneontology.org/amigo/term/GO:0006884	yes
Biological_process	establishment of protein localization to vacuole	GO:0072666	0.0092539	0.198862	--	25	ENSOARG00000012433|ENSOARG00000014668	2	http://amigo.geneontology.org/amigo/term/GO:0072666	yes
Biological_process	cilium assembly	GO:0060271	0.00991931	0.198862	GO:0042384	223	ENSOARG00000014865|ENSOARG00000014545|ENSOARG00000002110|ENSOARG00000004865|ENSOARG00000014844	5	http://amigo.geneontology.org/amigo/term/GO:0060271	yes
Biological_process	negative regulation of cell proliferation	GO:0008285	0.0101481	0.198862	--	511	ENSOARG00000001511|ENSOARG00000014545|ENSOARG00000002110|ENSOARG00000006246|ENSOARG00000014063|ENSOARG00000000194|ENSOARG00000017592|ENSOARG00000014671	8	http://amigo.geneontology.org/amigo/term/GO:0008285	yes
Biological_process	enzyme linked receptor protein signaling pathway	GO:0007167	0.0101481	0.198862	--	511	ENSOARG00000001511|ENSOARG00000004819|ENSOARG00000003572|ENSOARG00000017222|ENSOARG00000018799|ENSOARG00000020214|ENSOARG00000014668|ENSOARG00000016751	8	http://amigo.geneontology.org/amigo/term/GO:0007167	yes
Biological_process	negative regulation of cell cycle	GO:0045786	0.0103692	0.198862	--	411	ENSOARG00000002981|ENSOARG00000009726|ENSOARG00000005619|ENSOARG00000006246|ENSOARG00000014063|ENSOARG00000000194|ENSOARG00000017592	7	http://amigo.geneontology.org/amigo/term/GO:0045786	yes
Biological_process	intracellular transport	GO:0046907	0.0103737	0.198862	GO:1902582	962	ENSOARG00000008357|ENSOARG00000020875|ENSOARG00000005770|ENSOARG00000015440|ENSOARG00000012380|ENSOARG00000014545|ENSOARG00000016422|ENSOARG00000015763|ENSOARG00000014668|ENSOARG00000017397|ENSOARG00000014111|ENSOARG00000012433	12	http://amigo.geneontology.org/amigo/term/GO:0046907	yes
Biological_process	intracellular signal transduction	GO:0035556	0.0104849	0.198862	GO:0007242|GO:0007243|GO:0023013|GO:0023034	1331	ENSOARG00000002400|ENSOARG00000002981|ENSOARG00000012181|ENSOARG00000008132|ENSOARG00000013232|ENSOARG00000003572|ENSOARG00000008162|ENSOARG00000001511|ENSOARG00000020214|ENSOARG00000006076|ENSOARG00000017397|ENSOARG00000002679|ENSOARG00000016751|ENSOARG00000014671|ENSOARG00000004819	15	http://amigo.geneontology.org/amigo/term/GO:0035556	yes
Biological_process	negative regulation of neuroblast proliferation	GO:0007406	0.0116207	0.198862	--	2	ENSOARG00000014671	1	http://amigo.geneontology.org/amigo/term/GO:0007406	yes
Biological_process	negative regulation of extracellular matrix disassembly	GO:0010716	0.0116207	0.198862	--	2	ENSOARG00000006246	1	http://amigo.geneontology.org/amigo/term/GO:0010716	yes
Biological_process	positive regulation of transforming growth factor beta2 production	GO:0032915	0.0116207	0.198862	--	2	ENSOARG00000000194	1	http://amigo.geneontology.org/amigo/term/GO:0032915	yes
Biological_process	receptor-mediated endocytosis involved in cholesterol transport	GO:0090118	0.0116207	0.198862	--	2	ENSOARG00000020875	1	http://amigo.geneontology.org/amigo/term/GO:0090118	yes
Biological_process	interleukin-17 production	GO:0032620	0.0116207	0.198862	--	2	ENSOARG00000015440	1	http://amigo.geneontology.org/amigo/term/GO:0032620	yes
Biological_process	negative regulation of cholesterol metabolic process	GO:0090206	0.0116207	0.198862	--	2	ENSOARG00000013718	1	http://amigo.geneontology.org/amigo/term/GO:0090206	yes
Biological_process	regulation of cellular ketone metabolic process by regulation of transcription from RNA polymerase II promoter	GO:0072364	0.0116207	0.198862	--	2	ENSOARG00000000357	1	http://amigo.geneontology.org/amigo/term/GO:0072364	yes
Biological_process	axis elongation involved in somitogenesis	GO:0090245	0.0116207	0.198862	--	2	ENSOARG00000020875	1	http://amigo.geneontology.org/amigo/term/GO:0090245	yes
Biological_process	neural crest formation	GO:0014029	0.0116207	0.198862	--	2	ENSOARG00000020875	1	http://amigo.geneontology.org/amigo/term/GO:0014029	yes
Biological_process	external genitalia morphogenesis	GO:0035261	0.0116207	0.198862	--	2	ENSOARG00000020875	1	http://amigo.geneontology.org/amigo/term/GO:0035261	yes
Biological_process	negative regulation of cholesterol biosynthetic process	GO:0045541	0.0116207	0.198862	--	2	ENSOARG00000013718	1	http://amigo.geneontology.org/amigo/term/GO:0045541	yes
Biological_process	forebrain astrocyte development	GO:0021897	0.0116207	0.198862	--	2	ENSOARG00000014671	1	http://amigo.geneontology.org/amigo/term/GO:0021897	yes
Biological_process	regulation of collagen catabolic process	GO:0010710	0.0116207	0.198862	--	2	ENSOARG00000006246	1	http://amigo.geneontology.org/amigo/term/GO:0010710	yes
Biological_process	cellular response to angiotensin	GO:1904385	0.0116207	0.198862	--	2	ENSOARG00000014063	1	http://amigo.geneontology.org/amigo/term/GO:1904385	yes
Biological_process	purinergic nucleotide receptor signaling pathway	GO:0035590	0.0116207	0.198862	--	2	ENSOARG00000019578	1	http://amigo.geneontology.org/amigo/term/GO:0035590	yes
Biological_process	sequestering of TGFbeta in extracellular matrix	GO:0035583	0.0116207	0.198862	--	2	ENSOARG00000010344	1	http://amigo.geneontology.org/amigo/term/GO:0035583	yes
Biological_process	positive regulation of potassium ion export	GO:1902304	0.0116207	0.198862	--	2	ENSOARG00000019578	1	http://amigo.geneontology.org/amigo/term/GO:1902304	yes
Biological_process	positive regulation of metalloendopeptidase activity	GO:1904685	0.0116207	0.198862	--	2	ENSOARG00000001511	1	http://amigo.geneontology.org/amigo/term/GO:1904685	yes
Biological_process	canonical Wnt signaling pathway involved in neural crest cell differentiation	GO:0044335	0.0116207	0.198862	--	2	ENSOARG00000020875	1	http://amigo.geneontology.org/amigo/term/GO:0044335	yes
Biological_process	negative regulation of smooth muscle cell apoptotic process	GO:0034392	0.0116207	0.198862	--	2	ENSOARG00000020875	1	http://amigo.geneontology.org/amigo/term/GO:0034392	yes
Biological_process	membrane organization	GO:0061024	0.0116789	0.198862	GO:0016044|GO:0044802	524	ENSOARG00000015440|ENSOARG00000002400|ENSOARG00000014865|ENSOARG00000019578|ENSOARG00000001511|ENSOARG00000015763|ENSOARG00000000194|ENSOARG00000014173	8	http://amigo.geneontology.org/amigo/term/GO:0061024	yes
Biological_process	cilium organization	GO:0044782	0.0120292	0.202965	--	234	ENSOARG00000014865|ENSOARG00000014545|ENSOARG00000002110|ENSOARG00000004865|ENSOARG00000014844	5	http://amigo.geneontology.org/amigo/term/GO:0044782	yes
Biological_process	positive regulation of cation transmembrane transport	GO:1904064	0.0122332	0.204549	--	82	ENSOARG00000019578|ENSOARG00000005399|ENSOARG00000016292	3	http://amigo.geneontology.org/amigo/term/GO:1904064	yes
Biological_process	localization	GO:0051179	0.0125569	0.207593	GO:1902578	3728	ENSOARG00000008357|ENSOARG00000020875|ENSOARG00000005770|ENSOARG00000008132|ENSOARG00000001511|ENSOARG00000015593|ENSOARG00000016113|ENSOARG00000010962|ENSOARG00000009996|ENSOARG00000014671|ENSOARG00000016422|ENSOARG00000012380|ENSOARG00000010344|ENSOARG00000014545|ENSOARG00000019578|ENSOARG00000003217|ENSOARG00000005619|ENSOARG00000010627|ENSOARG00000012433|ENSOARG00000015763|ENSOARG00000014668|…	32	http://amigo.geneontology.org/amigo/term/GO:0051179	yes
Biological_process	cytokinesis	GO:0000910	0.012639	0.207593	GO:0007104|GO:0016288|GO:0033205	83	ENSOARG00000016826|ENSOARG00000003217|ENSOARG00000013038	3	http://amigo.geneontology.org/amigo/term/GO:0000910	yes
Biological_process	response to radiation	GO:0009314	0.013953	0.224017	--	336	ENSOARG00000007825|ENSOARG00000012181|ENSOARG00000011206|ENSOARG00000008162|ENSOARG00000003370|ENSOARG00000014671	6	http://amigo.geneontology.org/amigo/term/GO:0009314	yes
Biological_process	regulation of proteasomal ubiquitin-dependent protein catabolic process	GO:0032434	0.0147831	0.224017	--	88	ENSOARG00000017958|ENSOARG00000012181|ENSOARG00000008006	3	http://amigo.geneontology.org/amigo/term/GO:0032434	yes
Biological_process	protein localization to vacuole	GO:0072665	0.0149001	0.224017	--	32	ENSOARG00000012433|ENSOARG00000014668	2	http://amigo.geneontology.org/amigo/term/GO:0072665	yes
Biological_process	positive regulation of cation channel activity	GO:2001259	0.0149001	0.224017	--	32	ENSOARG00000005399|ENSOARG00000016292	2	http://amigo.geneontology.org/amigo/term/GO:2001259	yes
Biological_process	lamellipodium assembly	GO:0030032	0.0149001	0.224017	--	32	ENSOARG00000002400|ENSOARG00000013232	2	http://amigo.geneontology.org/amigo/term/GO:0030032	yes
Biological_process	calcium ion transport	GO:0006816	0.0155983	0.224017	--	164	ENSOARG00000009996|ENSOARG00000019578|ENSOARG00000008132|ENSOARG00000016292	4	http://amigo.geneontology.org/amigo/term/GO:0006816	yes
Biological_process	positive regulation of ion transmembrane transport	GO:0034767	0.0156947	0.224017	--	90	ENSOARG00000019578|ENSOARG00000005399|ENSOARG00000016292	3	http://amigo.geneontology.org/amigo/term/GO:0034767	yes
Biological_process	regulation of dendritic spine morphogenesis	GO:0061001	0.0158016	0.224017	--	33	ENSOARG00000020214|ENSOARG00000002679	2	http://amigo.geneontology.org/amigo/term/GO:0061001	yes
Biological_process	regulation of small GTPase mediated signal transduction	GO:0051056	0.016107	0.224017	--	252	ENSOARG00000020214|ENSOARG00000014671|ENSOARG00000004819|ENSOARG00000013232|ENSOARG00000004749	5	http://amigo.geneontology.org/amigo/term/GO:0051056	yes
Biological_process	negative regulation of protein serine/threonine kinase activity	GO:0071901	0.0161622	0.224017	--	91	ENSOARG00000001215|ENSOARG00000020875|ENSOARG00000014671	3	http://amigo.geneontology.org/amigo/term/GO:0071901	yes
Biological_process	regulation of sodium ion transmembrane transporter activity	GO:2000649	0.016726	0.224017	--	34	ENSOARG00000001874|ENSOARG00000005399	2	http://amigo.geneontology.org/amigo/term/GO:2000649	yes
Biological_process	negative regulation of Rac protein signal transduction	GO:0035021	0.0173807	0.224017	--	3	ENSOARG00000014671	1	http://amigo.geneontology.org/amigo/term/GO:0035021	yes
Biological_process	regulation of spontaneous synaptic transmission	GO:0150003	0.0173807	0.224017	--	3	ENSOARG00000002679	1	http://amigo.geneontology.org/amigo/term/GO:0150003	yes
Biological_process	calcium ion transmembrane transport via high voltage-gated calcium channel	GO:0061577	0.0173807	0.224017	--	3	ENSOARG00000016292	1	http://amigo.geneontology.org/amigo/term/GO:0061577	yes
Biological_process	positive regulation of long term synaptic depression	GO:1900454	0.0173807	0.224017	--	3	ENSOARG00000002679	1	http://amigo.geneontology.org/amigo/term/GO:1900454	yes
Biological_process	positive regulation of high voltage-gated calcium channel activity	GO:1901843	0.0173807	0.224017	--	3	ENSOARG00000016292	1	http://amigo.geneontology.org/amigo/term/GO:1901843	yes
Biological_process	bone mineralization involved in bone maturation	GO:0035630	0.0173807	0.224017	--	3	ENSOARG00000019578	1	http://amigo.geneontology.org/amigo/term/GO:0035630	yes
Biological_process	cellular response to UV-C	GO:0071494	0.0173807	0.224017	--	3	ENSOARG00000007825	1	http://amigo.geneontology.org/amigo/term/GO:0071494	yes
Biological_process	regulation of potassium ion export	GO:1902302	0.0173807	0.224017	--	3	ENSOARG00000019578	1	http://amigo.geneontology.org/amigo/term/GO:1902302	yes
Biological_process	gamma-aminobutyric acid secretion	GO:0014051	0.0173807	0.224017	--	3	ENSOARG00000014671	1	http://amigo.geneontology.org/amigo/term/GO:0014051	yes
Biological_process	regulation of spontaneous neurotransmitter secretion	GO:1904048	0.0173807	0.224017	--	3	ENSOARG00000002679	1	http://amigo.geneontology.org/amigo/term/GO:1904048	yes
Biological_process	negative regulation of spontaneous neurotransmitter secretion	GO:1904049	0.0173807	0.224017	--	3	ENSOARG00000002679	1	http://amigo.geneontology.org/amigo/term/GO:1904049	yes
Biological_process	cellular response to vasopressin	GO:1904117	0.0173807	0.224017	--	3	ENSOARG00000014063	1	http://amigo.geneontology.org/amigo/term/GO:1904117	yes
Biological_process	canonical Wnt signaling pathway involved in regulation of cell proliferation	GO:0044340	0.0173807	0.224017	--	3	ENSOARG00000020875	1	http://amigo.geneontology.org/amigo/term/GO:0044340	yes
Biological_process	Wnt signaling pathway involved in dorsal/ventral axis specification	GO:0044332	0.0173807	0.224017	--	3	ENSOARG00000020875	1	http://amigo.geneontology.org/amigo/term/GO:0044332	yes
Biological_process	positive regulation of metallopeptidase activity	GO:1905050	0.0173807	0.224017	--	3	ENSOARG00000001511	1	http://amigo.geneontology.org/amigo/term/GO:1905050	yes
Biological_process	trachea cartilage morphogenesis	GO:0060535	0.0173807	0.224017	--	3	ENSOARG00000020875	1	http://amigo.geneontology.org/amigo/term/GO:0060535	yes
Biological_process	response to angiotensin	GO:1990776	0.0173807	0.224017	--	3	ENSOARG00000014063	1	http://amigo.geneontology.org/amigo/term/GO:1990776	yes
Biological_process	histone H2A phosphorylation	GO:1990164	0.0173807	0.224017	--	3	ENSOARG00000003572	1	http://amigo.geneontology.org/amigo/term/GO:1990164	yes
Biological_process	negative regulation of hydrogen peroxide metabolic process	GO:0010727	0.0173807	0.224017	--	3	ENSOARG00000001511	1	http://amigo.geneontology.org/amigo/term/GO:0010727	yes
Biological_process	cellular response to camptothecin	GO:0072757	0.0173807	0.224017	--	3	ENSOARG00000011206	1	http://amigo.geneontology.org/amigo/term/GO:0072757	yes
Biological_process	cellular protein metabolic process	GO:0044267	0.0177038	0.226609	--	2793	ENSOARG00000012181|ENSOARG00000003572|ENSOARG00000004865|ENSOARG00000016596|ENSOARG00000004601|ENSOARG00000017770|ENSOARG00000018799|ENSOARG00000008849|ENSOARG00000014671|ENSOARG00000002482|ENSOARG00000001215|ENSOARG00000008162|ENSOARG00000005585|ENSOARG00000006076|ENSOARG00000008006|ENSOARG00000002947|ENSOARG00000011694|ENSOARG00000008364|ENSOARG00000016826|ENSOARG00000014899|ENSOARG00000014127|…	25	http://amigo.geneontology.org/amigo/term/GO:0044267	yes
Biological_process	positive regulation of biological process	GO:0048518	0.0182629	0.232163	GO:0043119	4744	ENSOARG00000020875|ENSOARG00000009726|ENSOARG00000002400|ENSOARG00000016596|ENSOARG00000003572|ENSOARG00000017222|ENSOARG00000001511|ENSOARG00000010962|ENSOARG00000016018|ENSOARG00000006246|ENSOARG00000014063|ENSOARG00000014671|ENSOARG00000011206|ENSOARG00000001874|ENSOARG00000014545|ENSOARG00000018799|ENSOARG00000000357|ENSOARG00000005619|ENSOARG00000002679|ENSOARG00000000194|ENSOARG00000002482|…	38	http://amigo.geneontology.org/amigo/term/GO:0048518	yes
Biological_process	cell surface receptor signaling pathway	GO:0007166	0.0188686	0.233083	--	1693	ENSOARG00000020875|ENSOARG00000001511|ENSOARG00000004819|ENSOARG00000007668|ENSOARG00000002110|ENSOARG00000003572|ENSOARG00000017222|ENSOARG00000014545|ENSOARG00000018799|ENSOARG00000020214|ENSOARG00000016751|ENSOARG00000014668|ENSOARG00000015440|ENSOARG00000018762|ENSOARG00000004865|ENSOARG00000014671|ENSOARG00000019578	17	http://amigo.geneontology.org/amigo/term/GO:0007166	yes
Biological_process	positive regulation of transmembrane transport	GO:0034764	0.0191307	0.233083	--	97	ENSOARG00000019578|ENSOARG00000005399|ENSOARG00000016292	3	http://amigo.geneontology.org/amigo/term/GO:0034764	yes
Biological_process	regulation of cellular component size	GO:0032535	0.0198516	0.233083	--	266	ENSOARG00000016751|ENSOARG00000019578|ENSOARG00000016113|ENSOARG00000006930|ENSOARG00000002679	5	http://amigo.geneontology.org/amigo/term/GO:0032535	yes
Biological_process	calcium ion transmembrane transport	GO:0070588	0.0201828	0.233083	--	99	ENSOARG00000019578|ENSOARG00000008132|ENSOARG00000016292	3	http://amigo.geneontology.org/amigo/term/GO:0070588	yes
Biological_process	cell projection organization	GO:0030030	0.0204321	0.233083	--	695	ENSOARG00000014844|ENSOARG00000013232|ENSOARG00000014865|ENSOARG00000014545|ENSOARG00000002110|ENSOARG00000004865|ENSOARG00000002679|ENSOARG00000019578|ENSOARG00000002400	9	http://amigo.geneontology.org/amigo/term/GO:0030030	yes
Biological_process	vesicle-mediated transport	GO:0016192	0.020615	0.233083	GO:0006899	935	ENSOARG00000016422|ENSOARG00000020875|ENSOARG00000004861|ENSOARG00000020214|ENSOARG00000015763|ENSOARG00000009574|ENSOARG00000014111|ENSOARG00000017397|ENSOARG00000012433|ENSOARG00000010962|ENSOARG00000004295	11	http://amigo.geneontology.org/amigo/term/GO:0016192	yes
Biological_process	intra-Golgi vesicle-mediated transport	GO:0006891	0.020646	0.233083	--	38	ENSOARG00000009574|ENSOARG00000015763	2	http://amigo.geneontology.org/amigo/term/GO:0006891	yes
Biological_process	positive regulation of DNA binding transcription factor activity	GO:0051091	0.0211704	0.233083	--	180	ENSOARG00000003572|ENSOARG00000020875|ENSOARG00000018799|ENSOARG00000000194	4	http://amigo.geneontology.org/amigo/term/GO:0051091	yes
Biological_process	regulation of postsynapse organization	GO:0099175	0.0216802	0.233083	--	39	ENSOARG00000020214|ENSOARG00000002679	2	http://amigo.geneontology.org/amigo/term/GO:0099175	yes
Biological_process	cellular response to alcohol	GO:0097306	0.0216802	0.233083	--	39	ENSOARG00000020875|ENSOARG00000011206	2	http://amigo.geneontology.org/amigo/term/GO:0097306	yes
Biological_process	regulation of vesicle-mediated transport	GO:0060627	0.0218505	0.233083	--	372	ENSOARG00000016422|ENSOARG00000012380|ENSOARG00000004861|ENSOARG00000018799|ENSOARG00000014668|ENSOARG00000019578	6	http://amigo.geneontology.org/amigo/term/GO:0060627	yes
Biological_process	nitrogen compound transport	GO:0071705	0.0220301	0.233083	--	1456	ENSOARG00000008357|ENSOARG00000015440|ENSOARG00000016422|ENSOARG00000012380|ENSOARG00000014899|ENSOARG00000014545|ENSOARG00000001511|ENSOARG00000010962|ENSOARG00000003217|ENSOARG00000014668|ENSOARG00000009574|ENSOARG00000014111|ENSOARG00000012433|ENSOARG00000015763|ENSOARG00000014671	15	http://amigo.geneontology.org/amigo/term/GO:0071705	yes
Biological_process	regulation of molecular function	GO:0065009	0.0223071	0.233083	--	1862	ENSOARG00000014063|ENSOARG00000020875|ENSOARG00000018799|ENSOARG00000001215|ENSOARG00000002400|ENSOARG00000012380|ENSOARG00000003572|ENSOARG00000001874|ENSOARG00000001511|ENSOARG00000016018|ENSOARG00000016422|ENSOARG00000005399|ENSOARG00000016292|ENSOARG00000002679|ENSOARG00000004087|ENSOARG00000000194|ENSOARG00000014671|ENSOARG00000002482	18	http://amigo.geneontology.org/amigo/term/GO:0065009	yes
Biological_process	cytosolic transport	GO:0016482	0.0223811	0.233083	--	103	ENSOARG00000016422|ENSOARG00000012433|ENSOARG00000017397	3	http://amigo.geneontology.org/amigo/term/GO:0016482	yes
Biological_process	positive regulation of purine nucleotide biosynthetic process	GO:1900373	0.0227356	0.233083	--	40	ENSOARG00000001511|ENSOARG00000014671	2	http://amigo.geneontology.org/amigo/term/GO:1900373	yes
Biological_process	positive regulation of neuron apoptotic process	GO:0043525	0.0227356	0.233083	--	40	ENSOARG00000000194|ENSOARG00000014671	2	http://amigo.geneontology.org/amigo/term/GO:0043525	yes
Biological_process	regulation of membrane lipid distribution	GO:0097035	0.0227356	0.233083	--	40	ENSOARG00000014173|ENSOARG00000019578	2	http://amigo.geneontology.org/amigo/term/GO:0097035	yes
Biological_process	positive regulation of dendritic spine development	GO:0060999	0.0227356	0.233083	--	40	ENSOARG00000020214|ENSOARG00000002679	2	http://amigo.geneontology.org/amigo/term/GO:0060999	yes
Biological_process	lamellipodium organization	GO:0097581	0.0227356	0.233083	--	40	ENSOARG00000002400|ENSOARG00000013232	2	http://amigo.geneontology.org/amigo/term/GO:0097581	yes
Biological_process	positive regulation of nucleotide biosynthetic process	GO:0030810	0.0227356	0.233083	--	40	ENSOARG00000001511|ENSOARG00000014671	2	http://amigo.geneontology.org/amigo/term/GO:0030810	yes
Biological_process	resolution of recombination intermediates	GO:0071139	0.0231074	0.233083	--	4	ENSOARG00000016596	1	http://amigo.geneontology.org/amigo/term/GO:0071139	yes
Biological_process	Schwann cell development	GO:0014044	0.0231074	0.233083	--	4	ENSOARG00000014671	1	http://amigo.geneontology.org/amigo/term/GO:0014044	yes
Biological_process	protein O-linked glycosylation via threonine	GO:0018243	0.0231074	0.233083	--	4	ENSOARG00000004865	1	http://amigo.geneontology.org/amigo/term/GO:0018243	yes
Biological_process	amygdala development	GO:0021764	0.0231074	0.233083	--	4	ENSOARG00000014671	1	http://amigo.geneontology.org/amigo/term/GO:0021764	yes
Biological_process	C-terminal protein deglutamylation	GO:0035609	0.0231074	0.233083	--	4	ENSOARG00000008849	1	http://amigo.geneontology.org/amigo/term/GO:0035609	yes
Biological_process	response to camptothecin	GO:1901563	0.0231074	0.233083	--	4	ENSOARG00000011206	1	http://amigo.geneontology.org/amigo/term/GO:1901563	yes
Biological_process	cerebellum morphogenesis	GO:0021587	0.0231074	0.233083	--	4	ENSOARG00000020875	1	http://amigo.geneontology.org/amigo/term/GO:0021587	yes
Biological_process	negative regulation of cell proliferation involved in contact inhibition	GO:0060244	0.0231074	0.233083	--	4	ENSOARG00000006246	1	http://amigo.geneontology.org/amigo/term/GO:0060244	yes
Biological_process	interleukin-6-mediated signaling pathway	GO:0070102	0.0231074	0.233083	--	4	ENSOARG00000001511	1	http://amigo.geneontology.org/amigo/term/GO:0070102	yes
Biological_process	maintenance of protein location in extracellular region	GO:0071694	0.0231074	0.233083	--	4	ENSOARG00000010344	1	http://amigo.geneontology.org/amigo/term/GO:0071694	yes
Biological_process	regulation of protein autoubiquitination	GO:1902498	0.0231074	0.233083	--	4	ENSOARG00000002482	1	http://amigo.geneontology.org/amigo/term/GO:1902498	yes
Biological_process	positive regulation of ATP biosynthetic process	GO:2001171	0.0231074	0.233083	--	4	ENSOARG00000001511	1	http://amigo.geneontology.org/amigo/term/GO:2001171	yes
Biological_process	negative regulation of non-canonical Wnt signaling pathway	GO:2000051	0.0231074	0.233083	--	4	ENSOARG00000002110	1	http://amigo.geneontology.org/amigo/term/GO:2000051	yes
Biological_process	positive regulation of melanocyte differentiation	GO:0045636	0.0231074	0.233083	--	4	ENSOARG00000010962	1	http://amigo.geneontology.org/amigo/term/GO:0045636	yes
Biological_process	negative regulation of extracellular matrix organization	GO:1903054	0.0231074	0.233083	--	4	ENSOARG00000006246	1	http://amigo.geneontology.org/amigo/term/GO:1903054	yes
Biological_process	protein repair	GO:0030091	0.0231074	0.233083	--	4	ENSOARG00000002947	1	http://amigo.geneontology.org/amigo/term/GO:0030091	yes
Biological_process	response to vasopressin	GO:1904116	0.0231074	0.233083	--	4	ENSOARG00000014063	1	http://amigo.geneontology.org/amigo/term/GO:1904116	yes
Biological_process	histone H3-S28 phosphorylation	GO:0043988	0.0231074	0.233083	--	4	ENSOARG00000003572	1	http://amigo.geneontology.org/amigo/term/GO:0043988	yes
Biological_process	regulation of plasma membrane bounded cell projection organization	GO:0120035	0.0232926	0.233682	--	484	ENSOARG00000016422|ENSOARG00000002400|ENSOARG00000017770|ENSOARG00000020214|ENSOARG00000005399|ENSOARG00000002679|ENSOARG00000016751	7	http://amigo.geneontology.org/amigo/term/GO:0120035	yes
Biological_process	social behavior	GO:0035176	0.0238118	0.236335	--	41	ENSOARG00000012433|ENSOARG00000020214	2	http://amigo.geneontology.org/amigo/term/GO:0035176	yes
Biological_process	positive regulation of G1/S transition of mitotic cell cycle	GO:1900087	0.0238118	0.236335	--	41	ENSOARG00000017592|ENSOARG00000014063	2	http://amigo.geneontology.org/amigo/term/GO:1900087	yes
Biological_process	regulation of cell projection organization	GO:0031344	0.0244618	0.241495	--	489	ENSOARG00000016422|ENSOARG00000002400|ENSOARG00000017770|ENSOARG00000020214|ENSOARG00000005399|ENSOARG00000002679|ENSOARG00000016751	7	http://amigo.geneontology.org/amigo/term/GO:0031344	yes
Biological_process	regulation of neurotransmitter secretion	GO:0046928	0.0249086	0.242367	--	42	ENSOARG00000014671|ENSOARG00000002679	2	http://amigo.geneontology.org/amigo/term/GO:0046928	yes
Biological_process	intraspecies interaction between organisms	GO:0051703	0.0249086	0.242367	--	42	ENSOARG00000012433|ENSOARG00000020214	2	http://amigo.geneontology.org/amigo/term/GO:0051703	yes
Biological_process	negative regulation of cellular process	GO:0048523	0.0251663	0.242367	GO:0051243	3622	ENSOARG00000008357|ENSOARG00000020875|ENSOARG00000013718|ENSOARG00000012181|ENSOARG00000008132|ENSOARG00000003572|ENSOARG00000017222|ENSOARG00000013038|ENSOARG00000001511|ENSOARG00000006246|ENSOARG00000014063|ENSOARG00000014671|ENSOARG00000006663|ENSOARG00000016422|ENSOARG00000017770|ENSOARG00000014545|ENSOARG00000009726|ENSOARG00000000357|ENSOARG00000005619|ENSOARG00000002679|ENSOARG00000000194|…	30	http://amigo.geneontology.org/amigo/term/GO:0048523	yes
Biological_process	positive regulation of cellular process	GO:0048522	0.0253776	0.242367	GO:0051242	4231	ENSOARG00000020875|ENSOARG00000009726|ENSOARG00000002400|ENSOARG00000003572|ENSOARG00000017222|ENSOARG00000001511|ENSOARG00000010962|ENSOARG00000016018|ENSOARG00000006246|ENSOARG00000014063|ENSOARG00000016596|ENSOARG00000011206|ENSOARG00000014671|ENSOARG00000014545|ENSOARG00000018799|ENSOARG00000000357|ENSOARG00000005619|ENSOARG00000002679|ENSOARG00000000194|ENSOARG00000002482|ENSOARG00000013718|…	34	http://amigo.geneontology.org/amigo/term/GO:0048522	yes
Biological_process	regulation of sodium ion transmembrane transport	GO:1902305	0.0271628	0.242367	--	44	ENSOARG00000001874|ENSOARG00000005399	2	http://amigo.geneontology.org/amigo/term/GO:1902305	yes
Biological_process	regulation of organelle organization	GO:0033043	0.02725	0.242367	--	1103	ENSOARG00000017605|ENSOARG00000016422|ENSOARG00000012181|ENSOARG00000002400|ENSOARG00000012380|ENSOARG00000003572|ENSOARG00000002679|ENSOARG00000004861|ENSOARG00000014063|ENSOARG00000016751|ENSOARG00000017592|ENSOARG00000006930	12	http://amigo.geneontology.org/amigo/term/GO:0033043	yes
Biological_process	response to alcohol	GO:0097305	0.027786	0.242367	--	112	ENSOARG00000020875|ENSOARG00000001511|ENSOARG00000011206	3	http://amigo.geneontology.org/amigo/term/GO:0097305	yes
Biological_process	cell cycle arrest	GO:0007050	0.027786	0.242367	--	112	ENSOARG00000017592|ENSOARG00000005619|ENSOARG00000006246	3	http://amigo.geneontology.org/amigo/term/GO:0007050	yes
Biological_process	extracellular regulation of signal transduction	GO:1900115	0.028801	0.242367	--	5	ENSOARG00000010344	1	http://amigo.geneontology.org/amigo/term/GO:1900115	yes
Biological_process	negative regulation of production of miRNAs involved in gene silencing by miRNA	GO:1903799	0.028801	0.242367	--	5	ENSOARG00000000357	1	http://amigo.geneontology.org/amigo/term/GO:1903799	yes
Biological_process	extracellular negative regulation of signal transduction	GO:1900116	0.028801	0.242367	--	5	ENSOARG00000010344	1	http://amigo.geneontology.org/amigo/term/GO:1900116	yes
Biological_process	histone H3-S10 phosphorylation	GO:0043987	0.028801	0.242367	GO:0043986	5	ENSOARG00000003572	1	http://amigo.geneontology.org/amigo/term/GO:0043987	yes
Biological_process	Wnt signaling pathway involved in midbrain dopaminergic neuron differentiation	GO:1904953	0.028801	0.242367	--	5	ENSOARG00000020875	1	http://amigo.geneontology.org/amigo/term/GO:1904953	yes
Biological_process	sequestering of extracellular ligand from receptor	GO:0035581	0.028801	0.242367	--	5	ENSOARG00000010344	1	http://amigo.geneontology.org/amigo/term/GO:0035581	yes
Biological_process	regulation of establishment of protein localization to chromosome	GO:0070202	0.028801	0.242367	--	5	ENSOARG00000011206	1	http://amigo.geneontology.org/amigo/term/GO:0070202	yes
Biological_process	protein transport into membrane raft	GO:0032596	0.028801	0.242367	--	5	ENSOARG00000015440	1	http://amigo.geneontology.org/amigo/term/GO:0032596	yes
Biological_process	response to water deprivation	GO:0009414	0.028801	0.242367	--	5	ENSOARG00000000194	1	http://amigo.geneontology.org/amigo/term/GO:0009414	yes
Biological_process	dsRNA transport	GO:0033227	0.028801	0.242367	--	5	ENSOARG00000015440	1	http://amigo.geneontology.org/amigo/term/GO:0033227	yes
Biological_process	negative regulation of alcohol biosynthetic process	GO:1902931	0.028801	0.242367	--	5	ENSOARG00000013718	1	http://amigo.geneontology.org/amigo/term/GO:1902931	yes
Biological_process	regulation of melanocyte differentiation	GO:0045634	0.028801	0.242367	--	5	ENSOARG00000010962	1	http://amigo.geneontology.org/amigo/term/GO:0045634	yes
Biological_process	regulation of ATP biosynthetic process	GO:2001169	0.028801	0.242367	--	5	ENSOARG00000001511	1	http://amigo.geneontology.org/amigo/term/GO:2001169	yes
Biological_process	negative regulation of cell volume	GO:0045794	0.028801	0.242367	--	5	ENSOARG00000019578	1	http://amigo.geneontology.org/amigo/term/GO:0045794	yes
Biological_process	cellular response to UV-A	GO:0071492	0.028801	0.242367	--	5	ENSOARG00000003370	1	http://amigo.geneontology.org/amigo/term/GO:0071492	yes
Biological_process	positive regulation of adenylate cyclase activity	GO:0045762	0.028801	0.242367	--	5	ENSOARG00000014671	1	http://amigo.geneontology.org/amigo/term/GO:0045762	yes
Biological_process	positive regulation of phagocytosis, engulfment	GO:0060100	0.028801	0.242367	--	5	ENSOARG00000019578	1	http://amigo.geneontology.org/amigo/term/GO:0060100	yes
Biological_process	negative regulation of fibroblast apoptotic process	GO:2000270	0.028801	0.242367	--	5	ENSOARG00000006663	1	http://amigo.geneontology.org/amigo/term/GO:2000270	yes
Biological_process	neural crest cell differentiation	GO:0014033	0.028801	0.242367	--	5	ENSOARG00000020875	1	http://amigo.geneontology.org/amigo/term/GO:0014033	yes
Biological_process	positive regulation of membrane invagination	GO:1905155	0.028801	0.242367	--	5	ENSOARG00000019578	1	http://amigo.geneontology.org/amigo/term/GO:1905155	yes
Biological_process	protein retention in Golgi apparatus	GO:0045053	0.028801	0.242367	--	5	ENSOARG00000012433	1	http://amigo.geneontology.org/amigo/term/GO:0045053	yes
Biological_process	regulation of membrane repolarization during action potential	GO:0098903	0.028801	0.242367	--	5	ENSOARG00000016292	1	http://amigo.geneontology.org/amigo/term/GO:0098903	yes
Biological_process	pyrimidine dimer repair	GO:0006290	0.028801	0.242367	--	5	ENSOARG00000007825	1	http://amigo.geneontology.org/amigo/term/GO:0006290	yes
Biological_process	neuron-neuron synaptic transmission	GO:0007270	0.028801	0.242367	--	5	ENSOARG00000005770	1	http://amigo.geneontology.org/amigo/term/GO:0007270	yes
Biological_process	response to osmotic stress	GO:0006970	0.029496	0.242367	--	46	ENSOARG00000000194|ENSOARG00000005399	2	http://amigo.geneontology.org/amigo/term/GO:0006970	yes
Biological_process	positive regulation of cell cycle G1/S phase transition	GO:1902808	0.029496	0.242367	--	46	ENSOARG00000017592|ENSOARG00000014063	2	http://amigo.geneontology.org/amigo/term/GO:1902808	yes
Biological_process	regulation of localization	GO:0032879	0.0296627	0.242367	--	2063	ENSOARG00000016422|ENSOARG00000011206|ENSOARG00000001511|ENSOARG00000008132|ENSOARG00000013232|ENSOARG00000012380|ENSOARG00000004861|ENSOARG00000001874|ENSOARG00000005399|ENSOARG00000018799|ENSOARG00000020214|ENSOARG00000003730|ENSOARG00000014668|ENSOARG00000016292|ENSOARG00000014111|ENSOARG00000002679|ENSOARG00000014671|ENSOARG00000019578|ENSOARG00000002482	19	http://amigo.geneontology.org/amigo/term/GO:0032879	yes
Biological_process	transport	GO:0006810	0.0298514	0.242367	GO:0015457|GO:0015460|GO:0044765	3223	ENSOARG00000008357|ENSOARG00000020875|ENSOARG00000005770|ENSOARG00000008132|ENSOARG00000001511|ENSOARG00000016113|ENSOARG00000010962|ENSOARG00000009996|ENSOARG00000014671|ENSOARG00000016422|ENSOARG00000012380|ENSOARG00000014545|ENSOARG00000019578|ENSOARG00000003217|ENSOARG00000012433|ENSOARG00000015763|ENSOARG00000014668|ENSOARG00000009574|ENSOARG00000014111|ENSOARG00000014173|ENSOARG00000015440|…	27	http://amigo.geneontology.org/amigo/term/GO:0006810	yes
Biological_process	response to UV	GO:0009411	0.0303916	0.242367	--	116	ENSOARG00000003370|ENSOARG00000007825|ENSOARG00000008162	3	http://amigo.geneontology.org/amigo/term/GO:0009411	yes
Biological_process	divalent metal ion transport	GO:0070838	0.0310895	0.242367	--	203	ENSOARG00000009996|ENSOARG00000019578|ENSOARG00000008132|ENSOARG00000016292	4	http://amigo.geneontology.org/amigo/term/GO:0070838	yes
Biological_process	regulation of cell cycle	GO:0051726	0.0311757	0.242367	GO:0000074	872	ENSOARG00000020875|ENSOARG00000009726|ENSOARG00000013038|ENSOARG00000001511|ENSOARG00000002981|ENSOARG00000005619|ENSOARG00000006246|ENSOARG00000014063|ENSOARG00000000194|ENSOARG00000017592	10	http://amigo.geneontology.org/amigo/term/GO:0051726	yes
Biological_process	calcium ion transport into cytosol	GO:0060402	0.0319062	0.242367	--	48	ENSOARG00000008132|ENSOARG00000016292	2	http://amigo.geneontology.org/amigo/term/GO:0060402	yes
Biological_process	cell aging	GO:0007569	0.0319062	0.242367	--	48	ENSOARG00000003370|ENSOARG00000016596	2	http://amigo.geneontology.org/amigo/term/GO:0007569	yes
Biological_process	divalent inorganic cation transport	GO:0072511	0.0325541	0.242367	--	206	ENSOARG00000009996|ENSOARG00000019578|ENSOARG00000008132|ENSOARG00000016292	4	http://amigo.geneontology.org/amigo/term/GO:0072511	yes
Biological_process	cellular response to environmental stimulus	GO:0104004	0.0330512	0.242367	--	207	ENSOARG00000003370|ENSOARG00000011206|ENSOARG00000012181|ENSOARG00000007825	4	http://amigo.geneontology.org/amigo/term/GO:0104004	yes
Biological_process	cellular response to abiotic stimulus	GO:0071214	0.0330512	0.242367	--	207	ENSOARG00000003370|ENSOARG00000011206|ENSOARG00000012181|ENSOARG00000007825	4	http://amigo.geneontology.org/amigo/term/GO:0071214	yes
Biological_process	RNA methylation	GO:0001510	0.0331395	0.242367	--	49	ENSOARG00000013212|ENSOARG00000015825	2	http://amigo.geneontology.org/amigo/term/GO:0001510	yes
Biological_process	cerebral cortex development	GO:0021987	0.0331395	0.242367	--	49	ENSOARG00000020875|ENSOARG00000014671	2	http://amigo.geneontology.org/amigo/term/GO:0021987	yes
Biological_process	negative regulation of synaptic transmission	GO:0050805	0.0331395	0.242367	--	49	ENSOARG00000014671|ENSOARG00000002679	2	http://amigo.geneontology.org/amigo/term/GO:0050805	yes
Biological_process	regulation of proteasomal protein catabolic process	GO:0061136	0.0338236	0.242367	--	121	ENSOARG00000017958|ENSOARG00000012181|ENSOARG00000008006	3	http://amigo.geneontology.org/amigo/term/GO:0061136	yes
Biological_process	plasma membrane organization	GO:0007009	0.0343913	0.242367	--	50	ENSOARG00000014173|ENSOARG00000019578	2	http://amigo.geneontology.org/amigo/term/GO:0007009	yes
Biological_process	epidermal growth factor receptor signaling pathway	GO:0007173	0.0343913	0.242367	--	50	ENSOARG00000003572|ENSOARG00000018799	2	http://amigo.geneontology.org/amigo/term/GO:0007173	yes
Biological_process	chloride transport	GO:0006821	0.0343913	0.242367	--	50	ENSOARG00000014173|ENSOARG00000019578	2	http://amigo.geneontology.org/amigo/term/GO:0006821	yes
Biological_process	negative regulation of protein localization to cell surface	GO:2000009	0.0344618	0.242367	--	6	ENSOARG00000005399	1	http://amigo.geneontology.org/amigo/term/GO:2000009	yes
Biological_process	response to hydroxyurea	GO:0072710	0.0344618	0.242367	--	6	ENSOARG00000011206	1	http://amigo.geneontology.org/amigo/term/GO:0072710	yes
Biological_process	nuclear-transcribed mRNA catabolic process, deadenylation-dependent decay	GO:0000288	0.0344618	0.242367	--	6	ENSOARG00000002981	1	http://amigo.geneontology.org/amigo/term/GO:0000288	yes
Biological_process	SREBP signaling pathway	GO:0032933	0.0344618	0.242367	GO:0006994|GO:0030967|GO:0035104	6	ENSOARG00000013718	1	http://amigo.geneontology.org/amigo/term/GO:0032933	yes
Biological_process	cellular response to sterol depletion	GO:0071501	0.0344618	0.242367	--	6	ENSOARG00000013718	1	http://amigo.geneontology.org/amigo/term/GO:0071501	yes
Biological_process	cellular response to UV-B	GO:0071493	0.0344618	0.242367	--	6	ENSOARG00000003370	1	http://amigo.geneontology.org/amigo/term/GO:0071493	yes
Biological_process	positive regulation of histone phosphorylation	GO:0033129	0.0344618	0.242367	--	6	ENSOARG00000003572	1	http://amigo.geneontology.org/amigo/term/GO:0033129	yes
Biological_process	regulation of production of small RNA involved in gene silencing by RNA	GO:0070920	0.0344618	0.242367	--	6	ENSOARG00000000357	1	http://amigo.geneontology.org/amigo/term/GO:0070920	yes
Biological_process	purinergic receptor signaling pathway	GO:0035587	0.0344618	0.242367	--	6	ENSOARG00000019578	1	http://amigo.geneontology.org/amigo/term/GO:0035587	yes
Biological_process	positive regulation of voltage-gated calcium channel activity	GO:1901387	0.0344618	0.242367	--	6	ENSOARG00000016292	1	http://amigo.geneontology.org/amigo/term/GO:1901387	yes
Biological_process	protein side chain deglutamylation	GO:0035610	0.0344618	0.242367	--	6	ENSOARG00000008849	1	http://amigo.geneontology.org/amigo/term/GO:0035610	yes
Biological_process	regulation of cholesterol biosynthetic process	GO:0045540	0.0344618	0.242367	--	6	ENSOARG00000013718	1	http://amigo.geneontology.org/amigo/term/GO:0045540	yes
Biological_process	cellular response to hydroxyurea	GO:0072711	0.0344618	0.242367	--	6	ENSOARG00000011206	1	http://amigo.geneontology.org/amigo/term/GO:0072711	yes
Biological_process	JAK-STAT cascade involved in growth hormone signaling pathway	GO:0060397	0.0344618	0.242367	--	6	ENSOARG00000001511	1	http://amigo.geneontology.org/amigo/term/GO:0060397	yes
Biological_process	sexual reproduction	GO:0019953	0.0344618	0.242367	--	6	ENSOARG00000001511	1	http://amigo.geneontology.org/amigo/term/GO:0019953	yes
Biological_process	embryonic retina morphogenesis in camera-type eye	GO:0060059	0.0344618	0.242367	--	6	ENSOARG00000020875	1	http://amigo.geneontology.org/amigo/term/GO:0060059	yes
Biological_process	radial glial cell differentiation	GO:0060019	0.0344618	0.242367	--	6	ENSOARG00000001511	1	http://amigo.geneontology.org/amigo/term/GO:0060019	yes
Biological_process	protein localization to membrane raft	GO:1903044	0.0344618	0.242367	--	6	ENSOARG00000015440	1	http://amigo.geneontology.org/amigo/term/GO:1903044	yes
Biological_process	regulation of production of miRNAs involved in gene silencing by miRNA	GO:1903798	0.0344618	0.242367	--	6	ENSOARG00000000357	1	http://amigo.geneontology.org/amigo/term/GO:1903798	yes
Biological_process	regulation of metalloendopeptidase activity	GO:1904683	0.0344618	0.242367	--	6	ENSOARG00000001511	1	http://amigo.geneontology.org/amigo/term/GO:1904683	yes
Biological_process	cellular response to leptin stimulus	GO:0044320	0.0344618	0.242367	--	6	ENSOARG00000001511	1	http://amigo.geneontology.org/amigo/term/GO:0044320	yes
Biological_process	growth hormone receptor signaling pathway	GO:0060396	0.0344618	0.242367	--	6	ENSOARG00000001511	1	http://amigo.geneontology.org/amigo/term/GO:0060396	yes
Biological_process	cellular protein localization	GO:0034613	0.0346237	0.242367	GO:0016249	764	ENSOARG00000020875|ENSOARG00000015440|ENSOARG00000004861|ENSOARG00000001511|ENSOARG00000014668|ENSOARG00000005619|ENSOARG00000012433|ENSOARG00000017592|ENSOARG00000004295	9	http://amigo.geneontology.org/amigo/term/GO:0034613	yes
Biological_process	regulation of cation transmembrane transport	GO:1904062	0.0350839	0.242367	--	211	ENSOARG00000001874|ENSOARG00000019578|ENSOARG00000005399|ENSOARG00000016292	4	http://amigo.geneontology.org/amigo/term/GO:1904062	yes
Biological_process	protein polyubiquitination	GO:0000209	0.0356033	0.242367	--	212	ENSOARG00000017958|ENSOARG00000008006|ENSOARG00000005399|ENSOARG00000002482	4	http://amigo.geneontology.org/amigo/term/GO:0000209	yes
Biological_process	odontogenesis of dentin-containing tooth	GO:0042475	0.0356613	0.242367	--	51	ENSOARG00000020875|ENSOARG00000000194	2	http://amigo.geneontology.org/amigo/term/GO:0042475	yes
Biological_process	cellular response to ionizing radiation	GO:0071479	0.0356613	0.242367	--	51	ENSOARG00000011206|ENSOARG00000012181	2	http://amigo.geneontology.org/amigo/term/GO:0071479	yes
Biological_process	regulation of chromatin organization	GO:1902275	0.0359754	0.242367	GO:1903308	124	ENSOARG00000003572|ENSOARG00000017605|ENSOARG00000012181	3	http://amigo.geneontology.org/amigo/term/GO:1902275	yes
Biological_process	regulation of protein kinase activity	GO:0045859	0.0362203	0.242367	--	532	ENSOARG00000001215|ENSOARG00000020875|ENSOARG00000002400|ENSOARG00000002679|ENSOARG00000014063|ENSOARG00000014671|ENSOARG00000002482	7	http://amigo.geneontology.org/amigo/term/GO:0045859	yes
Biological_process	negative regulation of organelle organization	GO:0010639	0.0364357	0.242367	--	313	ENSOARG00000017605|ENSOARG00000016422|ENSOARG00000017592|ENSOARG00000006930|ENSOARG00000002679	5	http://amigo.geneontology.org/amigo/term/GO:0010639	yes
Biological_process	cellular macromolecule localization	GO:0070727	0.0368791	0.242367	--	773	ENSOARG00000020875|ENSOARG00000015440|ENSOARG00000004861|ENSOARG00000001511|ENSOARG00000014668|ENSOARG00000005619|ENSOARG00000012433|ENSOARG00000017592|ENSOARG00000004295	9	http://amigo.geneontology.org/amigo/term/GO:0070727	yes
Biological_process	regulation of mitochondrial membrane permeability	GO:0046902	0.0369492	0.242367	--	52	ENSOARG00000000194|ENSOARG00000001511	2	http://amigo.geneontology.org/amigo/term/GO:0046902	yes
Biological_process	negative regulation of cellular component organization	GO:0051129	0.0371592	0.242367	--	535	ENSOARG00000017605|ENSOARG00000016422|ENSOARG00000006930|ENSOARG00000017770|ENSOARG00000006246|ENSOARG00000002679|ENSOARG00000017592	7	http://amigo.geneontology.org/amigo/term/GO:0051129	yes
Biological_process	positive regulation of neuron death	GO:1901216	0.0382549	0.242367	--	53	ENSOARG00000000194|ENSOARG00000014671	2	http://amigo.geneontology.org/amigo/term/GO:1901216	yes
Biological_process	regulation of potassium ion transmembrane transport	GO:1901379	0.0382549	0.242367	--	53	ENSOARG00000005399|ENSOARG00000019578	2	http://amigo.geneontology.org/amigo/term/GO:1901379	yes
Biological_process	positive regulation of ion transmembrane transporter activity	GO:0032414	0.0382549	0.242367	--	53	ENSOARG00000005399|ENSOARG00000016292	2	http://amigo.geneontology.org/amigo/term/GO:0032414	yes
Biological_process	ephrin receptor signaling pathway	GO:0048013	0.039578	0.242367	--	54	ENSOARG00000020214|ENSOARG00000004819	2	http://amigo.geneontology.org/amigo/term/GO:0048013	yes
Biological_process	regulation of DNA metabolic process	GO:0051052	0.0399093	0.242367	--	321	ENSOARG00000007825|ENSOARG00000011206|ENSOARG00000016018|ENSOARG00000002400|ENSOARG00000014063	5	http://amigo.geneontology.org/amigo/term/GO:0051052	yes
Biological_process	midbrain-hindbrain boundary development	GO:0030917	0.0400898	0.242367	--	7	ENSOARG00000020875	1	http://amigo.geneontology.org/amigo/term/GO:0030917	yes
Biological_process	amelogenesis	GO:0097186	0.0400898	0.242367	--	7	ENSOARG00000000194	1	http://amigo.geneontology.org/amigo/term/GO:0097186	yes
Biological_process	positive regulation of lipopolysaccharide-mediated signaling pathway	GO:0031666	0.0400898	0.242367	--	7	ENSOARG00000002482	1	http://amigo.geneontology.org/amigo/term/GO:0031666	yes
Biological_process	negative regulation of chromatin silencing	GO:0031936	0.0400898	0.242367	GO:0006345	7	ENSOARG00000017605	1	http://amigo.geneontology.org/amigo/term/GO:0031936	yes
Biological_process	bleb assembly	GO:0032060	0.0400898	0.242367	--	7	ENSOARG00000019578	1	http://amigo.geneontology.org/amigo/term/GO:0032060	yes
Biological_process	negative regulation of coenzyme metabolic process	GO:0051198	0.0400898	0.242367	--	7	ENSOARG00000001511	1	http://amigo.geneontology.org/amigo/term/GO:0051198	yes
Biological_process	Wnt signaling pathway involved in somitogenesis	GO:0090244	0.0400898	0.242367	--	7	ENSOARG00000020875	1	http://amigo.geneontology.org/amigo/term/GO:0090244	yes
Biological_process	regulation of transforming growth factor beta2 production	GO:0032909	0.0400898	0.242367	--	7	ENSOARG00000000194	1	http://amigo.geneontology.org/amigo/term/GO:0032909	yes
Biological_process	intraciliary transport involved in cilium assembly	GO:0035735	0.0400898	0.242367	--	7	ENSOARG00000014545	1	http://amigo.geneontology.org/amigo/term/GO:0035735	yes
Biological_process	cartilage morphogenesis	GO:0060536	0.0400898	0.242367	--	7	ENSOARG00000020875	1	http://amigo.geneontology.org/amigo/term/GO:0060536	yes
Biological_process	negative regulation of gene silencing by miRNA	GO:0060965	0.0400898	0.242367	--	7	ENSOARG00000000357	1	http://amigo.geneontology.org/amigo/term/GO:0060965	yes
Biological_process	regulation of smooth muscle cell apoptotic process	GO:0034391	0.0400898	0.242367	--	7	ENSOARG00000020875	1	http://amigo.geneontology.org/amigo/term/GO:0034391	yes
Biological_process	protein deglutamylation	GO:0035608	0.0400898	0.242367	--	7	ENSOARG00000008849	1	http://amigo.geneontology.org/amigo/term/GO:0035608	yes
Biological_process	fucose metabolic process	GO:0006004	0.0400898	0.242367	--	7	ENSOARG00000011694	1	http://amigo.geneontology.org/amigo/term/GO:0006004	yes
Biological_process	protein transport within lipid bilayer	GO:0032594	0.0400898	0.242367	--	7	ENSOARG00000015440	1	http://amigo.geneontology.org/amigo/term/GO:0032594	yes
Biological_process	regulation of phagocytosis, engulfment	GO:0060099	0.0400898	0.242367	--	7	ENSOARG00000019578	1	http://amigo.geneontology.org/amigo/term/GO:0060099	yes
Biological_process	regulation of SNARE complex assembly	GO:0035542	0.0400898	0.242367	--	7	ENSOARG00000004861	1	http://amigo.geneontology.org/amigo/term/GO:0035542	yes
Biological_process	regulation of high voltage-gated calcium channel activity	GO:1901841	0.0400898	0.242367	--	7	ENSOARG00000016292	1	http://amigo.geneontology.org/amigo/term/GO:1901841	yes
Biological_process	negative regulation of glycolytic process	GO:0045820	0.0400898	0.242367	--	7	ENSOARG00000001511	1	http://amigo.geneontology.org/amigo/term/GO:0045820	yes
Biological_process	reproduction	GO:0000003	0.0400898	0.242367	GO:0019952|GO:0050876	7	ENSOARG00000001511	1	http://amigo.geneontology.org/amigo/term/GO:0000003	yes
Biological_process	negative regulation of sodium ion transmembrane transporter activity	GO:2000650	0.0400898	0.242367	--	7	ENSOARG00000005399	1	http://amigo.geneontology.org/amigo/term/GO:2000650	yes
Biological_process	regulation of hydrogen peroxide metabolic process	GO:0010310	0.0400898	0.242367	--	7	ENSOARG00000001511	1	http://amigo.geneontology.org/amigo/term/GO:0010310	yes
Biological_process	positive regulation of Arp2/3 complex-mediated actin nucleation	GO:2000601	0.0400898	0.242367	--	7	ENSOARG00000016751	1	http://amigo.geneontology.org/amigo/term/GO:2000601	yes
Biological_process	response to sterol depletion	GO:0006991	0.0400898	0.242367	--	7	ENSOARG00000013718	1	http://amigo.geneontology.org/amigo/term/GO:0006991	yes
Biological_process	regulation of chromatin assembly or disassembly	GO:0001672	0.0400898	0.242367	--	7	ENSOARG00000012181	1	http://amigo.geneontology.org/amigo/term/GO:0001672	yes
Biological_process	gamma-aminobutyric acid transport	GO:0015812	0.0400898	0.242367	--	7	ENSOARG00000014671	1	http://amigo.geneontology.org/amigo/term/GO:0015812	yes
Biological_process	elastic fiber assembly	GO:0048251	0.0400898	0.242367	--	7	ENSOARG00000018784	1	http://amigo.geneontology.org/amigo/term/GO:0048251	yes
Biological_process	positive regulation of pigment cell differentiation	GO:0050942	0.0400898	0.242367	--	7	ENSOARG00000010962	1	http://amigo.geneontology.org/amigo/term/GO:0050942	yes
Biological_process	adenylate cyclase-inhibiting G-protein coupled glutamate receptor signaling pathway	GO:0007196	0.0400898	0.242367	--	7	ENSOARG00000007668	1	http://amigo.geneontology.org/amigo/term/GO:0007196	yes
Biological_process	regulation of metallopeptidase activity	GO:1905048	0.0400898	0.242367	--	7	ENSOARG00000001511	1	http://amigo.geneontology.org/amigo/term/GO:1905048	yes
Biological_process	nervous system development	GO:0007399	0.040478	0.243919	--	221	ENSOARG00000008855|ENSOARG00000012433|ENSOARG00000001511|ENSOARG00000020214	4	http://amigo.geneontology.org/amigo/term/GO:0007399	yes
Biological_process	cell proliferation	GO:0008283	0.0407397	0.244194	--	546	ENSOARG00000016422|ENSOARG00000001215|ENSOARG00000001511|ENSOARG00000001154|ENSOARG00000014127|ENSOARG00000018799|ENSOARG00000006246	7	http://amigo.geneontology.org/amigo/term/GO:0008283	yes
Biological_process	multi-organism behavior	GO:0051705	0.0409183	0.244194	GO:0023032|GO:0044709	55	ENSOARG00000012433|ENSOARG00000020214	2	http://amigo.geneontology.org/amigo/term/GO:0051705	yes
Biological_process	regulation of membrane permeability	GO:0090559	0.0409183	0.244194	--	55	ENSOARG00000000194|ENSOARG00000001511	2	http://amigo.geneontology.org/amigo/term/GO:0090559	yes
Biological_process	establishment of localization	GO:0051234	0.0414626	0.245932	--	3320	ENSOARG00000008357|ENSOARG00000020875|ENSOARG00000005770|ENSOARG00000008132|ENSOARG00000001511|ENSOARG00000016113|ENSOARG00000010962|ENSOARG00000009996|ENSOARG00000014671|ENSOARG00000016422|ENSOARG00000012380|ENSOARG00000014545|ENSOARG00000019578|ENSOARG00000003217|ENSOARG00000012433|ENSOARG00000015763|ENSOARG00000014668|ENSOARG00000009574|ENSOARG00000014111|ENSOARG00000014173|ENSOARG00000015440|…	27	http://amigo.geneontology.org/amigo/term/GO:0051234	yes
Biological_process	cytosolic calcium ion transport	GO:0060401	0.0422757	0.245932	--	56	ENSOARG00000008132|ENSOARG00000016292	2	http://amigo.geneontology.org/amigo/term/GO:0060401	yes
Biological_process	regulation of G1/S transition of mitotic cell cycle	GO:2000045	0.0428436	0.245932	--	133	ENSOARG00000002981|ENSOARG00000017592|ENSOARG00000014063	3	http://amigo.geneontology.org/amigo/term/GO:2000045	yes
Biological_process	regulation of plasma membrane bounded cell projection assembly	GO:0120032	0.0436446	0.245932	--	134	ENSOARG00000016422|ENSOARG00000016751|ENSOARG00000002679	3	http://amigo.geneontology.org/amigo/term/GO:0120032	yes
Biological_process	regulation of mitotic cell cycle	GO:0007346	0.0440356	0.245932	--	440	ENSOARG00000009726|ENSOARG00000006246|ENSOARG00000002981|ENSOARG00000000194|ENSOARG00000017592|ENSOARG00000014063	6	http://amigo.geneontology.org/amigo/term/GO:0007346	yes
Biological_process	regulation of cell projection assembly	GO:0060491	0.044453	0.245932	--	135	ENSOARG00000016422|ENSOARG00000016751|ENSOARG00000002679	3	http://amigo.geneontology.org/amigo/term/GO:0060491	yes
Biological_process	response to light stimulus	GO:0009416	0.0445197	0.245932	--	228	ENSOARG00000003370|ENSOARG00000007825|ENSOARG00000008162|ENSOARG00000014671	4	http://amigo.geneontology.org/amigo/term/GO:0009416	yes
Biological_process	positive regulation of purine nucleotide metabolic process	GO:1900544	0.0450403	0.245932	--	58	ENSOARG00000001511|ENSOARG00000014671	2	http://amigo.geneontology.org/amigo/term/GO:1900544	yes
Biological_process	positive regulation of nucleotide metabolic process	GO:0045981	0.0450403	0.245932	--	58	ENSOARG00000001511|ENSOARG00000014671	2	http://amigo.geneontology.org/amigo/term/GO:0045981	yes
Biological_process	positive regulation of cell cycle process	GO:0090068	0.045115	0.245932	--	229	ENSOARG00000002981|ENSOARG00000017592|ENSOARG00000006246|ENSOARG00000014063	4	http://amigo.geneontology.org/amigo/term/GO:0090068	yes
Biological_process	peptidyl-serine phosphorylation	GO:0018105	0.0452689	0.245932	--	136	ENSOARG00000003572|ENSOARG00000012181|ENSOARG00000006076	3	http://amigo.geneontology.org/amigo/term/GO:0018105	yes
Biological_process	primitive streak formation	GO:0090009	0.0456853	0.245932	--	8	ENSOARG00000020875	1	http://amigo.geneontology.org/amigo/term/GO:0090009	yes
Biological_process	membrane raft assembly	GO:0001765	0.0456853	0.245932	--	8	ENSOARG00000015440	1	http://amigo.geneontology.org/amigo/term/GO:0001765	yes
Biological_process	positive regulation of endothelial cell apoptotic process	GO:2000353	0.0456853	0.245932	--	8	ENSOARG00000019578	1	http://amigo.geneontology.org/amigo/term/GO:2000353	yes
Biological_process	positive regulation of execution phase of apoptosis	GO:1900119	0.0456853	0.245932	--	8	ENSOARG00000006246	1	http://amigo.geneontology.org/amigo/term/GO:1900119	yes
Biological_process	observational learning	GO:0098597	0.0456853	0.245932	--	8	ENSOARG00000014671	1	http://amigo.geneontology.org/amigo/term/GO:0098597	yes
Biological_process	replicative senescence	GO:0090399	0.0456853	0.245932	--	8	ENSOARG00000003370	1	http://amigo.geneontology.org/amigo/term/GO:0090399	yes
Biological_process	negative regulation of stem cell proliferation	GO:2000647	0.0456853	0.245932	--	8	ENSOARG00000014671	1	http://amigo.geneontology.org/amigo/term/GO:2000647	yes
Biological_process	regulation of long term synaptic depression	GO:1900452	0.0456853	0.245932	--	8	ENSOARG00000002679	1	http://amigo.geneontology.org/amigo/term/GO:1900452	yes
Biological_process	response to antimetabolite	GO:0097329	0.0456853	0.245932	--	8	ENSOARG00000011206	1	http://amigo.geneontology.org/amigo/term/GO:0097329	yes
Biological_process	dephosphorylation of RNA polymerase II C-terminal domain	GO:0070940	0.0456853	0.245932	--	8	ENSOARG00000005585	1	http://amigo.geneontology.org/amigo/term/GO:0070940	yes
Biological_process	negative regulation of sodium ion transmembrane transport	GO:1902306	0.0456853	0.245932	--	8	ENSOARG00000005399	1	http://amigo.geneontology.org/amigo/term/GO:1902306	yes
Biological_process	regulation of membrane invagination	GO:1905153	0.0456853	0.245932	--	8	ENSOARG00000019578	1	http://amigo.geneontology.org/amigo/term/GO:1905153	yes
Biological_process	toll-like receptor 3 signaling pathway	GO:0034138	0.0456853	0.245932	--	8	ENSOARG00000015440	1	http://amigo.geneontology.org/amigo/term/GO:0034138	yes
Biological_process	clustering of voltage-gated sodium channels	GO:0045162	0.0456853	0.245932	--	8	ENSOARG00000014865	1	http://amigo.geneontology.org/amigo/term/GO:0045162	yes
Biological_process	response to UV-A	GO:0070141	0.0456853	0.245932	--	8	ENSOARG00000003370	1	http://amigo.geneontology.org/amigo/term/GO:0070141	yes
Biological_process	biotin metabolic process	GO:0006768	0.0456853	0.245932	--	8	ENSOARG00000014127	1	http://amigo.geneontology.org/amigo/term/GO:0006768	yes
Biological_process	negative regulation of cilium assembly	GO:1902018	0.0456853	0.245932	--	8	ENSOARG00000016422	1	http://amigo.geneontology.org/amigo/term/GO:1902018	yes
Biological_process	regulation of pigment cell differentiation	GO:0050932	0.0456853	0.245932	--	8	ENSOARG00000010962	1	http://amigo.geneontology.org/amigo/term/GO:0050932	yes
Biological_process	negative regulation of posttranscriptional gene silencing	GO:0060149	0.0456853	0.245932	--	8	ENSOARG00000000357	1	http://amigo.geneontology.org/amigo/term/GO:0060149	yes
Biological_process	regulation of low-density lipoprotein particle receptor biosynthetic process	GO:0045714	0.0456853	0.245932	--	8	ENSOARG00000014111	1	http://amigo.geneontology.org/amigo/term/GO:0045714	yes
Biological_process	negative regulation of collateral sprouting	GO:0048671	0.0456853	0.245932	--	8	ENSOARG00000017770	1	http://amigo.geneontology.org/amigo/term/GO:0048671	yes
Biological_process	negative regulation of gene silencing by RNA	GO:0060967	0.0456853	0.245932	--	8	ENSOARG00000000357	1	http://amigo.geneontology.org/amigo/term/GO:0060967	yes
Biological_process	regulation of ion transmembrane transport	GO:0034765	0.0457147	0.245932	--	230	ENSOARG00000001874|ENSOARG00000019578|ENSOARG00000005399|ENSOARG00000016292	4	http://amigo.geneontology.org/amigo/term/GO:0034765	yes
Biological_process	regulation of cell morphogenesis	GO:0022604	0.0460753	0.247008	--	445	ENSOARG00000017770|ENSOARG00000020214|ENSOARG00000009615|ENSOARG00000005399|ENSOARG00000002679|ENSOARG00000006663	6	http://amigo.geneontology.org/amigo/term/GO:0022604	yes
Biological_process	positive regulation of proteasomal ubiquitin-dependent protein catabolic process	GO:0032436	0.0464471	0.247008	--	59	ENSOARG00000017958|ENSOARG00000008006	2	http://amigo.geneontology.org/amigo/term/GO:0032436	yes
Biological_process	localization within membrane	GO:0051668	0.0464471	0.247008	--	59	ENSOARG00000015440|ENSOARG00000015593	2	http://amigo.geneontology.org/amigo/term/GO:0051668	yes
Biological_process	positive regulation of transporter activity	GO:0032411	0.0464471	0.247008	--	59	ENSOARG00000005399|ENSOARG00000016292	2	http://amigo.geneontology.org/amigo/term/GO:0032411	yes
Biological_process	mitochondrion organization	GO:0007005	0.0475407	0.249312	--	233	ENSOARG00000000194|ENSOARG00000001511|ENSOARG00000006076|ENSOARG00000008849	4	http://amigo.geneontology.org/amigo/term/GO:0007005	yes
Biological_process	regulation of dendritic spine development	GO:0060998	0.04787	0.249312	--	60	ENSOARG00000020214|ENSOARG00000002679	2	http://amigo.geneontology.org/amigo/term/GO:0060998	yes
Biological_process	positive regulation of cell cycle arrest	GO:0071158	0.04787	0.249312	--	60	ENSOARG00000002981|ENSOARG00000006246	2	http://amigo.geneontology.org/amigo/term/GO:0071158	yes
Biological_process	positive regulation of catalytic activity	GO:0043085	0.0481277	0.249312	GO:0048554	813	ENSOARG00000016422|ENSOARG00000016018|ENSOARG00000002400|ENSOARG00000012380|ENSOARG00000001511|ENSOARG00000002679|ENSOARG00000014063|ENSOARG00000014671|ENSOARG00000002482	9	http://amigo.geneontology.org/amigo/term/GO:0043085	yes
Biological_process	immune response-regulating cell surface receptor signaling pathway	GO:0002768	0.0481583	0.249312	--	234	ENSOARG00000003572|ENSOARG00000015440|ENSOARG00000018799|ENSOARG00000016751	4	http://amigo.geneontology.org/amigo/term/GO:0002768	yes
Biological_process	signal transduction	GO:0007165	0.0490692	0.249312	GO:0023033	3985	ENSOARG00000020875|ENSOARG00000013718|ENSOARG00000012181|ENSOARG00000002400|ENSOARG00000003572|ENSOARG00000017222|ENSOARG00000001511|ENSOARG00000018762|ENSOARG00000014671|ENSOARG00000008132|ENSOARG00000004819|ENSOARG00000013232|ENSOARG00000017770|ENSOARG00000014545|ENSOARG00000018799|ENSOARG00000008990|ENSOARG00000002679|ENSOARG00000004865|ENSOARG00000005022|ENSOARG00000007668|ENSOARG00000008162|…	31	http://amigo.geneontology.org/amigo/term/GO:0007165	yes
Biological_process	determination of left/right symmetry	GO:0007368	0.0493087	0.249312	--	61	ENSOARG00000014545|ENSOARG00000004865	2	http://amigo.geneontology.org/amigo/term/GO:0007368	yes
Biological_process	regulation of cell size	GO:0008361	0.0493087	0.249312	--	61	ENSOARG00000016113|ENSOARG00000019578	2	http://amigo.geneontology.org/amigo/term/GO:0008361	yes
Biological_process	regulation of epidermal growth factor receptor signaling pathway	GO:0042058	0.0493087	0.249312	--	61	ENSOARG00000008357|ENSOARG00000018799	2	http://amigo.geneontology.org/amigo/term/GO:0042058	yes
Biological_process	regulation of anatomical structure morphogenesis	GO:0022603	0.0499927	0.249312	--	819	ENSOARG00000017770|ENSOARG00000020214|ENSOARG00000017222|ENSOARG00000009615|ENSOARG00000005399|ENSOARG00000002679|ENSOARG00000014671|ENSOARG00000006663|ENSOARG00000002482	9	http://amigo.geneontology.org/amigo/term/GO:0022603	yes
Cellular_component	intracellular part	GO:0044424	0.000319551	0.0888351	--	14137	ENSOARG00000008357|ENSOARG00000016018|ENSOARG00000012181|ENSOARG00000014844|ENSOARG00000001511|ENSOARG00000007346|ENSOARG00000014671|ENSOARG00000014899|ENSOARG00000017770|ENSOARG00000014545|ENSOARG00000018799|ENSOARG00000008990|ENSOARG00000008849|ENSOARG00000000357|ENSOARG00000013212|ENSOARG00000003995|ENSOARG00000008162|ENSOARG00000004116|ENSOARG00000005862|ENSOARG00000009574|ENSOARG00000014111|…	99	http://amigo.geneontology.org/amigo/term/GO:0044424	yes
Cellular_component	microfibril	GO:0001527	0.00213894	0.170289	--	12	ENSOARG00000018784|ENSOARG00000010344	2	http://amigo.geneontology.org/amigo/term/GO:0001527	yes
Cellular_component	cytoplasm	GO:0005737	0.00305928	0.170289	--	5166	ENSOARG00000008357|ENSOARG00000001215|ENSOARG00000005770|ENSOARG00000009726|ENSOARG00000007825|ENSOARG00000014844|ENSOARG00000003572|ENSOARG00000017222|ENSOARG00000001511|ENSOARG00000015593|ENSOARG00000018829|ENSOARG00000007346|ENSOARG00000009615|ENSOARG00000014063|ENSOARG00000014671|ENSOARG00000013232|ENSOARG00000001874|ENSOARG00000018799|ENSOARG00000004749|ENSOARG00000008849|ENSOARG00000005619|…	44	http://amigo.geneontology.org/amigo/term/GO:0005737	yes
Cellular_component	cortical actin cytoskeleton	GO:0030864	0.00327668	0.170289	--	51	ENSOARG00000001874|ENSOARG00000006930|ENSOARG00000002679	3	http://amigo.geneontology.org/amigo/term/GO:0030864	yes
Cellular_component	cytoplasmic part	GO:0044444	0.0034416	0.170289	--	7904	ENSOARG00000008357|ENSOARG00000020875|ENSOARG00000005770|ENSOARG00000016018|ENSOARG00000012181|ENSOARG00000008132|ENSOARG00000014865|ENSOARG00000008171|ENSOARG00000001511|ENSOARG00000010962|ENSOARG00000010435|ENSOARG00000014063|ENSOARG00000014671|ENSOARG00000002400|ENSOARG00000016422|ENSOARG00000017505|ENSOARG00000004819|ENSOARG00000017770|ENSOARG00000014545|ENSOARG00000018799|ENSOARG00000008990|…	61	http://amigo.geneontology.org/amigo/term/GO:0044444	yes
Cellular_component	extracellular matrix component	GO:0044420	0.00419571	0.170289	--	112	ENSOARG00000005022|ENSOARG00000010344|ENSOARG00000000744|ENSOARG00000018784	4	http://amigo.geneontology.org/amigo/term/GO:0044420	yes
Cellular_component	cell cortex part	GO:0044448	0.00535593	0.170289	--	120	ENSOARG00000004861|ENSOARG00000001874|ENSOARG00000006930|ENSOARG00000002679	4	http://amigo.geneontology.org/amigo/term/GO:0044448	yes
Cellular_component	lamellipodium membrane	GO:0031258	0.005973	0.170289	--	20	ENSOARG00000016751|ENSOARG00000006246	2	http://amigo.geneontology.org/amigo/term/GO:0031258	yes
Cellular_component	intraciliary transport particle B	GO:0030992	0.00657672	0.170289	--	21	ENSOARG00000014545|ENSOARG00000002110	2	http://amigo.geneontology.org/amigo/term/GO:0030992	yes
Cellular_component	cortical cytoskeleton	GO:0030863	0.00764258	0.170289	--	69	ENSOARG00000001874|ENSOARG00000006930|ENSOARG00000002679	3	http://amigo.geneontology.org/amigo/term/GO:0030863	yes
Cellular_component	filopodium	GO:0030175	0.00795134	0.170289	GO:0030028	70	ENSOARG00000001874|ENSOARG00000013232|ENSOARG00000002679	3	http://amigo.geneontology.org/amigo/term/GO:0030175	yes
Cellular_component	spindle midzone	GO:0051233	0.00854591	0.170289	--	24	ENSOARG00000001154|ENSOARG00000014063	2	http://amigo.geneontology.org/amigo/term/GO:0051233	yes
Cellular_component	intracellular	GO:0005622	0.00877223	0.170289	--	498	ENSOARG00000004601|ENSOARG00000016422|ENSOARG00000012380|ENSOARG00000006076|ENSOARG00000019578|ENSOARG00000012433|ENSOARG00000016596|ENSOARG00000014173	8	http://amigo.geneontology.org/amigo/term/GO:0005622	yes
Cellular_component	sarcoplasmic reticulum	GO:0016529	0.0115283	0.170289	GO:0008221	28	ENSOARG00000008132|ENSOARG00000016292	2	http://amigo.geneontology.org/amigo/term/GO:0016529	yes
Cellular_component	growth cone lamellipodium	GO:1990761	0.0116207	0.170289	--	2	ENSOARG00000002679	1	http://amigo.geneontology.org/amigo/term/GO:1990761	yes
Cellular_component	ESCRT-0 complex	GO:0033565	0.0116207	0.170289	--	2	ENSOARG00000008357	1	http://amigo.geneontology.org/amigo/term/GO:0033565	yes
Cellular_component	intracellular organelle	GO:0043229	0.0122216	0.170289	--	8984	ENSOARG00000008357|ENSOARG00000020875|ENSOARG00000005770|ENSOARG00000016018|ENSOARG00000012181|ENSOARG00000008132|ENSOARG00000016596|ENSOARG00000003572|ENSOARG00000014865|ENSOARG00000008171|ENSOARG00000001511|ENSOARG00000015825|ENSOARG00000010962|ENSOARG00000009615|ENSOARG00000010435|ENSOARG00000006930|ENSOARG00000014063|ENSOARG00000018358|ENSOARG00000014671|ENSOARG00000002400|ENSOARG00000004601|…	65	http://amigo.geneontology.org/amigo/term/GO:0043229	yes
Cellular_component	endoplasmic reticulum	GO:0005783	0.0142154	0.170289	--	767	ENSOARG00000020875|ENSOARG00000008132|ENSOARG00000016292|ENSOARG00000013718|ENSOARG00000005862|ENSOARG00000015763|ENSOARG00000015285|ENSOARG00000002947|ENSOARG00000010962|ENSOARG00000002400	10	http://amigo.geneontology.org/amigo/term/GO:0005783	yes
Cellular_component	lamellipodium	GO:0030027	0.0146701	0.170289	--	161	ENSOARG00000006930|ENSOARG00000002400|ENSOARG00000013232|ENSOARG00000002679	4	http://amigo.geneontology.org/amigo/term/GO:0030027	yes
Cellular_component	organelle	GO:0043226	0.0156564	0.170289	--	10276	ENSOARG00000008357|ENSOARG00000020875|ENSOARG00000005770|ENSOARG00000016018|ENSOARG00000012181|ENSOARG00000008132|ENSOARG00000014844|ENSOARG00000003572|ENSOARG00000014865|ENSOARG00000008171|ENSOARG00000001511|ENSOARG00000015825|ENSOARG00000010962|ENSOARG00000009615|ENSOARG00000010435|ENSOARG00000006930|ENSOARG00000014063|ENSOARG00000018358|ENSOARG00000014671|ENSOARG00000002400|ENSOARG00000004601|…	72	http://amigo.geneontology.org/amigo/term/GO:0043226	yes
Cellular_component	nuclear matrix	GO:0016363	0.0166374	0.170289	--	92	ENSOARG00000003217|ENSOARG00000000357|ENSOARG00000014127	3	http://amigo.geneontology.org/amigo/term/GO:0016363	yes
Cellular_component	cytoplasmic vesicle part	GO:0044433	0.0168591	0.170289	--	788	ENSOARG00000008357|ENSOARG00000020875|ENSOARG00000005770|ENSOARG00000008132|ENSOARG00000014899|ENSOARG00000017770|ENSOARG00000015763|ENSOARG00000014668|ENSOARG00000005619|ENSOARG00000014111	10	http://amigo.geneontology.org/amigo/term/GO:0044433	yes
Cellular_component	cytosol	GO:0005829	0.0171052	0.170289	--	2359	ENSOARG00000008357|ENSOARG00000002400|ENSOARG00000014865|ENSOARG00000001511|ENSOARG00000014063|ENSOARG00000014671|ENSOARG00000016422|ENSOARG00000004819|ENSOARG00000008849|ENSOARG00000003217|ENSOARG00000005619|ENSOARG00000010627|ENSOARG00000002679|ENSOARG00000012433|ENSOARG00000001154|ENSOARG00000015763|ENSOARG00000017397|ENSOARG00000008006|ENSOARG00000016751|ENSOARG00000014127|ENSOARG00000020214|…	22	http://amigo.geneontology.org/amigo/term/GO:0005829	yes
Cellular_component	extrinsic component of Golgi membrane	GO:0090498	0.0173807	0.170289	--	3	ENSOARG00000015763	1	http://amigo.geneontology.org/amigo/term/GO:0090498	yes
Cellular_component	dendritic spine neck	GO:0044326	0.0173807	0.170289	--	3	ENSOARG00000002679	1	http://amigo.geneontology.org/amigo/term/GO:0044326	yes
Cellular_component	Wnt-Frizzled-LRP5/6 complex	GO:1990851	0.0173807	0.170289	--	3	ENSOARG00000020875	1	http://amigo.geneontology.org/amigo/term/GO:1990851	yes
Cellular_component	membrane-bounded organelle	GO:0043227	0.0173971	0.170289	--	9112	ENSOARG00000008357|ENSOARG00000020875|ENSOARG00000005770|ENSOARG00000016018|ENSOARG00000012181|ENSOARG00000008132|ENSOARG00000016596|ENSOARG00000003572|ENSOARG00000014865|ENSOARG00000008171|ENSOARG00000001511|ENSOARG00000015825|ENSOARG00000010962|ENSOARG00000009615|ENSOARG00000010435|ENSOARG00000014063|ENSOARG00000018358|ENSOARG00000014671|ENSOARG00000002400|ENSOARG00000004601|ENSOARG00000017505|…	65	http://amigo.geneontology.org/amigo/term/GO:0043227	yes
Cellular_component	nucleoplasm	GO:0005654	0.0196813	0.170289	--	2111	ENSOARG00000008357|ENSOARG00000004601|ENSOARG00000016018|ENSOARG00000013232|ENSOARG00000011206|ENSOARG00000003572|ENSOARG00000003995|ENSOARG00000013038|ENSOARG00000001511|ENSOARG00000018829|ENSOARG00000006076|ENSOARG00000017846|ENSOARG00000003217|ENSOARG00000000357|ENSOARG00000007825|ENSOARG00000014063|ENSOARG00000001874|ENSOARG00000016596|ENSOARG00000000194|ENSOARG00000008364	20	http://amigo.geneontology.org/amigo/term/GO:0005654	yes
Cellular_component	cell projection	GO:0042995	0.0200798	0.170289	--	1309	ENSOARG00000005770|ENSOARG00000002110|ENSOARG00000013232|ENSOARG00000014844|ENSOARG00000001874|ENSOARG00000014545|ENSOARG00000018799|ENSOARG00000003370|ENSOARG00000004116|ENSOARG00000006930|ENSOARG00000002679|ENSOARG00000004087|ENSOARG00000014671|ENSOARG00000002400	14	http://amigo.geneontology.org/amigo/term/GO:0042995	yes
Cellular_component	site of DNA damage	GO:0090734	0.020646	0.170289	--	38	ENSOARG00000000194|ENSOARG00000016596	2	http://amigo.geneontology.org/amigo/term/GO:0090734	yes
Cellular_component	site of double-strand break	GO:0035861	0.020646	0.170289	--	38	ENSOARG00000000194|ENSOARG00000016596	2	http://amigo.geneontology.org/amigo/term/GO:0035861	yes
Cellular_component	synapse	GO:0045202	0.0207223	0.170289	--	269	ENSOARG00000003370|ENSOARG00000020875|ENSOARG00000001874|ENSOARG00000015593|ENSOARG00000002679	5	http://amigo.geneontology.org/amigo/term/GO:0045202	yes
Cellular_component	mitochondrion	GO:0005739	0.0218852	0.170289	--	1068	ENSOARG00000005770|ENSOARG00000016018|ENSOARG00000017505|ENSOARG00000010435|ENSOARG00000017222|ENSOARG00000014127|ENSOARG00000008849|ENSOARG00000013136|ENSOARG00000004087|ENSOARG00000002947|ENSOARG00000008171|ENSOARG00000008364	12	http://amigo.geneontology.org/amigo/term/GO:0005739	yes
Cellular_component	early endosome membrane	GO:0031901	0.0229503	0.170289	--	104	ENSOARG00000008357|ENSOARG00000020875|ENSOARG00000014668	3	http://amigo.geneontology.org/amigo/term/GO:0031901	yes
Cellular_component	clathrin complex	GO:0071439	0.0231074	0.170289	--	4	ENSOARG00000014865	1	http://amigo.geneontology.org/amigo/term/GO:0071439	yes
Cellular_component	CCR4-NOT core complex	GO:0030015	0.0231074	0.170289	--	4	ENSOARG00000002981	1	http://amigo.geneontology.org/amigo/term/GO:0030015	yes
Cellular_component	interchromatin granule	GO:0035061	0.0231074	0.170289	--	4	ENSOARG00000016596	1	http://amigo.geneontology.org/amigo/term/GO:0035061	yes
Cellular_component	intracellular organelle part	GO:0044446	0.023277	0.170289	--	8044	ENSOARG00000008357|ENSOARG00000020875|ENSOARG00000005770|ENSOARG00000016018|ENSOARG00000012181|ENSOARG00000008132|ENSOARG00000014844|ENSOARG00000003572|ENSOARG00000014865|ENSOARG00000013038|ENSOARG00000001511|ENSOARG00000015593|ENSOARG00000007346|ENSOARG00000009615|ENSOARG00000014063|ENSOARG00000014671|ENSOARG00000004601|ENSOARG00000011206|ENSOARG00000013232|ENSOARG00000017770|ENSOARG00000014545|…	58	http://amigo.geneontology.org/amigo/term/GO:0044446	yes
Cellular_component	nuclear DNA-directed RNA polymerase complex	GO:0055029	0.0283196	0.172178	--	45	ENSOARG00000004087|ENSOARG00000005585	2	http://amigo.geneontology.org/amigo/term/GO:0055029	yes
Cellular_component	RNA polymerase complex	GO:0030880	0.0283196	0.172178	--	45	ENSOARG00000004087|ENSOARG00000005585	2	http://amigo.geneontology.org/amigo/term/GO:0030880	yes
Cellular_component	DNA-directed RNA polymerase complex	GO:0000428	0.0283196	0.172178	--	45	ENSOARG00000004087|ENSOARG00000005585	2	http://amigo.geneontology.org/amigo/term/GO:0000428	yes
Cellular_component	Smc5-Smc6 complex	GO:0030915	0.028801	0.172178	--	5	ENSOARG00000016596	1	http://amigo.geneontology.org/amigo/term/GO:0030915	yes
Cellular_component	cAMP-dependent protein kinase complex	GO:0005952	0.028801	0.172178	--	5	ENSOARG00000001215	1	http://amigo.geneontology.org/amigo/term/GO:0005952	yes
Cellular_component	invadopodium membrane	GO:0071438	0.028801	0.172178	--	5	ENSOARG00000006246	1	http://amigo.geneontology.org/amigo/term/GO:0071438	yes
Cellular_component	L-type voltage-gated calcium channel complex	GO:1990454	0.028801	0.172178	--	5	ENSOARG00000016292	1	http://amigo.geneontology.org/amigo/term/GO:1990454	yes
Cellular_component	Gtr1-Gtr2 GTPase complex	GO:1990131	0.028801	0.172178	--	5	ENSOARG00000005619	1	http://amigo.geneontology.org/amigo/term/GO:1990131	yes
Cellular_component	cytoskeletal part	GO:0044430	0.0295981	0.172178	--	1512	ENSOARG00000016422|ENSOARG00000005770|ENSOARG00000002110|ENSOARG00000012181|ENSOARG00000001154|ENSOARG00000014844|ENSOARG00000014865|ENSOARG00000014545|ENSOARG00000014063|ENSOARG00000015593|ENSOARG00000007346|ENSOARG00000004116|ENSOARG00000002679|ENSOARG00000001874|ENSOARG00000006930	15	http://amigo.geneontology.org/amigo/term/GO:0044430	yes
Cellular_component	endomembrane system	GO:0012505	0.0297285	0.172178	--	115	ENSOARG00000016422|ENSOARG00000010627|ENSOARG00000012380	3	http://amigo.geneontology.org/amigo/term/GO:0012505	yes
Cellular_component	neuromuscular junction	GO:0031594	0.0331395	0.188016	--	49	ENSOARG00000001874|ENSOARG00000002679	2	http://amigo.geneontology.org/amigo/term/GO:0031594	yes
Cellular_component	EGO complex	GO:0034448	0.0344618	0.191157	GO:0034449	6	ENSOARG00000005619	1	http://amigo.geneontology.org/amigo/term/GO:0034448	yes
Cellular_component	Golgi-associated vesicle membrane	GO:0030660	0.0356613	0.191157	--	51	ENSOARG00000014899|ENSOARG00000015763	2	http://amigo.geneontology.org/amigo/term/GO:0030660	yes
Cellular_component	organelle part	GO:0044422	0.0381269	0.191157	--	8240	ENSOARG00000008357|ENSOARG00000020875|ENSOARG00000005770|ENSOARG00000016018|ENSOARG00000012181|ENSOARG00000008132|ENSOARG00000014844|ENSOARG00000003572|ENSOARG00000014865|ENSOARG00000013038|ENSOARG00000001511|ENSOARG00000015593|ENSOARG00000007346|ENSOARG00000009615|ENSOARG00000014063|ENSOARG00000014671|ENSOARG00000004601|ENSOARG00000011206|ENSOARG00000013232|ENSOARG00000017770|ENSOARG00000014545|…	58	http://amigo.geneontology.org/amigo/term/GO:0044422	yes
Cellular_component	chromatin	GO:0000785	0.0385838	0.191157	GO:0005717	318	ENSOARG00000004601|ENSOARG00000000357|ENSOARG00000014127|ENSOARG00000001511|ENSOARG00000017592	5	http://amigo.geneontology.org/amigo/term/GO:0000785	yes
Cellular_component	actin-based cell projection	GO:0098858	0.0397152	0.191157	--	129	ENSOARG00000001874|ENSOARG00000013232|ENSOARG00000002679	3	http://amigo.geneontology.org/amigo/term/GO:0098858	yes
Cellular_component	Wnt signalosome	GO:1990909	0.0400898	0.191157	--	7	ENSOARG00000020875	1	http://amigo.geneontology.org/amigo/term/GO:1990909	yes
Cellular_component	nuclear lamina	GO:0005652	0.0400898	0.191157	--	7	ENSOARG00000014127	1	http://amigo.geneontology.org/amigo/term/GO:0005652	yes
Cellular_component	mitotic spindle pole	GO:0097431	0.0400898	0.191157	--	7	ENSOARG00000001154	1	http://amigo.geneontology.org/amigo/term/GO:0097431	yes
Cellular_component	mitotic spindle midzone	GO:1990023	0.0400898	0.191157	--	7	ENSOARG00000001154	1	http://amigo.geneontology.org/amigo/term/GO:1990023	yes
Cellular_component	intracellular membrane-bounded organelle	GO:0043231	0.0405693	0.191157	--	7269	ENSOARG00000008357|ENSOARG00000020875|ENSOARG00000005770|ENSOARG00000016018|ENSOARG00000012181|ENSOARG00000008132|ENSOARG00000003572|ENSOARG00000017222|ENSOARG00000008171|ENSOARG00000001511|ENSOARG00000015825|ENSOARG00000010962|ENSOARG00000009615|ENSOARG00000010435|ENSOARG00000014063|ENSOARG00000018358|ENSOARG00000014671|ENSOARG00000002400|ENSOARG00000004601|ENSOARG00000017505|ENSOARG00000016596|…	52	http://amigo.geneontology.org/amigo/term/GO:0043231	yes
Cellular_component	tethering complex	GO:0099023	0.0436497	0.195103	--	57	ENSOARG00000004861|ENSOARG00000009574	2	http://amigo.geneontology.org/amigo/term/GO:0099023	yes
Cellular_component	protein complex	GO:0043234	0.0436982	0.195103	--	2739	ENSOARG00000008357|ENSOARG00000020875|ENSOARG00000005770|ENSOARG00000013718|ENSOARG00000014865|ENSOARG00000001511|ENSOARG00000016596|ENSOARG00000010344|ENSOARG00000014545|ENSOARG00000003217|ENSOARG00000005619|ENSOARG00000002482|ENSOARG00000001154|ENSOARG00000009574|ENSOARG00000014111|ENSOARG00000016751|ENSOARG00000015440|ENSOARG00000013368|ENSOARG00000004861|ENSOARG00000002110|ENSOARG00000001874|…	23	http://amigo.geneontology.org/amigo/term/GO:0043234	yes
Cellular_component	dense core granule	GO:0031045	0.0456853	0.195103	--	8	ENSOARG00000012433	1	http://amigo.geneontology.org/amigo/term/GO:0031045	yes
Cellular_component	DNA-directed RNA polymerase II, holoenzyme	GO:0016591	0.0456853	0.195103	--	8	ENSOARG00000005585	1	http://amigo.geneontology.org/amigo/term/GO:0016591	yes
Cellular_component	basal part of cell	GO:0045178	0.0456853	0.195103	--	8	ENSOARG00000006246	1	http://amigo.geneontology.org/amigo/term/GO:0045178	yes
Cellular_component	leading edge membrane	GO:0031256	0.0460922	0.195103	--	137	ENSOARG00000016751|ENSOARG00000006246|ENSOARG00000013232	3	http://amigo.geneontology.org/amigo/term/GO:0031256	yes
Cellular_component	macromolecular complex	GO:0032991	0.0463195	0.195103	--	4901	ENSOARG00000008357|ENSOARG00000020875|ENSOARG00000005770|ENSOARG00000016018|ENSOARG00000000357|ENSOARG00000014865|ENSOARG00000013038|ENSOARG00000001511|ENSOARG00000016596|ENSOARG00000001874|ENSOARG00000014545|ENSOARG00000013718|ENSOARG00000010435|ENSOARG00000003217|ENSOARG00000005619|ENSOARG00000002482|ENSOARG00000001215|ENSOARG00000001154|ENSOARG00000003995|ENSOARG00000005585|ENSOARG00000009574|…	37	http://amigo.geneontology.org/amigo/term/GO:0032991	yes
Molecular_function	enzyme binding	GO:0019899	2.87369e-05	0.012012	--	1340	ENSOARG00000016422|ENSOARG00000004861|ENSOARG00000001215|ENSOARG00000004819|ENSOARG00000013232|ENSOARG00000012380|ENSOARG00000000357|ENSOARG00000001874|ENSOARG00000014127|ENSOARG00000001511|ENSOARG00000020214|ENSOARG00000016113|ENSOARG00000004749|ENSOARG00000017958|ENSOARG00000017397|ENSOARG00000008006|ENSOARG00000014063|ENSOARG00000000194|ENSOARG00000002482|ENSOARG00000016596|ENSOARG00000002400	21	http://amigo.geneontology.org/amigo/term/GO:0019899	yes
Molecular_function	catalytic activity, acting on a protein	GO:0140096	0.000109911	0.0229714	--	2300	ENSOARG00000012181|ENSOARG00000003572|ENSOARG00000004865|ENSOARG00000010962|ENSOARG00000006246|ENSOARG00000018358|ENSOARG00000004601|ENSOARG00000017770|ENSOARG00000018799|ENSOARG00000008849|ENSOARG00000013136|ENSOARG00000018762|ENSOARG00000003370|ENSOARG00000008162|ENSOARG00000006076|ENSOARG00000008006|ENSOARG00000008364|ENSOARG00000016826|ENSOARG00000018784|ENSOARG00000016825|ENSOARG00000014899|…	28	http://amigo.geneontology.org/amigo/term/GO:0140096	yes
Molecular_function	adenyl ribonucleotide binding	GO:0032559	0.000559267	0.0431182	--	1658	ENSOARG00000017605|ENSOARG00000001215|ENSOARG00000005770|ENSOARG00000016018|ENSOARG00000012181|ENSOARG00000014844|ENSOARG00000003572|ENSOARG00000017770|ENSOARG00000008162|ENSOARG00000018799|ENSOARG00000020214|ENSOARG00000006076|ENSOARG00000003730|ENSOARG00000017397|ENSOARG00000014063|ENSOARG00000016596|ENSOARG00000018762|ENSOARG00000017222|ENSOARG00000014127|ENSOARG00000008171|ENSOARG00000004295	21	http://amigo.geneontology.org/amigo/term/GO:0032559	yes
Molecular_function	adenyl nucleotide binding	GO:0030554	0.000605002	0.0431182	--	1668	ENSOARG00000017605|ENSOARG00000001215|ENSOARG00000005770|ENSOARG00000016018|ENSOARG00000012181|ENSOARG00000014844|ENSOARG00000003572|ENSOARG00000017770|ENSOARG00000008162|ENSOARG00000018799|ENSOARG00000020214|ENSOARG00000006076|ENSOARG00000003730|ENSOARG00000017397|ENSOARG00000014063|ENSOARG00000016596|ENSOARG00000018762|ENSOARG00000017222|ENSOARG00000014127|ENSOARG00000008171|ENSOARG00000004295	21	http://amigo.geneontology.org/amigo/term/GO:0030554	yes
Molecular_function	protein binding	GO:0005515	0.000672317	0.0431182	GO:0001948|GO:0045308	4225	ENSOARG00000020875|ENSOARG00000005770|ENSOARG00000002400|ENSOARG00000000357|ENSOARG00000004865|ENSOARG00000001511|ENSOARG00000016113|ENSOARG00000014063|ENSOARG00000016596|ENSOARG00000004601|ENSOARG00000004819|ENSOARG00000013232|ENSOARG00000012380|ENSOARG00000001874|ENSOARG00000014545|ENSOARG00000018799|ENSOARG00000004749|ENSOARG00000008849|ENSOARG00000002679|ENSOARG00000000194|ENSOARG00000002482|…	40	http://amigo.geneontology.org/amigo/term/GO:0005515	yes
Molecular_function	kinase binding	GO:0019900	0.000908517	0.0431182	--	343	ENSOARG00000001215|ENSOARG00000002400|ENSOARG00000001874|ENSOARG00000001511|ENSOARG00000016113|ENSOARG00000014063|ENSOARG00000000194|ENSOARG00000002482	8	http://amigo.geneontology.org/amigo/term/GO:0019900	yes
Molecular_function	Ras GTPase binding	GO:0017016	0.000978804	0.0431182	--	347	ENSOARG00000016422|ENSOARG00000004819|ENSOARG00000013232|ENSOARG00000012380|ENSOARG00000004861|ENSOARG00000020214|ENSOARG00000004749|ENSOARG00000017397	8	http://amigo.geneontology.org/amigo/term/GO:0017016	yes
Molecular_function	metalloendopeptidase activity	GO:0004222	0.000989447	0.0431182	--	130	ENSOARG00000003370|ENSOARG00000018784|ENSOARG00000016825|ENSOARG00000013136|ENSOARG00000010962	5	http://amigo.geneontology.org/amigo/term/GO:0004222	yes
Molecular_function	small GTPase binding	GO:0031267	0.00109235	0.0431182	--	353	ENSOARG00000016422|ENSOARG00000004819|ENSOARG00000013232|ENSOARG00000012380|ENSOARG00000004861|ENSOARG00000020214|ENSOARG00000004749|ENSOARG00000017397	8	http://amigo.geneontology.org/amigo/term/GO:0031267	yes
Molecular_function	ATP binding	GO:0005524	0.00109718	0.0431182	--	1625	ENSOARG00000017605|ENSOARG00000005770|ENSOARG00000016018|ENSOARG00000012181|ENSOARG00000014844|ENSOARG00000003572|ENSOARG00000017770|ENSOARG00000008162|ENSOARG00000018799|ENSOARG00000020214|ENSOARG00000006076|ENSOARG00000003730|ENSOARG00000017397|ENSOARG00000014063|ENSOARG00000016596|ENSOARG00000018762|ENSOARG00000017222|ENSOARG00000014127|ENSOARG00000008171|ENSOARG00000004295	20	http://amigo.geneontology.org/amigo/term/GO:0005524	yes
Molecular_function	Rho GTPase binding	GO:0017048	0.00117116	0.0431182	GO:0017031	135	ENSOARG00000004861|ENSOARG00000020214|ENSOARG00000004819|ENSOARG00000013232|ENSOARG00000004749	5	http://amigo.geneontology.org/amigo/term/GO:0017048	yes
Molecular_function	metallopeptidase activity	GO:0008237	0.00142137	0.0431182	--	209	ENSOARG00000018784|ENSOARG00000016825|ENSOARG00000008849|ENSOARG00000010962|ENSOARG00000013136|ENSOARG00000003370	6	http://amigo.geneontology.org/amigo/term/GO:0008237	yes
Molecular_function	protein serine/threonine kinase activity	GO:0004674	0.00143334	0.0431182	GO:0004695|GO:0004696|GO:0004700	457	ENSOARG00000018762|ENSOARG00000012181|ENSOARG00000003572|ENSOARG00000017770|ENSOARG00000008162|ENSOARG00000020214|ENSOARG00000006076|ENSOARG00000003730|ENSOARG00000010344	9	http://amigo.geneontology.org/amigo/term/GO:0004674	yes
Molecular_function	ion binding	GO:0043167	0.00150643	0.0431182	--	6540	ENSOARG00000001215|ENSOARG00000005770|ENSOARG00000016018|ENSOARG00000012181|ENSOARG00000008132|ENSOARG00000014844|ENSOARG00000003572|ENSOARG00000017222|ENSOARG00000008171|ENSOARG00000010344|ENSOARG00000010962|ENSOARG00000014063|ENSOARG00000014671|ENSOARG00000002400|ENSOARG00000004601|ENSOARG00000004819|ENSOARG00000017958|ENSOARG00000017770|ENSOARG00000018799|ENSOARG00000008849|ENSOARG00000005619|…	54	http://amigo.geneontology.org/amigo/term/GO:0043167	yes
Molecular_function	anion binding	GO:0043168	0.00170866	0.0431182	--	2860	ENSOARG00000001215|ENSOARG00000005770|ENSOARG00000016018|ENSOARG00000012181|ENSOARG00000008132|ENSOARG00000014844|ENSOARG00000003572|ENSOARG00000017222|ENSOARG00000008171|ENSOARG00000014063|ENSOARG00000016596|ENSOARG00000002400|ENSOARG00000017770|ENSOARG00000018799|ENSOARG00000005619|ENSOARG00000018762|ENSOARG00000000744|ENSOARG00000014671|ENSOARG00000005022|ENSOARG00000008162|ENSOARG00000006076|…	29	http://amigo.geneontology.org/amigo/term/GO:0043168	yes
Molecular_function	phospholipid scramblase activity	GO:0017128	0.00178925	0.0431182	--	11	ENSOARG00000019578|ENSOARG00000014173	2	http://amigo.geneontology.org/amigo/term/GO:0017128	yes
Molecular_function	protein kinase binding	GO:0019901	0.00189823	0.0431182	--	300	ENSOARG00000001215|ENSOARG00000002400|ENSOARG00000001874|ENSOARG00000001511|ENSOARG00000016113|ENSOARG00000000194|ENSOARG00000002482	7	http://amigo.geneontology.org/amigo/term/GO:0019901	yes
Molecular_function	nuclear receptor activity	GO:0004879	0.00200848	0.0431182	--	43	ENSOARG00000001511|ENSOARG00000011335|ENSOARG00000013368	3	http://amigo.geneontology.org/amigo/term/GO:0004879	yes
Molecular_function	transcription factor activity, direct ligand regulated sequence-specific DNA binding	GO:0098531	0.00200848	0.0431182	--	43	ENSOARG00000001511|ENSOARG00000011335|ENSOARG00000013368	3	http://amigo.geneontology.org/amigo/term/GO:0098531	yes
Molecular_function	Rho guanyl-nucleotide exchange factor activity	GO:0005089	0.00206307	0.0431182	--	92	ENSOARG00000020214|ENSOARG00000004819|ENSOARG00000013232|ENSOARG00000004749	4	http://amigo.geneontology.org/amigo/term/GO:0005089	yes
Molecular_function	cytoskeletal protein binding	GO:0008092	0.00267034	0.053086	--	501	ENSOARG00000005770|ENSOARG00000002400|ENSOARG00000001154|ENSOARG00000001874|ENSOARG00000014545|ENSOARG00000008849|ENSOARG00000002679|ENSOARG00000005709|ENSOARG00000006930	9	http://amigo.geneontology.org/amigo/term/GO:0008092	yes
Molecular_function	exopeptidase activity	GO:0008238	0.002794	0.053086	--	100	ENSOARG00000003370|ENSOARG00000011331|ENSOARG00000006246|ENSOARG00000008849	4	http://amigo.geneontology.org/amigo/term/GO:0008238	yes
Molecular_function	purine ribonucleotide binding	GO:0032555	0.00379113	0.060563	--	2065	ENSOARG00000005770|ENSOARG00000016018|ENSOARG00000012181|ENSOARG00000014844|ENSOARG00000003572|ENSOARG00000018762|ENSOARG00000008171|ENSOARG00000014063|ENSOARG00000016596|ENSOARG00000017770|ENSOARG00000018799|ENSOARG00000005619|ENSOARG00000017222|ENSOARG00000001215|ENSOARG00000008162|ENSOARG00000006076|ENSOARG00000017397|ENSOARG00000017605|ENSOARG00000014127|ENSOARG00000020214|ENSOARG00000003730|…	22	http://amigo.geneontology.org/amigo/term/GO:0032555	yes
Molecular_function	carbohydrate derivative binding	GO:0097367	0.00386981	0.060563	--	2334	ENSOARG00000001215|ENSOARG00000005770|ENSOARG00000016018|ENSOARG00000012181|ENSOARG00000014844|ENSOARG00000003572|ENSOARG00000018762|ENSOARG00000008171|ENSOARG00000014063|ENSOARG00000016596|ENSOARG00000017770|ENSOARG00000018799|ENSOARG00000005619|ENSOARG00000017222|ENSOARG00000000744|ENSOARG00000005022|ENSOARG00000008162|ENSOARG00000006076|ENSOARG00000017397|ENSOARG00000017605|ENSOARG00000014127|…	24	http://amigo.geneontology.org/amigo/term/GO:0097367	yes
Molecular_function	purine nucleotide binding	GO:0017076	0.00404135	0.060563	--	2076	ENSOARG00000005770|ENSOARG00000016018|ENSOARG00000012181|ENSOARG00000014844|ENSOARG00000003572|ENSOARG00000018762|ENSOARG00000008171|ENSOARG00000014063|ENSOARG00000016596|ENSOARG00000017770|ENSOARG00000018799|ENSOARG00000005619|ENSOARG00000017222|ENSOARG00000001215|ENSOARG00000008162|ENSOARG00000006076|ENSOARG00000017397|ENSOARG00000017605|ENSOARG00000014127|ENSOARG00000020214|ENSOARG00000003730|…	22	http://amigo.geneontology.org/amigo/term/GO:0017076	yes
Molecular_function	ribonucleotide binding	GO:0032553	0.00411196	0.060563	--	2079	ENSOARG00000005770|ENSOARG00000016018|ENSOARG00000012181|ENSOARG00000014844|ENSOARG00000003572|ENSOARG00000018762|ENSOARG00000008171|ENSOARG00000014063|ENSOARG00000016596|ENSOARG00000017770|ENSOARG00000018799|ENSOARG00000005619|ENSOARG00000017222|ENSOARG00000001215|ENSOARG00000008162|ENSOARG00000006076|ENSOARG00000017397|ENSOARG00000017605|ENSOARG00000014127|ENSOARG00000020214|ENSOARG00000003730|…	22	http://amigo.geneontology.org/amigo/term/GO:0032553	yes
Molecular_function	GTPase binding	GO:0051020	0.00414958	0.060563	--	438	ENSOARG00000016422|ENSOARG00000004819|ENSOARG00000013232|ENSOARG00000012380|ENSOARG00000004861|ENSOARG00000020214|ENSOARG00000004749|ENSOARG00000017397	8	http://amigo.geneontology.org/amigo/term/GO:0051020	yes
Molecular_function	protein kinase activity	GO:0004672	0.00419764	0.060563	GO:0050222	639	ENSOARG00000018762|ENSOARG00000012181|ENSOARG00000003572|ENSOARG00000017770|ENSOARG00000008162|ENSOARG00000018799|ENSOARG00000020214|ENSOARG00000006076|ENSOARG00000003730|ENSOARG00000010344	10	http://amigo.geneontology.org/amigo/term/GO:0004672	yes
Molecular_function	drug binding	GO:0008144	0.00465589	0.060563	--	1839	ENSOARG00000017605|ENSOARG00000005770|ENSOARG00000016018|ENSOARG00000012181|ENSOARG00000014844|ENSOARG00000003572|ENSOARG00000017770|ENSOARG00000008162|ENSOARG00000018799|ENSOARG00000020214|ENSOARG00000006076|ENSOARG00000003730|ENSOARG00000017397|ENSOARG00000014063|ENSOARG00000016596|ENSOARG00000018762|ENSOARG00000017222|ENSOARG00000014127|ENSOARG00000008171|ENSOARG00000004295	20	http://amigo.geneontology.org/amigo/term/GO:0008144	yes
Molecular_function	Notch binding	GO:0005112	0.00484651	0.060563	--	18	ENSOARG00000000357|ENSOARG00000004865	2	http://amigo.geneontology.org/amigo/term/GO:0005112	yes
Molecular_function	intracellular calcium activated chloride channel activity	GO:0005229	0.00539615	0.060563	--	19	ENSOARG00000014173|ENSOARG00000019578	2	http://amigo.geneontology.org/amigo/term/GO:0005229	yes
Molecular_function	intracellular chloride channel activity	GO:0061778	0.00539615	0.060563	--	19	ENSOARG00000019578|ENSOARG00000014173	2	http://amigo.geneontology.org/amigo/term/GO:0061778	yes
Molecular_function	biotin-protein ligase activity	GO:0018271	0.00582716	0.060563	GO:0000106	1	ENSOARG00000014127	1	http://amigo.geneontology.org/amigo/term/GO:0018271	yes
Molecular_function	biotin-[acetyl-CoA-carboxylase] ligase activity	GO:0004077	0.00582716	0.060563	--	1	ENSOARG00000014127	1	http://amigo.geneontology.org/amigo/term/GO:0004077	yes
Molecular_function	phosphodiesterase decapping endonuclease activity	GO:1990174	0.00582716	0.060563	--	1	ENSOARG00000003476	1	http://amigo.geneontology.org/amigo/term/GO:1990174	yes
Molecular_function	biotin-[methylcrotonoyl-CoA-carboxylase] ligase activity	GO:0004078	0.00582716	0.060563	--	1	ENSOARG00000014127	1	http://amigo.geneontology.org/amigo/term/GO:0004078	yes
Molecular_function	biotin-[methylmalonyl-CoA-carboxytransferase] ligase activity	GO:0004079	0.00582716	0.060563	--	1	ENSOARG00000014127	1	http://amigo.geneontology.org/amigo/term/GO:0004079	yes
Molecular_function	succinate-hydroxymethylglutarate CoA-transferase activity	GO:0047369	0.00582716	0.060563	--	1	ENSOARG00000017505	1	http://amigo.geneontology.org/amigo/term/GO:0047369	yes
Molecular_function	preribosome binding	GO:1990275	0.00582716	0.060563	--	1	ENSOARG00000016018	1	http://amigo.geneontology.org/amigo/term/GO:1990275	yes
Molecular_function	biotin-[propionyl-CoA-carboxylase (ATP-hydrolyzing)] ligase activity	GO:0004080	0.00582716	0.060563	--	1	ENSOARG00000014127	1	http://amigo.geneontology.org/amigo/term/GO:0004080	yes
Molecular_function	phospholipid transporter activity	GO:0005548	0.00594039	0.060563	GO:0008497	63	ENSOARG00000019578|ENSOARG00000014173|ENSOARG00000004295	3	http://amigo.geneontology.org/amigo/term/GO:0005548	yes
Molecular_function	purine ribonucleoside triphosphate binding	GO:0035639	0.00636268	0.0633238	--	2024	ENSOARG00000017605|ENSOARG00000005770|ENSOARG00000016018|ENSOARG00000012181|ENSOARG00000014844|ENSOARG00000003572|ENSOARG00000017770|ENSOARG00000008162|ENSOARG00000018799|ENSOARG00000020214|ENSOARG00000006076|ENSOARG00000003730|ENSOARG00000017397|ENSOARG00000014063|ENSOARG00000016596|ENSOARG00000005619|ENSOARG00000018762|ENSOARG00000017222|ENSOARG00000014127|ENSOARG00000008171|ENSOARG00000004295	21	http://amigo.geneontology.org/amigo/term/GO:0035639	yes
Molecular_function	binding	GO:0005488	0.00744385	0.0723611	--	11966	ENSOARG00000020875|ENSOARG00000005770|ENSOARG00000016018|ENSOARG00000012181|ENSOARG00000008132|ENSOARG00000014844|ENSOARG00000003572|ENSOARG00000017222|ENSOARG00000013038|ENSOARG00000001511|ENSOARG00000016113|ENSOARG00000015825|ENSOARG00000010962|ENSOARG00000004865|ENSOARG00000005399|ENSOARG00000007825|ENSOARG00000016422|ENSOARG00000010435|ENSOARG00000010344|ENSOARG00000014063|ENSOARG00000018762|…	83	http://amigo.geneontology.org/amigo/term/GO:0005488	yes
Molecular_function	ubiquitin conjugating enzyme binding	GO:0031624	0.00854591	0.080983	--	24	ENSOARG00000017958|ENSOARG00000008006	2	http://amigo.geneontology.org/amigo/term/GO:0031624	yes
Molecular_function	actin binding	GO:0003779	0.00871826	0.080983	--	216	ENSOARG00000001874|ENSOARG00000005709|ENSOARG00000002400|ENSOARG00000006930|ENSOARG00000002679	5	http://amigo.geneontology.org/amigo/term/GO:0003779	yes
Molecular_function	peptidase activity, acting on L-amino acid peptides	GO:0070011	0.00935158	0.0849774	--	719	ENSOARG00000018784|ENSOARG00000016825|ENSOARG00000011331|ENSOARG00000008849|ENSOARG00000010962|ENSOARG00000013136|ENSOARG00000003370|ENSOARG00000018358|ENSOARG00000008364|ENSOARG00000006246	10	http://amigo.geneontology.org/amigo/term/GO:0070011	yes
Molecular_function	ubiquitin-like protein conjugating enzyme binding	GO:0044390	0.00998717	0.088822	--	26	ENSOARG00000017958|ENSOARG00000008006	2	http://amigo.geneontology.org/amigo/term/GO:0044390	yes
Molecular_function	peptidase activity	GO:0008233	0.0107076	0.0916497	--	734	ENSOARG00000018784|ENSOARG00000016825|ENSOARG00000011331|ENSOARG00000008849|ENSOARG00000010962|ENSOARG00000013136|ENSOARG00000003370|ENSOARG00000018358|ENSOARG00000008364|ENSOARG00000006246	10	http://amigo.geneontology.org/amigo/term/GO:0008233	yes
Molecular_function	sodium channel regulator activity	GO:0017080	0.0115283	0.0916497	--	28	ENSOARG00000014865|ENSOARG00000005399	2	http://amigo.geneontology.org/amigo/term/GO:0017080	yes
Molecular_function	coreceptor activity involved in canonical Wnt signaling pathway	GO:1904928	0.0116207	0.0916497	--	2	ENSOARG00000020875	1	http://amigo.geneontology.org/amigo/term/GO:1904928	yes
Molecular_function	histone kinase activity (H3-S10 specific)	GO:0035175	0.0116207	0.0916497	GO:0044021	2	ENSOARG00000003572	1	http://amigo.geneontology.org/amigo/term/GO:0035175	yes
Molecular_function	succinate-CoA ligase (ADP-forming) activity	GO:0004775	0.0116207	0.0916497	--	2	ENSOARG00000008171	1	http://amigo.geneontology.org/amigo/term/GO:0004775	yes
Molecular_function	AF-2 domain binding	GO:0050682	0.0116207	0.0916497	--	2	ENSOARG00000011335	1	http://amigo.geneontology.org/amigo/term/GO:0050682	yes
Molecular_function	phosphotransferase activity, alcohol group as acceptor	GO:0016773	0.0130723	0.101189	--	757	ENSOARG00000018762|ENSOARG00000012181|ENSOARG00000003572|ENSOARG00000017770|ENSOARG00000008162|ENSOARG00000018799|ENSOARG00000020214|ENSOARG00000006076|ENSOARG00000003730|ENSOARG00000010344	10	http://amigo.geneontology.org/amigo/term/GO:0016773	yes
Molecular_function	chloride transmembrane transporter activity	GO:0015108	0.0156947	0.113517	--	90	ENSOARG00000014173|ENSOARG00000016113|ENSOARG00000019578	3	http://amigo.geneontology.org/amigo/term/GO:0015108	yes
Molecular_function	nucleoside phosphate binding	GO:1901265	0.0164159	0.113517	--	2632	ENSOARG00000005770|ENSOARG00000016018|ENSOARG00000012181|ENSOARG00000014844|ENSOARG00000003572|ENSOARG00000018762|ENSOARG00000008171|ENSOARG00000014063|ENSOARG00000016596|ENSOARG00000017770|ENSOARG00000018799|ENSOARG00000005619|ENSOARG00000017222|ENSOARG00000001215|ENSOARG00000003995|ENSOARG00000008162|ENSOARG00000006819|ENSOARG00000006076|ENSOARG00000017397|ENSOARG00000017605|ENSOARG00000014127|…	24	http://amigo.geneontology.org/amigo/term/GO:1901265	yes
Molecular_function	nucleotide binding	GO:0000166	0.0164159	0.113517	--	2632	ENSOARG00000005770|ENSOARG00000016018|ENSOARG00000012181|ENSOARG00000014844|ENSOARG00000003572|ENSOARG00000018762|ENSOARG00000008171|ENSOARG00000014063|ENSOARG00000016596|ENSOARG00000017770|ENSOARG00000018799|ENSOARG00000005619|ENSOARG00000017222|ENSOARG00000001215|ENSOARG00000003995|ENSOARG00000008162|ENSOARG00000006819|ENSOARG00000006076|ENSOARG00000017397|ENSOARG00000017605|ENSOARG00000014127|…	24	http://amigo.geneontology.org/amigo/term/GO:0000166	yes
Molecular_function	small molecule binding	GO:0036094	0.0165849	0.113517	--	2921	ENSOARG00000005770|ENSOARG00000016018|ENSOARG00000012181|ENSOARG00000008132|ENSOARG00000014844|ENSOARG00000003572|ENSOARG00000017222|ENSOARG00000008171|ENSOARG00000014063|ENSOARG00000016596|ENSOARG00000017770|ENSOARG00000018799|ENSOARG00000005619|ENSOARG00000018762|ENSOARG00000001215|ENSOARG00000003995|ENSOARG00000008162|ENSOARG00000006819|ENSOARG00000006076|ENSOARG00000017397|ENSOARG00000017605|…	26	http://amigo.geneontology.org/amigo/term/GO:0036094	yes
Molecular_function	microfibril binding	GO:0050436	0.0173807	0.113517	--	3	ENSOARG00000010344	1	http://amigo.geneontology.org/amigo/term/GO:0050436	yes
Molecular_function	inositol 1,4,5-trisphosphate-sensitive calcium-release channel activity	GO:0005220	0.0173807	0.113517	GO:0008095	3	ENSOARG00000008132	1	http://amigo.geneontology.org/amigo/term/GO:0005220	yes
Molecular_function	peptide-methionine (R)-S-oxide reductase activity	GO:0033743	0.0173807	0.113517	GO:0000318	3	ENSOARG00000002947	1	http://amigo.geneontology.org/amigo/term/GO:0033743	yes
Molecular_function	sodium channel inhibitor activity	GO:0019871	0.0173807	0.113517	GO:0019868	3	ENSOARG00000005399	1	http://amigo.geneontology.org/amigo/term/GO:0019871	yes
Molecular_function	tRNA (cytosine-5-)-methyltransferase activity	GO:0016428	0.0173807	0.113517	--	3	ENSOARG00000013212	1	http://amigo.geneontology.org/amigo/term/GO:0016428	yes
Molecular_function	succinate-CoA ligase activity	GO:0004774	0.0173807	0.113517	--	3	ENSOARG00000008171	1	http://amigo.geneontology.org/amigo/term/GO:0004774	yes
Molecular_function	tubulin binding	GO:0015631	0.0204155	0.131288	--	178	ENSOARG00000014545|ENSOARG00000001154|ENSOARG00000008849|ENSOARG00000002400	4	http://amigo.geneontology.org/amigo/term/GO:0015631	yes
Molecular_function	transferase activity	GO:0016740	0.0223025	0.136041	--	2420	ENSOARG00000012181|ENSOARG00000003572|ENSOARG00000004865|ENSOARG00000015825|ENSOARG00000017770|ENSOARG00000018799|ENSOARG00000018762|ENSOARG00000013212|ENSOARG00000000194|ENSOARG00000008162|ENSOARG00000006076|ENSOARG00000005399|ENSOARG00000017505|ENSOARG00000011694|ENSOARG00000016826|ENSOARG00000007825|ENSOARG00000014899|ENSOARG00000020214|ENSOARG00000003730|ENSOARG00000017958|ENSOARG00000010344|…	22	http://amigo.geneontology.org/amigo/term/GO:0016740	yes
Molecular_function	23S rRNA (adenine(1618)-N(6))-methyltransferase activity	GO:0052907	0.0231074	0.136041	--	4	ENSOARG00000015825	1	http://amigo.geneontology.org/amigo/term/GO:0052907	yes
Molecular_function	MAP kinase kinase kinase kinase activity	GO:0008349	0.0231074	0.136041	--	4	ENSOARG00000008162	1	http://amigo.geneontology.org/amigo/term/GO:0008349	yes
Molecular_function	group III metabotropic glutamate receptor activity	GO:0001642	0.0231074	0.136041	--	4	ENSOARG00000007668	1	http://amigo.geneontology.org/amigo/term/GO:0001642	yes
Molecular_function	phosphatidylethanolamine binding	GO:0008429	0.0231074	0.136041	--	4	ENSOARG00000014671	1	http://amigo.geneontology.org/amigo/term/GO:0008429	yes
Molecular_function	tRNA (cytosine) methyltransferase activity	GO:0016427	0.0231074	0.136041	--	4	ENSOARG00000013212	1	http://amigo.geneontology.org/amigo/term/GO:0016427	yes
Molecular_function	kinase activity	GO:0016301	0.0240808	0.139802	--	835	ENSOARG00000018762|ENSOARG00000012181|ENSOARG00000003572|ENSOARG00000017770|ENSOARG00000008162|ENSOARG00000018799|ENSOARG00000020214|ENSOARG00000006076|ENSOARG00000003730|ENSOARG00000010344	10	http://amigo.geneontology.org/amigo/term/GO:0016301	yes
Molecular_function	Ras guanyl-nucleotide exchange factor activity	GO:0005088	0.0256275	0.146744	--	191	ENSOARG00000020214|ENSOARG00000004819|ENSOARG00000013232|ENSOARG00000004749	4	http://amigo.geneontology.org/amigo/term/GO:0005088	yes
Molecular_function	oxidoreductase activity, acting on paired donors, with incorporation or reduction of molecular oxygen, reduced ascorbate as one donor, and incorporation of one atom of oxygen	GO:0016715	0.028801	0.151908	--	5	ENSOARG00000014271	1	http://amigo.geneontology.org/amigo/term/GO:0016715	yes
Molecular_function	apolipoprotein binding	GO:0034185	0.028801	0.151908	--	5	ENSOARG00000020875	1	http://amigo.geneontology.org/amigo/term/GO:0034185	yes
Molecular_function	toxin transmembrane transporter activity	GO:0019534	0.028801	0.151908	--	5	ENSOARG00000020875	1	http://amigo.geneontology.org/amigo/term/GO:0019534	yes
Molecular_function	potassium ion symporter activity	GO:0022820	0.028801	0.151908	--	5	ENSOARG00000016113	1	http://amigo.geneontology.org/amigo/term/GO:0022820	yes
Molecular_function	biotin binding	GO:0009374	0.028801	0.151908	--	5	ENSOARG00000014127	1	http://amigo.geneontology.org/amigo/term/GO:0009374	yes
Molecular_function	rRNA (adenine-N6-)-methyltransferase activity	GO:0008988	0.028801	0.151908	--	5	ENSOARG00000015825	1	http://amigo.geneontology.org/amigo/term/GO:0008988	yes
Molecular_function	Rab GTPase binding	GO:0017137	0.0290732	0.151908	GO:0005084	114	ENSOARG00000016422|ENSOARG00000017397|ENSOARG00000012380	3	http://amigo.geneontology.org/amigo/term/GO:0017137	yes
Molecular_function	lipid binding	GO:0008289	0.0298932	0.154264	--	625	ENSOARG00000013718|ENSOARG00000008132|ENSOARG00000004861|ENSOARG00000018799|ENSOARG00000011335|ENSOARG00000014668|ENSOARG00000014671|ENSOARG00000002400	8	http://amigo.geneontology.org/amigo/term/GO:0008289	yes
Molecular_function	zinc ion binding	GO:0008270	0.0308659	0.157341	--	1254	ENSOARG00000016825|ENSOARG00000011335|ENSOARG00000013368|ENSOARG00000014899|ENSOARG00000001874|ENSOARG00000009726|ENSOARG00000008849|ENSOARG00000010962|ENSOARG00000017958|ENSOARG00000014111|ENSOARG00000003370|ENSOARG00000002947|ENSOARG00000013136	13	http://amigo.geneontology.org/amigo/term/GO:0008270	yes
Molecular_function	phosphatidylinositol binding	GO:0035091	0.0330512	0.165575	--	207	ENSOARG00000004861|ENSOARG00000014668|ENSOARG00000008132|ENSOARG00000002400	4	http://amigo.geneontology.org/amigo/term/GO:0035091	yes
Molecular_function	CoA-transferase activity	GO:0008410	0.0344618	0.165575	--	6	ENSOARG00000017505	1	http://amigo.geneontology.org/amigo/term/GO:0008410	yes
Molecular_function	protein kinase A catalytic subunit binding	GO:0034236	0.0344618	0.165575	--	6	ENSOARG00000001215	1	http://amigo.geneontology.org/amigo/term/GO:0034236	yes
Molecular_function	cAMP-dependent protein kinase regulator activity	GO:0008603	0.0344618	0.165575	--	6	ENSOARG00000001215	1	http://amigo.geneontology.org/amigo/term/GO:0008603	yes
Molecular_function	potassium:chloride symporter activity	GO:0015379	0.0344618	0.165575	--	6	ENSOARG00000016113	1	http://amigo.geneontology.org/amigo/term/GO:0015379	yes
Molecular_function	endopeptidase activity	GO:0004175	0.0359108	0.170576	GO:0016809	531	ENSOARG00000018784|ENSOARG00000016825|ENSOARG00000011331|ENSOARG00000010962|ENSOARG00000006246|ENSOARG00000003370|ENSOARG00000013136	7	http://amigo.geneontology.org/amigo/term/GO:0004175	yes
Molecular_function	lipid transporter activity	GO:0005319	0.0374484	0.175881	--	126	ENSOARG00000019578|ENSOARG00000014173|ENSOARG00000004295	3	http://amigo.geneontology.org/amigo/term/GO:0005319	yes
Molecular_function	adenylate cyclase inhibiting G-protein coupled glutamate receptor activity	GO:0001640	0.0400898	0.182147	--	7	ENSOARG00000007668	1	http://amigo.geneontology.org/amigo/term/GO:0001640	yes
Molecular_function	coreceptor activity involved in Wnt signaling pathway	GO:0071936	0.0400898	0.182147	--	7	ENSOARG00000020875	1	http://amigo.geneontology.org/amigo/term/GO:0071936	yes
Molecular_function	protein kinase B binding	GO:0043422	0.0400898	0.182147	--	7	ENSOARG00000002400	1	http://amigo.geneontology.org/amigo/term/GO:0043422	yes
Molecular_function	RNA methyltransferase activity	GO:0008173	0.0409183	0.183913	--	55	ENSOARG00000013212|ENSOARG00000015825	2	http://amigo.geneontology.org/amigo/term/GO:0008173	yes
Molecular_function	inorganic anion transmembrane transporter activity	GO:0015103	0.044453	0.19687	--	135	ENSOARG00000019578|ENSOARG00000014173|ENSOARG00000016113	3	http://amigo.geneontology.org/amigo/term/GO:0015103	yes
Molecular_function	potassium channel inhibitor activity	GO:0019870	0.0456853	0.19687	--	8	ENSOARG00000005399	1	http://amigo.geneontology.org/amigo/term/GO:0019870	yes
Molecular_function	cAMP response element binding protein binding	GO:0008140	0.0456853	0.19687	--	8	ENSOARG00000000194	1	http://amigo.geneontology.org/amigo/term/GO:0008140	yes
Molecular_function	G-protein coupled glutamate receptor activity	GO:0098988	0.0456853	0.19687	--	8	ENSOARG00000007668	1	http://amigo.geneontology.org/amigo/term/GO:0098988	yes
Molecular_function	phospholipid binding	GO:0005543	0.0469509	0.19835	--	336	ENSOARG00000004861|ENSOARG00000014668|ENSOARG00000014671|ENSOARG00000008132|ENSOARG00000002400	5	http://amigo.geneontology.org/amigo/term/GO:0005543	yes
Molecular_function	molecular function regulator	GO:0098772	0.0475172	0.19835	--	1473	ENSOARG00000016422|ENSOARG00000020875|ENSOARG00000001215|ENSOARG00000004819|ENSOARG00000013232|ENSOARG00000012380|ENSOARG00000014865|ENSOARG00000020214|ENSOARG00000004749|ENSOARG00000005399|ENSOARG00000013136|ENSOARG00000004087|ENSOARG00000014671|ENSOARG00000017709	14	http://amigo.geneontology.org/amigo/term/GO:0098772	yes

## Sheet: Sheet2
Table S2 Enriched GO terms of host genes of differentially expressed circRNAs
Sheet2 Enriched GO terms of host genes of differentially expressed circRNAs in luteal phase
Ontology	Term_name	Accession	pvalue	FDR	Alt_id	Background_Count	Candidate_Gene	Candidate_Count	Links	Result
Biological_process	cellular component organization	GO:0016043	2.85981e-08	8.52511e-05	GO:0044235|GO:0071842	4290	ENSOARG00000005749|ENSOARG00000003598|ENSOARG00000018838|ENSOARG00000019605|ENSOARG00000021101|ENSOARG00000006163|ENSOARG00000005136|ENSOARG00000003603|ENSOARG00000021147|ENSOARG00000004816|ENSOARG00000004896|ENSOARG00000020155|ENSOARG00000010367|ENSOARG00000013498|ENSOARG00000017143|ENSOARG00000014638|ENSOARG00000020775|ENSOARG00000016790|ENSOARG00000003753|ENSOARG00000012666|ENSOARG00000004477|…	97	http://amigo.geneontology.org/amigo/term/GO:0016043	yes
Biological_process	cellular component organization or biogenesis	GO:0071840	6.54742e-08	9.75893e-05	GO:0071841	4360	ENSOARG00000005749|ENSOARG00000003598|ENSOARG00000018838|ENSOARG00000019605|ENSOARG00000021101|ENSOARG00000006163|ENSOARG00000005136|ENSOARG00000003603|ENSOARG00000021147|ENSOARG00000004816|ENSOARG00000004896|ENSOARG00000020155|ENSOARG00000010367|ENSOARG00000013498|ENSOARG00000017143|ENSOARG00000014638|ENSOARG00000020775|ENSOARG00000016790|ENSOARG00000003753|ENSOARG00000012666|ENSOARG00000004477|…	97	http://amigo.geneontology.org/amigo/term/GO:0071840	yes
Biological_process	cellular localization	GO:0051641	1.88702e-06	0.00187507	GO:1902580	1547	ENSOARG00000004791|ENSOARG00000013217|ENSOARG00000021101|ENSOARG00000000197|ENSOARG00000011887|ENSOARG00000015710|ENSOARG00000000078|ENSOARG00000000934|ENSOARG00000011607|ENSOARG00000016360|ENSOARG00000008888|ENSOARG00000002229|ENSOARG00000017159|ENSOARG00000004896|ENSOARG00000020761|ENSOARG00000018516|ENSOARG00000000390|ENSOARG00000006163|ENSOARG00000011450|ENSOARG00000013623|ENSOARG00000009441|…	44	http://amigo.geneontology.org/amigo/term/GO:0051641	yes
Biological_process	cell projection organization	GO:0030030	2.86834e-06	0.00196982	--	695	ENSOARG00000000479|ENSOARG00000005749|ENSOARG00000018838|ENSOARG00000003926|ENSOARG00000000078|ENSOARG00000008888|ENSOARG00000021101|ENSOARG00000009699|ENSOARG00000002400|ENSOARG00000008971|ENSOARG00000018516|ENSOARG00000006163|ENSOARG00000004306|ENSOARG00000007108|ENSOARG00000017456|ENSOARG00000013498|ENSOARG00000003291|ENSOARG00000020761|ENSOARG00000002606|ENSOARG00000020775|ENSOARG00000013288|…	26	http://amigo.geneontology.org/amigo/term/GO:0030030	yes
Biological_process	plasma membrane bounded cell projection assembly	GO:0120031	4.08165e-06	0.00196982	--	304	ENSOARG00000014967|ENSOARG00000002400|ENSOARG00000021101|ENSOARG00000015785|ENSOARG00000004306|ENSOARG00000008971|ENSOARG00000013498|ENSOARG00000006163|ENSOARG00000003291|ENSOARG00000003926|ENSOARG00000020761|ENSOARG00000000078|ENSOARG00000007108|ENSOARG00000008888|ENSOARG00000005749|ENSOARG00000013288	16	http://amigo.geneontology.org/amigo/term/GO:0120031	yes
Biological_process	organelle organization	GO:0006996	4.49662e-06	0.00196982	GO:1902589	1869	ENSOARG00000000479|ENSOARG00000016596|ENSOARG00000005749|ENSOARG00000005170|ENSOARG00000014234|ENSOARG00000006076|ENSOARG00000005989|ENSOARG00000000078|ENSOARG00000000934|ENSOARG00000016360|ENSOARG00000019083|ENSOARG00000005136|ENSOARG00000017159|ENSOARG00000008888|ENSOARG00000012741|ENSOARG00000009699|ENSOARG00000013288|ENSOARG00000008971|ENSOARG00000021101|ENSOARG00000018516|ENSOARG00000000390|…	49	http://amigo.geneontology.org/amigo/term/GO:0006996	yes
Biological_process	cell projection assembly	GO:0030031	4.62554e-06	0.00196982	--	307	ENSOARG00000014967|ENSOARG00000002400|ENSOARG00000021101|ENSOARG00000015785|ENSOARG00000004306|ENSOARG00000008971|ENSOARG00000013498|ENSOARG00000006163|ENSOARG00000003291|ENSOARG00000003926|ENSOARG00000020761|ENSOARG00000000078|ENSOARG00000007108|ENSOARG00000008888|ENSOARG00000005749|ENSOARG00000013288	16	http://amigo.geneontology.org/amigo/term/GO:0030031	yes
Biological_process	localization	GO:0051179	7.05031e-06	0.00237898	GO:1902578	3728	ENSOARG00000011906|ENSOARG00000004791|ENSOARG00000020225|ENSOARG00000013217|ENSOARG00000005749|ENSOARG00000008988|ENSOARG00000014725|ENSOARG00000011887|ENSOARG00000003926|ENSOARG00000017397|ENSOARG00000015710|ENSOARG00000012378|ENSOARG00000000934|ENSOARG00000011607|ENSOARG00000016360|ENSOARG00000021101|ENSOARG00000002229|ENSOARG00000006163|ENSOARG00000021147|ENSOARG00000008888|ENSOARG00000001532|…	80	http://amigo.geneontology.org/amigo/term/GO:0051179	yes
Biological_process	plasma membrane bounded cell projection organization	GO:0120036	7.18241e-06	0.00237898	--	514	ENSOARG00000014967|ENSOARG00000000479|ENSOARG00000009699|ENSOARG00000002400|ENSOARG00000020775|ENSOARG00000021101|ENSOARG00000015785|ENSOARG00000004306|ENSOARG00000008971|ENSOARG00000011408|ENSOARG00000015286|ENSOARG00000013498|ENSOARG00000006163|ENSOARG00000003291|ENSOARG00000003926|ENSOARG00000020761|ENSOARG00000000078|ENSOARG00000007108|ENSOARG00000008888|ENSOARG00000005749|ENSOARG00000013288	21	http://amigo.geneontology.org/amigo/term/GO:0120036	yes
Biological_process	transmembrane receptor protein tyrosine phosphatase signaling pathway	GO:0007185	9.59809e-06	0.00286119	--	4	ENSOARG00000002229|ENSOARG00000013279|ENSOARG00000013755	3	http://amigo.geneontology.org/amigo/term/GO:0007185	yes
Biological_process	transport	GO:0006810	1.18046e-05	0.00319905	GO:0015457|GO:0015460|GO:0044765	3223	ENSOARG00000008988|ENSOARG00000020225|ENSOARG00000015710|ENSOARG00000005749|ENSOARG00000019909|ENSOARG00000014725|ENSOARG00000011887|ENSOARG00000003926|ENSOARG00000017397|ENSOARG00000019941|ENSOARG00000012378|ENSOARG00000000934|ENSOARG00000011607|ENSOARG00000016360|ENSOARG00000021101|ENSOARG00000006163|ENSOARG00000021147|ENSOARG00000008888|ENSOARG00000001532|ENSOARG00000018516|ENSOARG00000000390|…	71	http://amigo.geneontology.org/amigo/term/GO:0006810	yes
Biological_process	establishment of localization	GO:0051234	3.2268e-05	0.00782387	--	3320	ENSOARG00000008988|ENSOARG00000020225|ENSOARG00000015710|ENSOARG00000005749|ENSOARG00000019909|ENSOARG00000014725|ENSOARG00000011887|ENSOARG00000003926|ENSOARG00000017397|ENSOARG00000019941|ENSOARG00000012378|ENSOARG00000000934|ENSOARG00000011607|ENSOARG00000016360|ENSOARG00000021101|ENSOARG00000006163|ENSOARG00000021147|ENSOARG00000008888|ENSOARG00000001532|ENSOARG00000018516|ENSOARG00000000390|…	71	http://amigo.geneontology.org/amigo/term/GO:0051234	yes
Biological_process	regulation of plasma membrane bounded cell projection organization	GO:0120035	3.41195e-05	0.00782387	--	484	ENSOARG00000003291|ENSOARG00000009699|ENSOARG00000002400|ENSOARG00000005170|ENSOARG00000020214|ENSOARG00000017443|ENSOARG00000004811|ENSOARG00000011450|ENSOARG00000003926|ENSOARG00000013623|ENSOARG00000020761|ENSOARG00000005280|ENSOARG00000007108|ENSOARG00000016360|ENSOARG00000009419|ENSOARG00000017167|ENSOARG00000015286|ENSOARG00000013755|ENSOARG00000003603	19	http://amigo.geneontology.org/amigo/term/GO:0120035	yes
Biological_process	regulation of cell projection organization	GO:0031344	3.92006e-05	0.00834694	--	489	ENSOARG00000003291|ENSOARG00000009699|ENSOARG00000002400|ENSOARG00000005170|ENSOARG00000020214|ENSOARG00000017443|ENSOARG00000004811|ENSOARG00000011450|ENSOARG00000003926|ENSOARG00000013623|ENSOARG00000020761|ENSOARG00000005280|ENSOARG00000007108|ENSOARG00000016360|ENSOARG00000009419|ENSOARG00000017167|ENSOARG00000015286|ENSOARG00000013755|ENSOARG00000003603	19	http://amigo.geneontology.org/amigo/term/GO:0031344	yes
Biological_process	cellular component assembly	GO:0022607	5.31723e-05	0.0105671	GO:0071844	1938	ENSOARG00000000479|ENSOARG00000019941|ENSOARG00000005749|ENSOARG00000014234|ENSOARG00000020546|ENSOARG00000020761|ENSOARG00000010839|ENSOARG00000003926|ENSOARG00000011668|ENSOARG00000000078|ENSOARG00000008888|ENSOARG00000019083|ENSOARG00000006163|ENSOARG00000003603|ENSOARG00000009699|ENSOARG00000014959|ENSOARG00000008971|ENSOARG00000021101|ENSOARG00000004816|ENSOARG00000000390|ENSOARG00000019180|…	47	http://amigo.geneontology.org/amigo/term/GO:0022607	yes
Biological_process	lamellipodium assembly	GO:0030032	6.41684e-05	0.0119554	--	32	ENSOARG00000003926|ENSOARG00000002400|ENSOARG00000000078|ENSOARG00000007108|ENSOARG00000015785	5	http://amigo.geneontology.org/amigo/term/GO:0030032	yes
Biological_process	regulation of cellular component organization	GO:0051128	7.53733e-05	0.0131882	--	2081	ENSOARG00000004477|ENSOARG00000019083|ENSOARG00000005170|ENSOARG00000014239|ENSOARG00000006373|ENSOARG00000003926|ENSOARG00000000078|ENSOARG00000016360|ENSOARG00000005136|ENSOARG00000003603|ENSOARG00000008199|ENSOARG00000009699|ENSOARG00000002400|ENSOARG00000013288|ENSOARG00000007130|ENSOARG00000009419|ENSOARG00000009918|ENSOARG00000011009|ENSOARG00000004811|ENSOARG00000011450|ENSOARG00000013623|…	49	http://amigo.geneontology.org/amigo/term/GO:0051128	yes
Biological_process	establishment of localization in cell	GO:0051649	7.96337e-05	0.0131882	--	1147	ENSOARG00000015710|ENSOARG00000019909|ENSOARG00000000197|ENSOARG00000011887|ENSOARG00000000078|ENSOARG00000000934|ENSOARG00000016360|ENSOARG00000008888|ENSOARG00000017159|ENSOARG00000004896|ENSOARG00000018516|ENSOARG00000011450|ENSOARG00000009441|ENSOARG00000021147|ENSOARG00000009409|ENSOARG00000020155|ENSOARG00000011384|ENSOARG00000014613|ENSOARG00000005770|ENSOARG00000016867|ENSOARG00000012072|…	32	http://amigo.geneontology.org/amigo/term/GO:0051649	yes
Biological_process	B cell differentiation	GO:0030183	9.49478e-05	0.0148968	GO:0042115	79	ENSOARG00000008988|ENSOARG00000009699|ENSOARG00000016867|ENSOARG00000004747|ENSOARG00000000078|ENSOARG00000008166|ENSOARG00000005136	7	http://amigo.geneontology.org/amigo/term/GO:0030183	yes
Biological_process	positive regulation of cell-substrate adhesion	GO:0010811	0.000101447	0.0150642	--	107	ENSOARG00000009699|ENSOARG00000003598|ENSOARG00000001874|ENSOARG00000009918|ENSOARG00000003291|ENSOARG00000003926|ENSOARG00000007108|ENSOARG00000008199	8	http://amigo.geneontology.org/amigo/term/GO:0010811	yes
Biological_process	regulation of neuron projection development	GO:0010975	0.000106122	0.0150642	--	356	ENSOARG00000003291|ENSOARG00000009699|ENSOARG00000002400|ENSOARG00000005170|ENSOARG00000017443|ENSOARG00000004811|ENSOARG00000011450|ENSOARG00000013623|ENSOARG00000020761|ENSOARG00000020214|ENSOARG00000016360|ENSOARG00000017167|ENSOARG00000015286|ENSOARG00000013755|ENSOARG00000003603	15	http://amigo.geneontology.org/amigo/term/GO:0010975	yes
Biological_process	positive regulation of cellular component organization	GO:0051130	0.000114853	0.0155626	--	1014	ENSOARG00000004477|ENSOARG00000019083|ENSOARG00000005170|ENSOARG00000014239|ENSOARG00000006373|ENSOARG00000003926|ENSOARG00000003603|ENSOARG00000008199|ENSOARG00000009699|ENSOARG00000009918|ENSOARG00000004811|ENSOARG00000011450|ENSOARG00000003354|ENSOARG00000007108|ENSOARG00000020155|ENSOARG00000009419|ENSOARG00000008988|ENSOARG00000010941|ENSOARG00000012072|ENSOARG00000007130|ENSOARG00000020214|…	29	http://amigo.geneontology.org/amigo/term/GO:0051130	yes
Biological_process	lamellipodium organization	GO:0097581	0.000192019	0.0248874	--	40	ENSOARG00000003926|ENSOARG00000002400|ENSOARG00000000078|ENSOARG00000007108|ENSOARG00000015785	5	http://amigo.geneontology.org/amigo/term/GO:0097581	yes
Biological_process	organelle localization	GO:0051640	0.000241615	0.0300106	--	342	ENSOARG00000011384|ENSOARG00000000390|ENSOARG00000005770|ENSOARG00000016867|ENSOARG00000012072|ENSOARG00000011450|ENSOARG00000016444|ENSOARG00000000078|ENSOARG00000000934|ENSOARG00000011607|ENSOARG00000008888|ENSOARG00000021101|ENSOARG00000006303|ENSOARG00000021147	14	http://amigo.geneontology.org/amigo/term/GO:0051640	yes
Biological_process	regulation of dendrite development	GO:0050773	0.00026643	0.0317692	--	123	ENSOARG00000020761|ENSOARG00000005170|ENSOARG00000017443|ENSOARG00000003291|ENSOARG00000013623|ENSOARG00000009419|ENSOARG00000020214|ENSOARG00000013755	8	http://amigo.geneontology.org/amigo/term/GO:0050773	yes
Biological_process	positive regulation of cell projection organization	GO:0031346	0.000279178	0.0320088	--	266	ENSOARG00000003291|ENSOARG00000009699|ENSOARG00000005170|ENSOARG00000020214|ENSOARG00000003603|ENSOARG00000011450|ENSOARG00000003926|ENSOARG00000009419|ENSOARG00000007108|ENSOARG00000004811|ENSOARG00000013755|ENSOARG00000017167	12	http://amigo.geneontology.org/amigo/term/GO:0031346	yes
Biological_process	cilium organization	GO:0044782	0.0003521	0.0388744	--	234	ENSOARG00000014967|ENSOARG00000000479|ENSOARG00000021101|ENSOARG00000004306|ENSOARG00000013498|ENSOARG00000006163|ENSOARG00000003291|ENSOARG00000008888|ENSOARG00000008971|ENSOARG00000013288|ENSOARG00000005749	11	http://amigo.geneontology.org/amigo/term/GO:0044782	yes
Biological_process	microtubule-based movement	GO:0007018	0.00041682	0.0443764	--	201	ENSOARG00000011384|ENSOARG00000005770|ENSOARG00000008971|ENSOARG00000016755|ENSOARG00000020899|ENSOARG00000013498|ENSOARG00000016444|ENSOARG00000012988|ENSOARG00000011950|ENSOARG00000008888	10	http://amigo.geneontology.org/amigo/term/GO:0007018	yes
Biological_process	regulation of dendrite morphogenesis	GO:0048814	0.000454169	0.0466854	--	73	ENSOARG00000020761|ENSOARG00000005170|ENSOARG00000020214|ENSOARG00000013623|ENSOARG00000017443|ENSOARG00000013755	6	http://amigo.geneontology.org/amigo/term/GO:0048814	yes
Biological_process	intracellular signal transduction	GO:0035556	0.000530935	0.0479319	GO:0007242|GO:0007243|GO:0023013|GO:0023034	1331	ENSOARG00000005749|ENSOARG00000014234|ENSOARG00000009918|ENSOARG00000014239|ENSOARG00000020761|ENSOARG00000017361|ENSOARG00000005136|ENSOARG00000002010|ENSOARG00000009699|ENSOARG00000014959|ENSOARG00000020647|ENSOARG00000018516|ENSOARG00000020627|ENSOARG00000013623|ENSOARG00000008132|ENSOARG00000003354|ENSOARG00000007108|ENSOARG00000017193|ENSOARG00000016679|ENSOARG00000011384|ENSOARG00000017000|…	33	http://amigo.geneontology.org/amigo/term/GO:0035556	yes
Biological_process	regulation of cell-substrate adhesion	GO:0010810	0.000537006	0.0479319	--	171	ENSOARG00000009699|ENSOARG00000003598|ENSOARG00000001874|ENSOARG00000009918|ENSOARG00000003291|ENSOARG00000003926|ENSOARG00000007108|ENSOARG00000015801|ENSOARG00000008199	9	http://amigo.geneontology.org/amigo/term/GO:0010810	yes
Biological_process	activation of JNKK activity	GO:0007256	0.000538433	0.0479319	--	3	ENSOARG00000002010|ENSOARG00000020761	2	http://amigo.geneontology.org/amigo/term/GO:0007256	yes
Biological_process	asparaginyl-tRNA aminoacylation	GO:0006421	0.000538433	0.0479319	--	3	ENSOARG00000006276|ENSOARG00000005239	2	http://amigo.geneontology.org/amigo/term/GO:0006421	yes
Biological_process	regulation of cell development	GO:0060284	0.000560677	0.0479319	--	700	ENSOARG00000003291|ENSOARG00000009699|ENSOARG00000002400|ENSOARG00000005170|ENSOARG00000020214|ENSOARG00000016017|ENSOARG00000009918|ENSOARG00000017443|ENSOARG00000004811|ENSOARG00000011450|ENSOARG00000003926|ENSOARG00000013623|ENSOARG00000020761|ENSOARG00000017167|ENSOARG00000007108|ENSOARG00000016360|ENSOARG00000008888|ENSOARG00000019962|ENSOARG00000015286|ENSOARG00000013755|ENSOARG00000003603	21	http://amigo.geneontology.org/amigo/term/GO:0060284	yes
Biological_process	protein sumoylation	GO:0016925	0.000563991	0.0479319	GO:0006485|GO:0016927	76	ENSOARG00000016596|ENSOARG00000015710|ENSOARG00000010941|ENSOARG00000004533|ENSOARG00000006569|ENSOARG00000020350	6	http://amigo.geneontology.org/amigo/term/GO:0016925	yes
Biological_process	movement of cell or subcellular component	GO:0006928	0.000602318	0.0479319	--	1067	ENSOARG00000018838|ENSOARG00000014239|ENSOARG00000016755|ENSOARG00000003926|ENSOARG00000000078|ENSOARG00000008888|ENSOARG00000021147|ENSOARG00000009699|ENSOARG00000014959|ENSOARG00000008971|ENSOARG00000019180|ENSOARG00000011450|ENSOARG00000011384|ENSOARG00000005770|ENSOARG00000016867|ENSOARG00000006246|ENSOARG00000020899|ENSOARG00000013498|ENSOARG00000003291|ENSOARG00000016444|ENSOARG00000002400|…	28	http://amigo.geneontology.org/amigo/term/GO:0006928	yes
Biological_process	intracellular transport	GO:0046907	0.00061555	0.0479319	GO:1902582	962	ENSOARG00000015710|ENSOARG00000000197|ENSOARG00000011887|ENSOARG00000000078|ENSOARG00000000934|ENSOARG00000016360|ENSOARG00000008888|ENSOARG00000017159|ENSOARG00000018516|ENSOARG00000004896|ENSOARG00000009441|ENSOARG00000021147|ENSOARG00000009409|ENSOARG00000020155|ENSOARG00000011384|ENSOARG00000014613|ENSOARG00000005770|ENSOARG00000005016|ENSOARG00000020041|ENSOARG00000016444|ENSOARG00000012988|…	26	http://amigo.geneontology.org/amigo/term/GO:0046907	yes
Biological_process	receptor localization to synapse	GO:0097120	0.000627087	0.0479319	--	13	ENSOARG00000004791|ENSOARG00000013217|ENSOARG00000015593	3	http://amigo.geneontology.org/amigo/term/GO:0097120	yes
Biological_process	establishment of mitochondrion localization	GO:0051654	0.000627087	0.0479319	--	13	ENSOARG00000011384|ENSOARG00000011450|ENSOARG00000005770	3	http://amigo.geneontology.org/amigo/term/GO:0051654	yes
Biological_process	cell-substrate junction assembly	GO:0007044	0.000863179	0.0643284	--	32	ENSOARG00000009699|ENSOARG00000007108|ENSOARG00000019180|ENSOARG00000006055	4	http://amigo.geneontology.org/amigo/term/GO:0007044	yes
Biological_process	vesicle-mediated transport	GO:0016192	0.000911976	0.0661077	GO:0006899	935	ENSOARG00000021101|ENSOARG00000014725|ENSOARG00000003926|ENSOARG00000000078|ENSOARG00000000934|ENSOARG00000016360|ENSOARG00000018516|ENSOARG00000000390|ENSOARG00000004896|ENSOARG00000000197|ENSOARG00000010962|ENSOARG00000017397|ENSOARG00000017578|ENSOARG00000016867|ENSOARG00000004295|ENSOARG00000020041|ENSOARG00000016444|ENSOARG00000020833|ENSOARG00000011950|ENSOARG00000006303|ENSOARG00000014967|…	25	http://amigo.geneontology.org/amigo/term/GO:0016192	yes
Biological_process	cilium assembly	GO:0060271	0.000931407	0.0661077	GO:0042384	223	ENSOARG00000014967|ENSOARG00000021101|ENSOARG00000004306|ENSOARG00000008971|ENSOARG00000013498|ENSOARG00000006163|ENSOARG00000003291|ENSOARG00000008888|ENSOARG00000005749|ENSOARG00000013288	10	http://amigo.geneontology.org/amigo/term/GO:0060271	yes
Biological_process	positive regulation of cell development	GO:0010720	0.00100223	0.0694799	--	395	ENSOARG00000003291|ENSOARG00000009699|ENSOARG00000005170|ENSOARG00000016017|ENSOARG00000009918|ENSOARG00000020214|ENSOARG00000004811|ENSOARG00000011450|ENSOARG00000003926|ENSOARG00000007108|ENSOARG00000017167|ENSOARG00000015286|ENSOARG00000013755|ENSOARG00000003603	14	http://amigo.geneontology.org/amigo/term/GO:0010720	yes
Biological_process	regulation of neuron differentiation	GO:0045664	0.00108711	0.0717394	--	491	ENSOARG00000003291|ENSOARG00000009699|ENSOARG00000002400|ENSOARG00000005170|ENSOARG00000017443|ENSOARG00000004811|ENSOARG00000011450|ENSOARG00000013623|ENSOARG00000020761|ENSOARG00000017167|ENSOARG00000020214|ENSOARG00000016360|ENSOARG00000019962|ENSOARG00000015286|ENSOARG00000013755|ENSOARG00000003603	16	http://amigo.geneontology.org/amigo/term/GO:0045664	yes
Biological_process	positive regulation of neuron projection development	GO:0010976	0.00109498	0.0717394	--	189	ENSOARG00000003291|ENSOARG00000009699|ENSOARG00000005170|ENSOARG00000020214|ENSOARG00000004811|ENSOARG00000011450|ENSOARG00000017167|ENSOARG00000013755|ENSOARG00000003603	9	http://amigo.geneontology.org/amigo/term/GO:0010976	yes
Biological_process	regulation of cell morphogenesis	GO:0022604	0.00110701	0.0717394	--	445	ENSOARG00000009699|ENSOARG00000020761|ENSOARG00000005170|ENSOARG00000015785|ENSOARG00000020214|ENSOARG00000009918|ENSOARG00000005989|ENSOARG00000015286|ENSOARG00000003291|ENSOARG00000003926|ENSOARG00000013623|ENSOARG00000000078|ENSOARG00000017443|ENSOARG00000013755|ENSOARG00000007108	15	http://amigo.geneontology.org/amigo/term/GO:0022604	yes
Biological_process	multivesicular body sorting pathway	GO:0071985	0.00119164	0.0727136	--	16	ENSOARG00000000390|ENSOARG00000006303|ENSOARG00000000934	3	http://amigo.geneontology.org/amigo/term/GO:0071985	yes
Biological_process	TOR signaling	GO:0031929	0.00119164	0.0727136	--	16	ENSOARG00000012741|ENSOARG00000003291|ENSOARG00000002400	3	http://amigo.geneontology.org/amigo/term/GO:0031929	yes
Biological_process	cytoskeleton-dependent intracellular transport	GO:0030705	0.00122138	0.0727136	--	120	ENSOARG00000011384|ENSOARG00000005770|ENSOARG00000016444|ENSOARG00000012988|ENSOARG00000011950|ENSOARG00000008888|ENSOARG00000021147	7	http://amigo.geneontology.org/amigo/term/GO:0030705	yes
Biological_process	establishment of protein localization	GO:0045184	0.00125141	0.0727136	--	1175	ENSOARG00000015710|ENSOARG00000005749|ENSOARG00000000197|ENSOARG00000000934|ENSOARG00000011607|ENSOARG00000016360|ENSOARG00000021101|ENSOARG00000017159|ENSOARG00000008888|ENSOARG00000018516|ENSOARG00000006163|ENSOARG00000004896|ENSOARG00000013623|ENSOARG00000009441|ENSOARG00000009409|ENSOARG00000020155|ENSOARG00000010367|ENSOARG00000010962|ENSOARG00000014613|ENSOARG00000017578|ENSOARG00000005016|…	29	http://amigo.geneontology.org/amigo/term/GO:0045184	yes
Biological_process	cellular calcium ion homeostasis	GO:0006874	0.00125555	0.0727136	--	273	ENSOARG00000008988|ENSOARG00000003291|ENSOARG00000009699|ENSOARG00000019941|ENSOARG00000011276|ENSOARG00000019909|ENSOARG00000001532|ENSOARG00000017143|ENSOARG00000008132|ENSOARG00000013288|ENSOARG00000020416	11	http://amigo.geneontology.org/amigo/term/GO:0006874	yes
Biological_process	epithelial cell migration	GO:0010631	0.00128039	0.0727136	--	60	ENSOARG00000000078|ENSOARG00000009699|ENSOARG00000014959|ENSOARG00000006246|ENSOARG00000017167	5	http://amigo.geneontology.org/amigo/term/GO:0010631	yes
Biological_process	regulation of cell morphogenesis involved in differentiation	GO:0010769	0.00129279	0.0727136	--	274	ENSOARG00000020761|ENSOARG00000005170|ENSOARG00000020214|ENSOARG00000009918|ENSOARG00000017443|ENSOARG00000015286|ENSOARG00000003291|ENSOARG00000003926|ENSOARG00000013623|ENSOARG00000007108|ENSOARG00000013755	11	http://amigo.geneontology.org/amigo/term/GO:0010769	yes
Biological_process	positive regulation of cell-matrix adhesion	GO:0001954	0.00135551	0.073633	--	36	ENSOARG00000003291|ENSOARG00000009699|ENSOARG00000008199|ENSOARG00000001874	4	http://amigo.geneontology.org/amigo/term/GO:0001954	yes
Biological_process	cellular process	GO:0009987	0.00138478	0.073633	GO:0008151|GO:0044763|GO:0050875	14214	ENSOARG00000020225|ENSOARG00000005749|ENSOARG00000003598|ENSOARG00000009650|ENSOARG00000014725|ENSOARG00000018838|ENSOARG00000016017|ENSOARG00000020475|ENSOARG00000005239|ENSOARG00000006276|ENSOARG00000007428|ENSOARG00000012378|ENSOARG00000006863|ENSOARG00000011607|ENSOARG00000019083|ENSOARG00000002229|ENSOARG00000006163|ENSOARG00000005136|ENSOARG00000003603|ENSOARG00000008199|ENSOARG00000011264|…	214	http://amigo.geneontology.org/amigo/term/GO:0009987	yes
Biological_process	peptide transport	GO:0015833	0.00141403	0.073633	--	1129	ENSOARG00000015710|ENSOARG00000005749|ENSOARG00000000197|ENSOARG00000000934|ENSOARG00000011607|ENSOARG00000008888|ENSOARG00000021101|ENSOARG00000017159|ENSOARG00000018516|ENSOARG00000006163|ENSOARG00000004896|ENSOARG00000013623|ENSOARG00000009441|ENSOARG00000009409|ENSOARG00000020155|ENSOARG00000010367|ENSOARG00000010962|ENSOARG00000014613|ENSOARG00000017578|ENSOARG00000014169|ENSOARG00000005016|…	28	http://amigo.geneontology.org/amigo/term/GO:0015833	yes
Biological_process	protein localization to centrosome	GO:0071539	0.00143264	0.073633	--	17	ENSOARG00000003291|ENSOARG00000008888|ENSOARG00000012759	3	http://amigo.geneontology.org/amigo/term/GO:0071539	yes
Biological_process	protein localization to microtubule organizing center	GO:1905508	0.00143264	0.073633	--	17	ENSOARG00000003291|ENSOARG00000008888|ENSOARG00000012759	3	http://amigo.geneontology.org/amigo/term/GO:1905508	yes
Biological_process	B cell activation	GO:0042113	0.00147697	0.0746245	--	124	ENSOARG00000008988|ENSOARG00000009699|ENSOARG00000016867|ENSOARG00000004747|ENSOARG00000000078|ENSOARG00000008166|ENSOARG00000005136	7	http://amigo.geneontology.org/amigo/term/GO:0042113	yes
Biological_process	ameboidal-type cell migration	GO:0001667	0.00161948	0.0797571	--	126	ENSOARG00000009699|ENSOARG00000014959|ENSOARG00000006246|ENSOARG00000015286|ENSOARG00000000078|ENSOARG00000017167|ENSOARG00000021147	7	http://amigo.geneontology.org/amigo/term/GO:0001667	yes
Biological_process	enzyme linked receptor protein signaling pathway	GO:0007167	0.00163767	0.0797571	--	511	ENSOARG00000014967|ENSOARG00000009699|ENSOARG00000013279|ENSOARG00000017000|ENSOARG00000005016|ENSOARG00000003572|ENSOARG00000020214|ENSOARG00000013320|ENSOARG00000000078|ENSOARG00000020833|ENSOARG00000020155|ENSOARG00000011950|ENSOARG00000002229|ENSOARG00000013755|ENSOARG00000008199|ENSOARG00000006055	16	http://amigo.geneontology.org/amigo/term/GO:0007167	yes
Biological_process	metal ion homeostasis	GO:0055065	0.0016687	0.0797571	--	417	ENSOARG00000008988|ENSOARG00000003291|ENSOARG00000009699|ENSOARG00000019941|ENSOARG00000004654|ENSOARG00000011276|ENSOARG00000019909|ENSOARG00000017456|ENSOARG00000001532|ENSOARG00000017143|ENSOARG00000008132|ENSOARG00000011586|ENSOARG00000013288|ENSOARG00000020416	14	http://amigo.geneontology.org/amigo/term/GO:0055065	yes
Biological_process	endosomal transport	GO:0016197	0.00173573	0.0797571	--	202	ENSOARG00000004654|ENSOARG00000000197|ENSOARG00000020041|ENSOARG00000018516|ENSOARG00000017397|ENSOARG00000002534|ENSOARG00000011950|ENSOARG00000006303|ENSOARG00000017159	9	http://amigo.geneontology.org/amigo/term/GO:0016197	yes
Biological_process	calcineurin-NFAT signaling cascade	GO:0033173	0.00176294	0.0797571	--	5	ENSOARG00000013623|ENSOARG00000014239	2	http://amigo.geneontology.org/amigo/term/GO:0033173	yes
Biological_process	calcineurin-mediated signaling	GO:0097720	0.00176294	0.0797571	--	5	ENSOARG00000014239|ENSOARG00000013623	2	http://amigo.geneontology.org/amigo/term/GO:0097720	yes
Biological_process	calcium ion homeostasis	GO:0055074	0.00176584	0.0797571	--	285	ENSOARG00000008988|ENSOARG00000003291|ENSOARG00000009699|ENSOARG00000019941|ENSOARG00000011276|ENSOARG00000019909|ENSOARG00000001532|ENSOARG00000017143|ENSOARG00000008132|ENSOARG00000013288|ENSOARG00000020416	11	http://amigo.geneontology.org/amigo/term/GO:0055074	yes
Biological_process	dendrite morphogenesis	GO:0048813	0.00183385	0.0815928	--	39	ENSOARG00000017456|ENSOARG00000018838|ENSOARG00000004654|ENSOARG00000015286	4	http://amigo.geneontology.org/amigo/term/GO:0048813	yes
Biological_process	protein localization	GO:0008104	0.00187358	0.0817229	GO:0008105	1610	ENSOARG00000015710|ENSOARG00000005749|ENSOARG00000000197|ENSOARG00000000934|ENSOARG00000011607|ENSOARG00000016360|ENSOARG00000021101|ENSOARG00000002229|ENSOARG00000017159|ENSOARG00000008888|ENSOARG00000020761|ENSOARG00000018516|ENSOARG00000006163|ENSOARG00000004896|ENSOARG00000013623|ENSOARG00000009441|ENSOARG00000021147|ENSOARG00000009409|ENSOARG00000020155|ENSOARG00000012759|ENSOARG00000010367|…	36	http://amigo.geneontology.org/amigo/term/GO:0008104	yes
Biological_process	cellular divalent inorganic cation homeostasis	GO:0072503	0.00191686	0.0817229	--	288	ENSOARG00000008988|ENSOARG00000003291|ENSOARG00000009699|ENSOARG00000019941|ENSOARG00000011276|ENSOARG00000019909|ENSOARG00000001532|ENSOARG00000017143|ENSOARG00000008132|ENSOARG00000013288|ENSOARG00000020416	11	http://amigo.geneontology.org/amigo/term/GO:0072503	yes
Biological_process	amide transport	GO:0042886	0.00199451	0.0817229	--	1156	ENSOARG00000015710|ENSOARG00000005749|ENSOARG00000000197|ENSOARG00000000934|ENSOARG00000011607|ENSOARG00000008888|ENSOARG00000021101|ENSOARG00000017159|ENSOARG00000018516|ENSOARG00000006163|ENSOARG00000004896|ENSOARG00000013623|ENSOARG00000009441|ENSOARG00000009409|ENSOARG00000020155|ENSOARG00000010367|ENSOARG00000010962|ENSOARG00000014613|ENSOARG00000017578|ENSOARG00000014169|ENSOARG00000005016|…	28	http://amigo.geneontology.org/amigo/term/GO:0042886	yes
Biological_process	focal adhesion assembly	GO:0048041	0.00200126	0.0817229	--	19	ENSOARG00000009699|ENSOARG00000006055|ENSOARG00000007108	3	http://amigo.geneontology.org/amigo/term/GO:0048041	yes
Biological_process	receptor catabolic process	GO:0032801	0.00200126	0.0817229	--	19	ENSOARG00000011950|ENSOARG00000013465|ENSOARG00000000390	3	http://amigo.geneontology.org/amigo/term/GO:0032801	yes
Biological_process	cell-substrate adherens junction assembly	GO:0007045	0.00200126	0.0817229	--	19	ENSOARG00000009699|ENSOARG00000006055|ENSOARG00000007108	3	http://amigo.geneontology.org/amigo/term/GO:0007045	yes
Biological_process	transmembrane receptor protein tyrosine kinase signaling pathway	GO:0007169	0.00210242	0.0846933	--	381	ENSOARG00000014967|ENSOARG00000009699|ENSOARG00000017000|ENSOARG00000005016|ENSOARG00000003572|ENSOARG00000020214|ENSOARG00000013320|ENSOARG00000000078|ENSOARG00000020833|ENSOARG00000020155|ENSOARG00000011950|ENSOARG00000008199|ENSOARG00000006055	13	http://amigo.geneontology.org/amigo/term/GO:0007169	yes
Biological_process	macromolecule localization	GO:0033036	0.00223685	0.0878722	--	1627	ENSOARG00000015710|ENSOARG00000005749|ENSOARG00000000197|ENSOARG00000000934|ENSOARG00000011607|ENSOARG00000016360|ENSOARG00000021101|ENSOARG00000002229|ENSOARG00000017159|ENSOARG00000008888|ENSOARG00000020761|ENSOARG00000018516|ENSOARG00000006163|ENSOARG00000004896|ENSOARG00000013623|ENSOARG00000009441|ENSOARG00000021147|ENSOARG00000009409|ENSOARG00000020155|ENSOARG00000012759|ENSOARG00000010367|…	36	http://amigo.geneontology.org/amigo/term/GO:0033036	yes
Biological_process	establishment of organelle localization	GO:0051656	0.00230945	0.0878722	--	252	ENSOARG00000011384|ENSOARG00000005770|ENSOARG00000016867|ENSOARG00000011450|ENSOARG00000016444|ENSOARG00000000078|ENSOARG00000000934|ENSOARG00000008888|ENSOARG00000006303|ENSOARG00000021147	10	http://amigo.geneontology.org/amigo/term/GO:0051656	yes
Biological_process	glutamate secretion	GO:0014047	0.00233112	0.0878722	--	20	ENSOARG00000013812|ENSOARG00000012072|ENSOARG00000012988	3	http://amigo.geneontology.org/amigo/term/GO:0014047	yes
Biological_process	nitrogen compound transport	GO:0071705	0.00235393	0.0878722	--	1456	ENSOARG00000015710|ENSOARG00000005749|ENSOARG00000000197|ENSOARG00000011887|ENSOARG00000000934|ENSOARG00000011607|ENSOARG00000008888|ENSOARG00000021101|ENSOARG00000006163|ENSOARG00000017159|ENSOARG00000018516|ENSOARG00000004811|ENSOARG00000004896|ENSOARG00000013623|ENSOARG00000009441|ENSOARG00000009409|ENSOARG00000020155|ENSOARG00000010367|ENSOARG00000010962|ENSOARG00000014613|ENSOARG00000017578|…	33	http://amigo.geneontology.org/amigo/term/GO:0071705	yes
Biological_process	positive regulation of cellular process	GO:0048522	0.00235549	0.0878722	GO:0051242	4231	ENSOARG00000004791|ENSOARG00000008988|ENSOARG00000016596|ENSOARG00000004477|ENSOARG00000019083|ENSOARG00000005170|ENSOARG00000018838|ENSOARG00000016017|ENSOARG00000013279|ENSOARG00000006450|ENSOARG00000020761|ENSOARG00000006373|ENSOARG00000003926|ENSOARG00000007428|ENSOARG00000013378|ENSOARG00000000078|ENSOARG00000000934|ENSOARG00000016360|ENSOARG00000017361|ENSOARG00000015286|ENSOARG00000003603|…	77	http://amigo.geneontology.org/amigo/term/GO:0048522	yes
Biological_process	cation homeostasis	GO:0055080	0.00235819	0.0878722	--	481	ENSOARG00000008988|ENSOARG00000003291|ENSOARG00000009699|ENSOARG00000019941|ENSOARG00000004654|ENSOARG00000011276|ENSOARG00000019909|ENSOARG00000017456|ENSOARG00000001532|ENSOARG00000017143|ENSOARG00000008132|ENSOARG00000011586|ENSOARG00000012378|ENSOARG00000013288|ENSOARG00000020416	15	http://amigo.geneontology.org/amigo/term/GO:0055080	yes
Biological_process	protein transport	GO:0015031	0.002404	0.088473	GO:0015831	1115	ENSOARG00000015710|ENSOARG00000005749|ENSOARG00000000197|ENSOARG00000000934|ENSOARG00000011607|ENSOARG00000008888|ENSOARG00000021101|ENSOARG00000017159|ENSOARG00000018516|ENSOARG00000006163|ENSOARG00000004896|ENSOARG00000013623|ENSOARG00000009441|ENSOARG00000009409|ENSOARG00000020155|ENSOARG00000010367|ENSOARG00000010962|ENSOARG00000014613|ENSOARG00000017578|ENSOARG00000005016|ENSOARG00000020041|…	27	http://amigo.geneontology.org/amigo/term/GO:0015031	yes
Biological_process	protein complex subunit organization	GO:0071822	0.00244934	0.0885927	--	896	ENSOARG00000000479|ENSOARG00000019941|ENSOARG00000010839|ENSOARG00000011668|ENSOARG00000016360|ENSOARG00000003603|ENSOARG00000009699|ENSOARG00000004816|ENSOARG00000000390|ENSOARG00000019180|ENSOARG00000009874|ENSOARG00000015793|ENSOARG00000014169|ENSOARG00000012072|ENSOARG00000020899|ENSOARG00000013498|ENSOARG00000011815|ENSOARG00000013812|ENSOARG00000012988|ENSOARG00000013320|ENSOARG00000006303|…	23	http://amigo.geneontology.org/amigo/term/GO:0071822	yes
Biological_process	regulation of biological quality	GO:0065008	0.00246669	0.0885927	--	2805	ENSOARG00000011906|ENSOARG00000004791|ENSOARG00000016596|ENSOARG00000019941|ENSOARG00000016679|ENSOARG00000019909|ENSOARG00000005989|ENSOARG00000003926|ENSOARG00000017143|ENSOARG00000012378|ENSOARG00000000934|ENSOARG00000016360|ENSOARG00000021147|ENSOARG00000001532|ENSOARG00000009699|ENSOARG00000011384|ENSOARG00000000390|ENSOARG00000010663|ENSOARG00000009918|ENSOARG00000004811|ENSOARG00000013623|…	55	http://amigo.geneontology.org/amigo/term/GO:0065008	yes
Biological_process	peptidyl-amino acid modification	GO:0018193	0.0025959	0.091347	--	636	ENSOARG00000003572|ENSOARG00000016596|ENSOARG00000014959|ENSOARG00000010941|ENSOARG00000017000|ENSOARG00000006076|ENSOARG00000019311|ENSOARG00000020475|ENSOARG00000008849|ENSOARG00000009699|ENSOARG00000019605|ENSOARG00000002293|ENSOARG00000006569|ENSOARG00000015710|ENSOARG00000000078|ENSOARG00000014576|ENSOARG00000004533|ENSOARG00000020350	18	http://amigo.geneontology.org/amigo/term/GO:0018193	yes
Biological_process	positive regulation of cell morphogenesis involved in differentiation	GO:0010770	0.00260466	0.091347	--	137	ENSOARG00000005170|ENSOARG00000009918|ENSOARG00000020214|ENSOARG00000003291|ENSOARG00000003926|ENSOARG00000007108|ENSOARG00000013755	7	http://amigo.geneontology.org/amigo/term/GO:0010770	yes
Biological_process	clathrin-dependent endocytosis	GO:0072583	0.00269274	0.0922652	--	21	ENSOARG00000016360|ENSOARG00000004654|ENSOARG00000016867	3	http://amigo.geneontology.org/amigo/term/GO:0072583	yes
Biological_process	protein K48-linked deubiquitination	GO:0071108	0.00269274	0.0922652	--	21	ENSOARG00000013032|ENSOARG00000016027|ENSOARG00000009303	3	http://amigo.geneontology.org/amigo/term/GO:0071108	yes
Biological_process	developmental process	GO:0032502	0.00276575	0.0936897	GO:0044767	4189	ENSOARG00000008988|ENSOARG00000016596|ENSOARG00000004477|ENSOARG00000005749|ENSOARG00000003598|ENSOARG00000014234|ENSOARG00000018838|ENSOARG00000014239|ENSOARG00000002606|ENSOARG00000019962|ENSOARG00000017443|ENSOARG00000000078|ENSOARG00000016360|ENSOARG00000008888|ENSOARG00000002229|ENSOARG00000006163|ENSOARG00000005136|ENSOARG00000003603|ENSOARG00000002010|ENSOARG00000012741|ENSOARG00000009699|…	76	http://amigo.geneontology.org/amigo/term/GO:0032502	yes
Biological_process	microtubule-based process	GO:0007017	0.00289072	0.0968229	--	541	ENSOARG00000008888|ENSOARG00000000390|ENSOARG00000005770|ENSOARG00000011384|ENSOARG00000014234|ENSOARG00000008971|ENSOARG00000016755|ENSOARG00000016444|ENSOARG00000020899|ENSOARG00000013498|ENSOARG00000004921|ENSOARG00000003291|ENSOARG00000002782|ENSOARG00000012988|ENSOARG00000002606|ENSOARG00000011950	16	http://amigo.geneontology.org/amigo/term/GO:0007017	yes
Biological_process	peptidyl-lysine modification	GO:0018205	0.00297264	0.0984605	--	261	ENSOARG00000016596|ENSOARG00000015710|ENSOARG00000010941|ENSOARG00000019311|ENSOARG00000019605|ENSOARG00000004533|ENSOARG00000002293|ENSOARG00000006569|ENSOARG00000020350|ENSOARG00000014576	10	http://amigo.geneontology.org/amigo/term/GO:0018205	yes
Biological_process	regulation of neurogenesis	GO:0050767	0.00302467	0.0990402	--	594	ENSOARG00000003291|ENSOARG00000009699|ENSOARG00000002400|ENSOARG00000005170|ENSOARG00000017443|ENSOARG00000004811|ENSOARG00000011450|ENSOARG00000013623|ENSOARG00000020761|ENSOARG00000017167|ENSOARG00000020214|ENSOARG00000016360|ENSOARG00000008888|ENSOARG00000019962|ENSOARG00000015286|ENSOARG00000013755|ENSOARG00000003603	17	http://amigo.geneontology.org/amigo/term/GO:0050767	yes
Biological_process	post-Golgi vesicle-mediated transport	GO:0006892	0.00305659	0.0990402	--	73	ENSOARG00000018516|ENSOARG00000011950|ENSOARG00000021101|ENSOARG00000020041|ENSOARG00000016360	5	http://amigo.geneontology.org/amigo/term/GO:0006892	yes
Biological_process	divalent inorganic cation homeostasis	GO:0072507	0.00321431	0.103031	--	308	ENSOARG00000008988|ENSOARG00000003291|ENSOARG00000009699|ENSOARG00000019941|ENSOARG00000011276|ENSOARG00000019909|ENSOARG00000001532|ENSOARG00000017143|ENSOARG00000008132|ENSOARG00000013288|ENSOARG00000020416	11	http://amigo.geneontology.org/amigo/term/GO:0072507	yes
Biological_process	inorganic ion homeostasis	GO:0098771	0.00326848	0.103653	--	498	ENSOARG00000008988|ENSOARG00000003291|ENSOARG00000009699|ENSOARG00000019941|ENSOARG00000004654|ENSOARG00000011276|ENSOARG00000019909|ENSOARG00000017456|ENSOARG00000001532|ENSOARG00000017143|ENSOARG00000008132|ENSOARG00000011586|ENSOARG00000012378|ENSOARG00000013288|ENSOARG00000020416	15	http://amigo.geneontology.org/amigo/term/GO:0098771	yes
Biological_process	glomerular basement membrane development	GO:0032836	0.00363666	0.114115	--	7	ENSOARG00000020833|ENSOARG00000003598	2	http://amigo.geneontology.org/amigo/term/GO:0032836	yes
Biological_process	organophosphate catabolic process	GO:0046434	0.00378196	0.117438	--	110	ENSOARG00000008988|ENSOARG00000020598|ENSOARG00000016017|ENSOARG00000015101|ENSOARG00000009837|ENSOARG00000006517	6	http://amigo.geneontology.org/amigo/term/GO:0046434	yes
Biological_process	organelle assembly	GO:0070925	0.00389108	0.119581	--	458	ENSOARG00000014967|ENSOARG00000003291|ENSOARG00000013288|ENSOARG00000021101|ENSOARG00000004306|ENSOARG00000008971|ENSOARG00000013498|ENSOARG00000006163|ENSOARG00000013632|ENSOARG00000019083|ENSOARG00000002606|ENSOARG00000005749|ENSOARG00000008888|ENSOARG00000006303	14	http://amigo.geneontology.org/amigo/term/GO:0070925	yes
Biological_process	regulation of Ras protein signal transduction	GO:0046578	0.00434883	0.132284	--	190	ENSOARG00000010558|ENSOARG00000013279|ENSOARG00000020627|ENSOARG00000020214|ENSOARG00000012741|ENSOARG00000007108|ENSOARG00000017361|ENSOARG00000015801	8	http://amigo.geneontology.org/amigo/term/GO:0046578	yes
Biological_process	regulation of localization	GO:0032879	0.00443777	0.133626	--	2063	ENSOARG00000005749|ENSOARG00000019909|ENSOARG00000003926|ENSOARG00000000934|ENSOARG00000008888|ENSOARG00000002229|ENSOARG00000003603|ENSOARG00000021147|ENSOARG00000006046|ENSOARG00000009699|ENSOARG00000014959|ENSOARG00000006303|ENSOARG00000001874|ENSOARG00000000390|ENSOARG00000010663|ENSOARG00000009918|ENSOARG00000013623|ENSOARG00000009441|ENSOARG00000008199|ENSOARG00000020155|ENSOARG00000009419|…	42	http://amigo.geneontology.org/amigo/term/GO:0032879	yes
Biological_process	positive regulation of cell differentiation	GO:0045597	0.00453182	0.135017	--	724	ENSOARG00000014967|ENSOARG00000010962|ENSOARG00000009699|ENSOARG00000005170|ENSOARG00000014239|ENSOARG00000016017|ENSOARG00000009918|ENSOARG00000002293|ENSOARG00000020214|ENSOARG00000004811|ENSOARG00000011450|ENSOARG00000003926|ENSOARG00000003291|ENSOARG00000007108|ENSOARG00000008166|ENSOARG00000017167|ENSOARG00000015286|ENSOARG00000013755|ENSOARG00000003603	19	http://amigo.geneontology.org/amigo/term/GO:0045597	yes
Biological_process	epidermal growth factor receptor signaling pathway	GO:0007173	0.00457454	0.135017	--	50	ENSOARG00000013320|ENSOARG00000011950|ENSOARG00000009699|ENSOARG00000003572	4	http://amigo.geneontology.org/amigo/term/GO:0007173	yes
Biological_process	cytoskeletal anchoring at nuclear membrane	GO:0090286	0.00480585	0.13909	--	8	ENSOARG00000003537|ENSOARG00000021147	2	http://amigo.geneontology.org/amigo/term/GO:0090286	yes
Biological_process	protein desumoylation	GO:0016926	0.00480585	0.13909	GO:0016928	8	ENSOARG00000006569|ENSOARG00000019311	2	http://amigo.geneontology.org/amigo/term/GO:0016926	yes
Biological_process	ion homeostasis	GO:0050801	0.00485744	0.139231	--	520	ENSOARG00000008988|ENSOARG00000003291|ENSOARG00000009699|ENSOARG00000019941|ENSOARG00000004654|ENSOARG00000011276|ENSOARG00000019909|ENSOARG00000017456|ENSOARG00000001532|ENSOARG00000017143|ENSOARG00000008132|ENSOARG00000011586|ENSOARG00000012378|ENSOARG00000013288|ENSOARG00000020416	15	http://amigo.geneontology.org/amigo/term/GO:0050801	yes
Biological_process	organic substance transport	GO:0071702	0.00494582	0.140303	--	1769	ENSOARG00000015710|ENSOARG00000005749|ENSOARG00000000197|ENSOARG00000011887|ENSOARG00000012378|ENSOARG00000000934|ENSOARG00000011607|ENSOARG00000008888|ENSOARG00000021101|ENSOARG00000006163|ENSOARG00000017159|ENSOARG00000018516|ENSOARG00000004811|ENSOARG00000004896|ENSOARG00000013623|ENSOARG00000009441|ENSOARG00000009409|ENSOARG00000020155|ENSOARG00000010367|ENSOARG00000010962|ENSOARG00000014613|…	37	http://amigo.geneontology.org/amigo/term/GO:0071702	yes
Biological_process	protein localization to microtubule cytoskeleton	GO:0072698	0.00500927	0.140303	--	26	ENSOARG00000003291|ENSOARG00000008888|ENSOARG00000012759	3	http://amigo.geneontology.org/amigo/term/GO:0072698	yes
Biological_process	regulation of cell-matrix adhesion	GO:0001952	0.00503602	0.140303	--	82	ENSOARG00000003291|ENSOARG00000009699|ENSOARG00000015801|ENSOARG00000008199|ENSOARG00000001874	5	http://amigo.geneontology.org/amigo/term/GO:0001952	yes
Biological_process	regulation of nervous system development	GO:0051960	0.00519471	0.143384	--	680	ENSOARG00000003291|ENSOARG00000009699|ENSOARG00000002400|ENSOARG00000005170|ENSOARG00000007130|ENSOARG00000017443|ENSOARG00000004811|ENSOARG00000011450|ENSOARG00000013623|ENSOARG00000020761|ENSOARG00000017167|ENSOARG00000020214|ENSOARG00000016360|ENSOARG00000008888|ENSOARG00000019962|ENSOARG00000015286|ENSOARG00000013755|ENSOARG00000003603	18	http://amigo.geneontology.org/amigo/term/GO:0051960	yes
Biological_process	protein modification by small protein removal	GO:0070646	0.0053244	0.145577	--	118	ENSOARG00000016027|ENSOARG00000019311|ENSOARG00000020546|ENSOARG00000009303|ENSOARG00000006569|ENSOARG00000013032	6	http://amigo.geneontology.org/amigo/term/GO:0070646	yes
Biological_process	protein complex assembly	GO:0006461	0.00537186	0.145577	--	790	ENSOARG00000000479|ENSOARG00000009699|ENSOARG00000019941|ENSOARG00000004654|ENSOARG00000014169|ENSOARG00000004816|ENSOARG00000012072|ENSOARG00000011668|ENSOARG00000020899|ENSOARG00000019180|ENSOARG00000009874|ENSOARG00000013812|ENSOARG00000015793|ENSOARG00000010839|ENSOARG00000012988|ENSOARG00000013498|ENSOARG00000000390|ENSOARG00000013320|ENSOARG00000011815|ENSOARG00000003603	20	http://amigo.geneontology.org/amigo/term/GO:0006461	yes
Biological_process	regulation of cellular process	GO:0050794	0.00542249	0.145626	GO:0051244	9466	ENSOARG00000004791|ENSOARG00000005749|ENSOARG00000014725|ENSOARG00000018838|ENSOARG00000016017|ENSOARG00000020475|ENSOARG00000007428|ENSOARG00000002229|ENSOARG00000005136|ENSOARG00000003603|ENSOARG00000008199|ENSOARG00000010558|ENSOARG00000005432|ENSOARG00000020627|ENSOARG00000014859|ENSOARG00000004811|ENSOARG00000003354|ENSOARG00000006907|ENSOARG00000020155|ENSOARG00000008814|ENSOARG00000008815|…	149	http://amigo.geneontology.org/amigo/term/GO:0050794	yes
Biological_process	non-motile cilium assembly	GO:1905515	0.00557991	0.147257	GO:0035058	27	ENSOARG00000004306|ENSOARG00000008888|ENSOARG00000003291	3	http://amigo.geneontology.org/amigo/term/GO:1905515	yes
Biological_process	vesicle organization	GO:0016050	0.00558205	0.147257	--	241	ENSOARG00000004654|ENSOARG00000017578|ENSOARG00000004896|ENSOARG00000015793|ENSOARG00000017143|ENSOARG00000000934|ENSOARG00000020155|ENSOARG00000006303|ENSOARG00000017159	9	http://amigo.geneontology.org/amigo/term/GO:0016050	yes
Biological_process	biological regulation	GO:0065007	0.00577627	0.151044	--	10673	ENSOARG00000004791|ENSOARG00000020225|ENSOARG00000005749|ENSOARG00000003598|ENSOARG00000014725|ENSOARG00000018838|ENSOARG00000016017|ENSOARG00000020475|ENSOARG00000007428|ENSOARG00000012378|ENSOARG00000002229|ENSOARG00000005136|ENSOARG00000003603|ENSOARG00000008199|ENSOARG00000010558|ENSOARG00000005432|ENSOARG00000004816|ENSOARG00000020627|ENSOARG00000014859|ENSOARG00000004811|ENSOARG00000003354|…	165	http://amigo.geneontology.org/amigo/term/GO:0065007	yes
Biological_process	positive regulation of JUN kinase activity	GO:0043507	0.00602429	0.155011	--	54	ENSOARG00000002010|ENSOARG00000009699|ENSOARG00000020761|ENSOARG00000020647	4	http://amigo.geneontology.org/amigo/term/GO:0043507	yes
Biological_process	lymphocyte differentiation	GO:0030098	0.00609144	0.155011	GO:0046650	160	ENSOARG00000008988|ENSOARG00000009699|ENSOARG00000016867|ENSOARG00000004747|ENSOARG00000000078|ENSOARG00000008166|ENSOARG00000005136	7	http://amigo.geneontology.org/amigo/term/GO:0030098	yes
Biological_process	negative regulation of cytosolic calcium ion concentration	GO:0051481	0.00612418	0.155011	--	9	ENSOARG00000019941|ENSOARG00000011276	2	http://amigo.geneontology.org/amigo/term/GO:0051481	yes
Biological_process	cellular homeostasis	GO:0019725	0.00618086	0.155011	--	586	ENSOARG00000008988|ENSOARG00000011384|ENSOARG00000009699|ENSOARG00000019941|ENSOARG00000011276|ENSOARG00000019909|ENSOARG00000011815|ENSOARG00000003291|ENSOARG00000001532|ENSOARG00000017143|ENSOARG00000016113|ENSOARG00000012378|ENSOARG00000003617|ENSOARG00000013288|ENSOARG00000008132|ENSOARG00000020416	16	http://amigo.geneontology.org/amigo/term/GO:0019725	yes
Biological_process	mitochondrion localization	GO:0051646	0.00618798	0.155011	--	28	ENSOARG00000011384|ENSOARG00000011450|ENSOARG00000005770	3	http://amigo.geneontology.org/amigo/term/GO:0051646	yes
Biological_process	protein modification process	GO:0036211	0.00642661	0.157084	--	2233	ENSOARG00000016596|ENSOARG00000004477|ENSOARG00000005170|ENSOARG00000009650|ENSOARG00000006076|ENSOARG00000020475|ENSOARG00000020546|ENSOARG00000004533|ENSOARG00000017240|ENSOARG00000002779|ENSOARG00000002229|ENSOARG00000014576|ENSOARG00000008199|ENSOARG00000020761|ENSOARG00000001532|ENSOARG00000009699|ENSOARG00000014959|ENSOARG00000020647|ENSOARG00000005882|ENSOARG00000009303|ENSOARG00000013623|…	44	http://amigo.geneontology.org/amigo/term/GO:0036211	yes
Biological_process	cellular protein modification process	GO:0006464	0.00642661	0.157084	--	2233	ENSOARG00000016596|ENSOARG00000004477|ENSOARG00000005170|ENSOARG00000009650|ENSOARG00000006076|ENSOARG00000020475|ENSOARG00000020546|ENSOARG00000004533|ENSOARG00000017240|ENSOARG00000002779|ENSOARG00000002229|ENSOARG00000014576|ENSOARG00000008199|ENSOARG00000020761|ENSOARG00000001532|ENSOARG00000009699|ENSOARG00000014959|ENSOARG00000020647|ENSOARG00000005882|ENSOARG00000009303|ENSOARG00000013623|…	44	http://amigo.geneontology.org/amigo/term/GO:0006464	yes
Biological_process	divalent metal ion transport	GO:0070838	0.00642882	0.157084	--	203	ENSOARG00000008988|ENSOARG00000019941|ENSOARG00000019909|ENSOARG00000017456|ENSOARG00000001532|ENSOARG00000013623|ENSOARG00000008132|ENSOARG00000014086	8	http://amigo.geneontology.org/amigo/term/GO:0070838	yes
Biological_process	positive regulation of dendrite morphogenesis	GO:0050775	0.00683407	0.165629	--	29	ENSOARG00000013755|ENSOARG00000020214|ENSOARG00000005170	3	http://amigo.geneontology.org/amigo/term/GO:0050775	yes
Biological_process	calcium ion transport	GO:0006816	0.00694505	0.166959	--	164	ENSOARG00000008988|ENSOARG00000019941|ENSOARG00000019909|ENSOARG00000001532|ENSOARG00000013623|ENSOARG00000008132|ENSOARG00000014086	7	http://amigo.geneontology.org/amigo/term/GO:0006816	yes
Biological_process	divalent inorganic cation transport	GO:0072511	0.00700096	0.166959	--	206	ENSOARG00000008988|ENSOARG00000019941|ENSOARG00000019909|ENSOARG00000017456|ENSOARG00000001532|ENSOARG00000013623|ENSOARG00000008132|ENSOARG00000014086	8	http://amigo.geneontology.org/amigo/term/GO:0072511	yes
Biological_process	regulation of biological process	GO:0050789	0.00707976	0.167498	GO:0050791	10043	ENSOARG00000004791|ENSOARG00000020225|ENSOARG00000005749|ENSOARG00000003598|ENSOARG00000014725|ENSOARG00000018838|ENSOARG00000016017|ENSOARG00000020475|ENSOARG00000007428|ENSOARG00000002229|ENSOARG00000005136|ENSOARG00000003603|ENSOARG00000008199|ENSOARG00000010558|ENSOARG00000005432|ENSOARG00000004816|ENSOARG00000020627|ENSOARG00000014859|ENSOARG00000004811|ENSOARG00000003354|ENSOARG00000006907|…	156	http://amigo.geneontology.org/amigo/term/GO:0050789	yes
Biological_process	regulation of small GTPase mediated signal transduction	GO:0051056	0.00739937	0.172658	--	252	ENSOARG00000010558|ENSOARG00000013279|ENSOARG00000020627|ENSOARG00000020214|ENSOARG00000012741|ENSOARG00000014263|ENSOARG00000007108|ENSOARG00000017361|ENSOARG00000015801	9	http://amigo.geneontology.org/amigo/term/GO:0051056	yes
Biological_process	adherens junction assembly	GO:0034333	0.00751876	0.172658	--	30	ENSOARG00000009699|ENSOARG00000007108|ENSOARG00000006055	3	http://amigo.geneontology.org/amigo/term/GO:0034333	yes
Biological_process	protein localization to cytoskeleton	GO:0044380	0.00751876	0.172658	--	30	ENSOARG00000003291|ENSOARG00000008888|ENSOARG00000012759	3	http://amigo.geneontology.org/amigo/term/GO:0044380	yes
Biological_process	determination of adult lifespan	GO:0008340	0.00758744	0.172658	--	10	ENSOARG00000010675|ENSOARG00000005136	2	http://amigo.geneontology.org/amigo/term/GO:0008340	yes
Biological_process	response to immobilization stress	GO:0035902	0.00758744	0.172658	--	10	ENSOARG00000009699|ENSOARG00000019605	2	http://amigo.geneontology.org/amigo/term/GO:0035902	yes
Biological_process	regulation of anatomical structure morphogenesis	GO:0022603	0.00787269	0.177791	--	819	ENSOARG00000014967|ENSOARG00000009699|ENSOARG00000020761|ENSOARG00000005170|ENSOARG00000011276|ENSOARG00000015785|ENSOARG00000020214|ENSOARG00000014239|ENSOARG00000009918|ENSOARG00000017443|ENSOARG00000015286|ENSOARG00000003291|ENSOARG00000003926|ENSOARG00000013623|ENSOARG00000000078|ENSOARG00000005989|ENSOARG00000008166|ENSOARG00000013755|ENSOARG00000006517|ENSOARG00000007108	20	http://amigo.geneontology.org/amigo/term/GO:0022603	yes
Biological_process	metal ion transport	GO:0030001	0.00808336	0.179412	--	448	ENSOARG00000008988|ENSOARG00000020225|ENSOARG00000019941|ENSOARG00000004654|ENSOARG00000019909|ENSOARG00000017456|ENSOARG00000001532|ENSOARG00000013623|ENSOARG00000008132|ENSOARG00000012378|ENSOARG00000018707|ENSOARG00000014086|ENSOARG00000006303	13	http://amigo.geneontology.org/amigo/term/GO:0030001	yes
Biological_process	vacuole organization	GO:0007033	0.00814644	0.179412	GO:0044086	92	ENSOARG00000013632|ENSOARG00000005749|ENSOARG00000006303|ENSOARG00000019083|ENSOARG00000017167	5	http://amigo.geneontology.org/amigo/term/GO:0007033	yes
Biological_process	localization within membrane	GO:0051668	0.00822867	0.179412	--	59	ENSOARG00000004791|ENSOARG00000013217|ENSOARG00000015593|ENSOARG00000016867	4	http://amigo.geneontology.org/amigo/term/GO:0051668	yes
Biological_process	modulation of excitatory postsynaptic potential	GO:0098815	0.00824256	0.179412	--	31	ENSOARG00000004791|ENSOARG00000009699|ENSOARG00000009419	3	http://amigo.geneontology.org/amigo/term/GO:0098815	yes
Biological_process	cellular metal ion homeostasis	GO:0006875	0.00837637	0.179412	--	351	ENSOARG00000008988|ENSOARG00000003291|ENSOARG00000009699|ENSOARG00000019941|ENSOARG00000011276|ENSOARG00000019909|ENSOARG00000001532|ENSOARG00000017143|ENSOARG00000008132|ENSOARG00000013288|ENSOARG00000020416	11	http://amigo.geneontology.org/amigo/term/GO:0006875	yes
Biological_process	extracellular structure organization	GO:0043062	0.0084851	0.179412	--	213	ENSOARG00000003598|ENSOARG00000016867|ENSOARG00000004331|ENSOARG00000011009|ENSOARG00000019180|ENSOARG00000003617|ENSOARG00000016790|ENSOARG00000020833	8	http://amigo.geneontology.org/amigo/term/GO:0043062	yes
Biological_process	positive regulation of JNK cascade	GO:0046330	0.00851691	0.179412	--	93	ENSOARG00000002010|ENSOARG00000013632|ENSOARG00000009699|ENSOARG00000020761|ENSOARG00000020647	5	http://amigo.geneontology.org/amigo/term/GO:0046330	yes
Biological_process	Golgi organization	GO:0007030	0.00851691	0.179412	--	93	ENSOARG00000003537|ENSOARG00000005280|ENSOARG00000007108|ENSOARG00000005170|ENSOARG00000016360	5	http://amigo.geneontology.org/amigo/term/GO:0007030	yes
Biological_process	regulation of dendritic spine development	GO:0060998	0.00872498	0.179412	--	60	ENSOARG00000003291|ENSOARG00000009419|ENSOARG00000020214|ENSOARG00000017443	4	http://amigo.geneontology.org/amigo/term/GO:0060998	yes
Biological_process	B cell activation involved in immune response	GO:0002312	0.00900595	0.179412	--	32	ENSOARG00000008988|ENSOARG00000009699|ENSOARG00000005136	3	http://amigo.geneontology.org/amigo/term/GO:0002312	yes
Biological_process	cellular cation homeostasis	GO:0030003	0.00902974	0.179412	--	404	ENSOARG00000008988|ENSOARG00000003291|ENSOARG00000009699|ENSOARG00000019941|ENSOARG00000011276|ENSOARG00000019909|ENSOARG00000001532|ENSOARG00000017143|ENSOARG00000008132|ENSOARG00000012378|ENSOARG00000013288|ENSOARG00000020416	12	http://amigo.geneontology.org/amigo/term/GO:0030003	yes
Biological_process	somatic hypermutation of immunoglobulin genes	GO:0016446	0.00919152	0.179412	--	11	ENSOARG00000005136|ENSOARG00000001384	2	http://amigo.geneontology.org/amigo/term/GO:0016446	yes
Biological_process	regulation of skeletal muscle adaptation	GO:0014733	0.00919152	0.179412	--	11	ENSOARG00000013623|ENSOARG00000011276	2	http://amigo.geneontology.org/amigo/term/GO:0014733	yes
Biological_process	iron ion import	GO:0097286	0.00919152	0.179412	--	11	ENSOARG00000017456|ENSOARG00000004654	2	http://amigo.geneontology.org/amigo/term/GO:0097286	yes
Biological_process	inositol phosphate-mediated signaling	GO:0048016	0.00919152	0.179412	--	11	ENSOARG00000014239|ENSOARG00000013623	2	http://amigo.geneontology.org/amigo/term/GO:0048016	yes
Biological_process	establishment of mitochondrion localization, microtubule-mediated	GO:0034643	0.00919152	0.179412	--	11	ENSOARG00000011384|ENSOARG00000005770	2	http://amigo.geneontology.org/amigo/term/GO:0034643	yes
Biological_process	mitochondrion transport along microtubule	GO:0047497	0.00919152	0.179412	--	11	ENSOARG00000011384|ENSOARG00000005770	2	http://amigo.geneontology.org/amigo/term/GO:0047497	yes
Biological_process	response to UV-B	GO:0010224	0.00919152	0.179412	--	11	ENSOARG00000002010|ENSOARG00000005136	2	http://amigo.geneontology.org/amigo/term/GO:0010224	yes
Biological_process	positive regulation of neuron differentiation	GO:0045666	0.00919715	0.179412	--	261	ENSOARG00000003291|ENSOARG00000009699|ENSOARG00000005170|ENSOARG00000020214|ENSOARG00000003603|ENSOARG00000011450|ENSOARG00000004811|ENSOARG00000013755|ENSOARG00000017167	9	http://amigo.geneontology.org/amigo/term/GO:0045666	yes
Biological_process	transport along microtubule	GO:0010970	0.009698	0.179412	--	96	ENSOARG00000011384|ENSOARG00000008888|ENSOARG00000016444|ENSOARG00000012988|ENSOARG00000005770	5	http://amigo.geneontology.org/amigo/term/GO:0010970	yes
Biological_process	microtubule-based transport	GO:0099111	0.009698	0.179412	--	96	ENSOARG00000011384|ENSOARG00000008888|ENSOARG00000016444|ENSOARG00000012988|ENSOARG00000005770	5	http://amigo.geneontology.org/amigo/term/GO:0099111	yes
Biological_process	positive regulation of biological process	GO:0048518	0.0099159	0.179412	GO:0043119	4744	ENSOARG00000004791|ENSOARG00000008988|ENSOARG00000016596|ENSOARG00000004477|ENSOARG00000019083|ENSOARG00000003598|ENSOARG00000018838|ENSOARG00000016017|ENSOARG00000005170|ENSOARG00000006450|ENSOARG00000020761|ENSOARG00000006373|ENSOARG00000003926|ENSOARG00000007428|ENSOARG00000013378|ENSOARG00000000078|ENSOARG00000000934|ENSOARG00000016360|ENSOARG00000017361|ENSOARG00000015286|ENSOARG00000003603|…	81	http://amigo.geneontology.org/amigo/term/GO:0048518	yes
Biological_process	negative regulation of catabolic process	GO:0009895	0.0106401	0.179412	--	178	ENSOARG00000016027|ENSOARG00000020775|ENSOARG00000004816|ENSOARG00000006517|ENSOARG00000006373|ENSOARG00000004811|ENSOARG00000011450	7	http://amigo.geneontology.org/amigo/term/GO:0009895	yes
Biological_process	macromolecule modification	GO:0043412	0.0106423	0.179412	--	2492	ENSOARG00000016596|ENSOARG00000004477|ENSOARG00000005170|ENSOARG00000009650|ENSOARG00000006076|ENSOARG00000020475|ENSOARG00000020546|ENSOARG00000004533|ENSOARG00000017240|ENSOARG00000002779|ENSOARG00000002229|ENSOARG00000014576|ENSOARG00000008199|ENSOARG00000020761|ENSOARG00000001532|ENSOARG00000009699|ENSOARG00000014959|ENSOARG00000020647|ENSOARG00000005882|ENSOARG00000009303|ENSOARG00000013623|…	47	http://amigo.geneontology.org/amigo/term/GO:0043412	yes
Biological_process	myeloid cell development	GO:0061515	0.0106532	0.179412	--	34	ENSOARG00000017456|ENSOARG00000019962|ENSOARG00000000078	3	http://amigo.geneontology.org/amigo/term/GO:0061515	yes
Biological_process	lysosomal transport	GO:0007041	0.0109045	0.179412	--	64	ENSOARG00000006303|ENSOARG00000017167|ENSOARG00000020041|ENSOARG00000016360	4	http://amigo.geneontology.org/amigo/term/GO:0007041	yes
Biological_process	Golgi to vacuole transport	GO:0006896	0.0109324	0.179412	--	12	ENSOARG00000020041|ENSOARG00000016360	2	http://amigo.geneontology.org/amigo/term/GO:0006896	yes
Biological_process	labyrinthine layer blood vessel development	GO:0060716	0.0109324	0.179412	--	12	ENSOARG00000008166|ENSOARG00000005170	2	http://amigo.geneontology.org/amigo/term/GO:0060716	yes
Biological_process	cerebellar Purkinje cell differentiation	GO:0021702	0.0109324	0.179412	--	12	ENSOARG00000008849|ENSOARG00000020775	2	http://amigo.geneontology.org/amigo/term/GO:0021702	yes
Biological_process	contractile actin filament bundle assembly	GO:0030038	0.0109324	0.179412	--	12	ENSOARG00000009699|ENSOARG00000006055	2	http://amigo.geneontology.org/amigo/term/GO:0030038	yes
Biological_process	stress fiber assembly	GO:0043149	0.0109324	0.179412	--	12	ENSOARG00000009699|ENSOARG00000006055	2	http://amigo.geneontology.org/amigo/term/GO:0043149	yes
Biological_process	somatic diversification of immune receptors via somatic mutation	GO:0002566	0.0109324	0.179412	--	12	ENSOARG00000005136|ENSOARG00000001384	2	http://amigo.geneontology.org/amigo/term/GO:0002566	yes
Biological_process	photoreceptor cell outer segment organization	GO:0035845	0.0109324	0.179412	--	12	ENSOARG00000014967|ENSOARG00000014234	2	http://amigo.geneontology.org/amigo/term/GO:0035845	yes
Biological_process	calcium ion transmembrane transport	GO:0070588	0.0109871	0.179412	--	99	ENSOARG00000008988|ENSOARG00000014086|ENSOARG00000019941|ENSOARG00000008132|ENSOARG00000019909	5	http://amigo.geneontology.org/amigo/term/GO:0070588	yes
Biological_process	cell junction assembly	GO:0034329	0.0109871	0.179412	--	99	ENSOARG00000009699|ENSOARG00000014959|ENSOARG00000007108|ENSOARG00000019180|ENSOARG00000006055	5	http://amigo.geneontology.org/amigo/term/GO:0034329	yes
Biological_process	release of sequestered calcium ion into cytosol	GO:0051209	0.0115377	0.179412	--	35	ENSOARG00000008988|ENSOARG00000008132|ENSOARG00000019909	3	http://amigo.geneontology.org/amigo/term/GO:0051209	yes
Biological_process	B cell receptor signaling pathway	GO:0050853	0.0115377	0.179412	--	35	ENSOARG00000008988|ENSOARG00000014239|ENSOARG00000017000	3	http://amigo.geneontology.org/amigo/term/GO:0050853	yes
Biological_process	cell migration	GO:0016477	0.0116804	0.179412	--	629	ENSOARG00000009699|ENSOARG00000014959|ENSOARG00000016867|ENSOARG00000014239|ENSOARG00000006246|ENSOARG00000020899|ENSOARG00000019180|ENSOARG00000015286|ENSOARG00000003291|ENSOARG00000003926|ENSOARG00000013032|ENSOARG00000002400|ENSOARG00000000078|ENSOARG00000008888|ENSOARG00000017167|ENSOARG00000021147	16	http://amigo.geneontology.org/amigo/term/GO:0016477	yes
Biological_process	proteolysis	GO:0006508	0.0117163	0.179412	--	795	ENSOARG00000010962|ENSOARG00000009866|ENSOARG00000016027|ENSOARG00000005170|ENSOARG00000004822|ENSOARG00000013465|ENSOARG00000006246|ENSOARG00000020546|ENSOARG00000013032|ENSOARG00000003753|ENSOARG00000006569|ENSOARG00000009303|ENSOARG00000002779|ENSOARG00000005810|ENSOARG00000010615|ENSOARG00000003617|ENSOARG00000006303|ENSOARG00000019311|ENSOARG00000008943	19	http://amigo.geneontology.org/amigo/term/GO:0006508	yes
Biological_process	cellular ion homeostasis	GO:0006873	0.0118046	0.179412	--	419	ENSOARG00000008988|ENSOARG00000003291|ENSOARG00000009699|ENSOARG00000019941|ENSOARG00000011276|ENSOARG00000019909|ENSOARG00000001532|ENSOARG00000017143|ENSOARG00000008132|ENSOARG00000012378|ENSOARG00000013288|ENSOARG00000020416	12	http://amigo.geneontology.org/amigo/term/GO:0006873	yes
Biological_process	ERBB signaling pathway	GO:0038127	0.0121146	0.179412	--	66	ENSOARG00000013320|ENSOARG00000011950|ENSOARG00000009699|ENSOARG00000003572	4	http://amigo.geneontology.org/amigo/term/GO:0038127	yes
Biological_process	regulation of muscle adaptation	GO:0043502	0.0124634	0.179412	--	36	ENSOARG00000016017|ENSOARG00000013623|ENSOARG00000011276	3	http://amigo.geneontology.org/amigo/term/GO:0043502	yes
Biological_process	endoplasmic reticulum organization	GO:0007029	0.0124634	0.179412	--	36	ENSOARG00000018516|ENSOARG00000017143|ENSOARG00000016360	3	http://amigo.geneontology.org/amigo/term/GO:0007029	yes
Biological_process	outer dynein arm assembly	GO:0036158	0.0128061	0.179412	--	13	ENSOARG00000020899|ENSOARG00000013498	2	http://amigo.geneontology.org/amigo/term/GO:0036158	yes
Biological_process	cytosolic transport	GO:0016482	0.0128814	0.179412	--	103	ENSOARG00000011950|ENSOARG00000017397|ENSOARG00000002534|ENSOARG00000020041|ENSOARG00000016360	5	http://amigo.geneontology.org/amigo/term/GO:0016482	yes
Biological_process	positive regulation of neurogenesis	GO:0050769	0.0131377	0.179412	--	325	ENSOARG00000003291|ENSOARG00000009699|ENSOARG00000005170|ENSOARG00000015286|ENSOARG00000020214|ENSOARG00000003603|ENSOARG00000011450|ENSOARG00000004811|ENSOARG00000013755|ENSOARG00000017167	10	http://amigo.geneontology.org/amigo/term/GO:0050769	yes
Biological_process	cellular chemical homeostasis	GO:0055082	0.0133439	0.179412	--	478	ENSOARG00000008988|ENSOARG00000003291|ENSOARG00000009699|ENSOARG00000019941|ENSOARG00000011276|ENSOARG00000019909|ENSOARG00000011815|ENSOARG00000001532|ENSOARG00000017143|ENSOARG00000008132|ENSOARG00000012378|ENSOARG00000013288|ENSOARG00000020416	13	http://amigo.geneontology.org/amigo/term/GO:0055082	yes
Biological_process	negative regulation of sequestering of calcium ion	GO:0051283	0.0134304	0.179412	--	37	ENSOARG00000008988|ENSOARG00000008132|ENSOARG00000019909	3	http://amigo.geneontology.org/amigo/term/GO:0051283	yes
Biological_process	intrahepatic bile duct development	GO:0035622	0.0134815	0.179412	--	1	ENSOARG00000016360	1	http://amigo.geneontology.org/amigo/term/GO:0035622	yes
Biological_process	pyramidal neuron migration	GO:0021852	0.0134815	0.179412	--	1	ENSOARG00000003291	1	http://amigo.geneontology.org/amigo/term/GO:0021852	yes
Biological_process	Kit signaling pathway	GO:0038109	0.0134815	0.179412	--	1	ENSOARG00000000078	1	http://amigo.geneontology.org/amigo/term/GO:0038109	yes
Biological_process	barbed-end actin filament uncapping	GO:0051638	0.0134815	0.179412	--	1	ENSOARG00000003926	1	http://amigo.geneontology.org/amigo/term/GO:0051638	yes
Biological_process	melanocyte apoptotic process	GO:1902362	0.0134815	0.179412	--	1	ENSOARG00000006246	1	http://amigo.geneontology.org/amigo/term/GO:1902362	yes
Biological_process	regulation of cGMP-mediated signaling	GO:0010752	0.0134815	0.179412	--	1	ENSOARG00000009699	1	http://amigo.geneontology.org/amigo/term/GO:0010752	yes
Biological_process	response to superoxide	GO:0000303	0.0134815	0.179412	--	1	ENSOARG00000002010	1	http://amigo.geneontology.org/amigo/term/GO:0000303	yes
Biological_process	UDP-glucose metabolic process	GO:0006011	0.0134815	0.179412	--	1	ENSOARG00000020061	1	http://amigo.geneontology.org/amigo/term/GO:0006011	yes
Biological_process	insulin receptor signaling pathway via phosphatidylinositol 3-kinase	GO:0038028	0.0134815	0.179412	--	1	ENSOARG00000020155	1	http://amigo.geneontology.org/amigo/term/GO:0038028	yes
Biological_process	erythropoietin-mediated signaling pathway	GO:0038162	0.0134815	0.179412	--	1	ENSOARG00000000078	1	http://amigo.geneontology.org/amigo/term/GO:0038162	yes
Biological_process	Kupffer's vesicle development	GO:0070121	0.0134815	0.179412	--	1	ENSOARG00000014967	1	http://amigo.geneontology.org/amigo/term/GO:0070121	yes
Biological_process	positive regulation of synaptic vesicle priming	GO:0010808	0.0134815	0.179412	--	1	ENSOARG00000012072	1	http://amigo.geneontology.org/amigo/term/GO:0010808	yes
Biological_process	dendritic cell cytokine production	GO:0002371	0.0134815	0.179412	--	1	ENSOARG00000000078	1	http://amigo.geneontology.org/amigo/term/GO:0002371	yes
Biological_process	7-methylguanosine cap hypermethylation	GO:0036261	0.0134815	0.179412	--	1	ENSOARG00000014613	1	http://amigo.geneontology.org/amigo/term/GO:0036261	yes
Biological_process	negative regulation of exosomal secretion	GO:1903542	0.0134815	0.179412	--	1	ENSOARG00000006303	1	http://amigo.geneontology.org/amigo/term/GO:1903542	yes
Biological_process	pronephric nephron tubule morphogenesis	GO:0039008	0.0134815	0.179412	--	1	ENSOARG00000014967	1	http://amigo.geneontology.org/amigo/term/GO:0039008	yes
Biological_process	actin filament uncapping	GO:0051695	0.0134815	0.179412	--	1	ENSOARG00000003926	1	http://amigo.geneontology.org/amigo/term/GO:0051695	yes
Biological_process	colon epithelial cell migration	GO:0061580	0.0134815	0.179412	--	1	ENSOARG00000017167	1	http://amigo.geneontology.org/amigo/term/GO:0061580	yes
Biological_process	pronephric duct morphogenesis	GO:0039023	0.0134815	0.179412	--	1	ENSOARG00000014967	1	http://amigo.geneontology.org/amigo/term/GO:0039023	yes
Biological_process	positive regulation of centriole elongation	GO:1903724	0.0134815	0.179412	--	1	ENSOARG00000006303	1	http://amigo.geneontology.org/amigo/term/GO:1903724	yes
Biological_process	siderophore metabolic process	GO:0009237	0.0134815	0.179412	--	1	ENSOARG00000011586	1	http://amigo.geneontology.org/amigo/term/GO:0009237	yes
Biological_process	clathrin-dependent extracellular exosome endocytosis	GO:1990771	0.0134815	0.179412	--	1	ENSOARG00000016867	1	http://amigo.geneontology.org/amigo/term/GO:1990771	yes
Biological_process	blood vessel endothelial cell fate commitment	GO:0060846	0.0134815	0.179412	--	1	ENSOARG00000008166	1	http://amigo.geneontology.org/amigo/term/GO:0060846	yes
Biological_process	melanocyte proliferation	GO:0097325	0.0134815	0.179412	--	1	ENSOARG00000006246	1	http://amigo.geneontology.org/amigo/term/GO:0097325	yes
Biological_process	melanocyte adhesion	GO:0097326	0.0134815	0.179412	--	1	ENSOARG00000000078	1	http://amigo.geneontology.org/amigo/term/GO:0097326	yes
Biological_process	diapedesis	GO:0050904	0.0134815	0.179412	--	1	ENSOARG00000016867	1	http://amigo.geneontology.org/amigo/term/GO:0050904	yes
Biological_process	neural crest cell migration involved in sympathetic nervous system development	GO:1903045	0.0134815	0.179412	--	1	ENSOARG00000015286	1	http://amigo.geneontology.org/amigo/term/GO:1903045	yes
Biological_process	cloaca development	GO:0035844	0.0134815	0.179412	--	1	ENSOARG00000014967	1	http://amigo.geneontology.org/amigo/term/GO:0035844	yes
Biological_process	arterial endothelial cell fate commitment	GO:0060844	0.0134815	0.179412	--	1	ENSOARG00000008166	1	http://amigo.geneontology.org/amigo/term/GO:0060844	yes
Biological_process	histone H2A-S1 phosphorylation	GO:0043990	0.0134815	0.179412	--	1	ENSOARG00000003572	1	http://amigo.geneontology.org/amigo/term/GO:0043990	yes
Biological_process	negative regulation of prostaglandin secretion	GO:0032307	0.0134815	0.179412	--	1	ENSOARG00000017954	1	http://amigo.geneontology.org/amigo/term/GO:0032307	yes
Biological_process	negative regulation of tubulin deacetylation	GO:1904428	0.0134815	0.179412	--	1	ENSOARG00000011408	1	http://amigo.geneontology.org/amigo/term/GO:1904428	yes
Biological_process	hair follicle maturation	GO:0048820	0.0134815	0.179412	--	1	ENSOARG00000008166	1	http://amigo.geneontology.org/amigo/term/GO:0048820	yes
Biological_process	siderophore biosynthetic process	GO:0019290	0.0134815	0.179412	GO:0031178|GO:0031180	1	ENSOARG00000011586	1	http://amigo.geneontology.org/amigo/term/GO:0019290	yes
Biological_process	follicular B cell differentiation	GO:0002316	0.0134815	0.179412	--	1	ENSOARG00000008988	1	http://amigo.geneontology.org/amigo/term/GO:0002316	yes
Biological_process	patched ligand maturation	GO:0007225	0.0134815	0.179412	--	1	ENSOARG00000014169	1	http://amigo.geneontology.org/amigo/term/GO:0007225	yes
Biological_process	inositol trisphosphate biosynthetic process	GO:0032959	0.0134815	0.179412	--	1	ENSOARG00000008988	1	http://amigo.geneontology.org/amigo/term/GO:0032959	yes
Biological_process	positive regulation of canonical Wnt signaling pathway involved in cardiac muscle cell fate commitment	GO:1901297	0.0134815	0.179412	--	1	ENSOARG00000008166	1	http://amigo.geneontology.org/amigo/term/GO:1901297	yes
Biological_process	positive regulation of canonical Wnt signaling pathway involved in heart development	GO:1905068	0.0134815	0.179412	--	1	ENSOARG00000008166	1	http://amigo.geneontology.org/amigo/term/GO:1905068	yes
Biological_process	regulation of nucleus size	GO:0097298	0.0134815	0.179412	--	1	ENSOARG00000008814	1	http://amigo.geneontology.org/amigo/term/GO:0097298	yes
Biological_process	negative regulation of meiosis I	GO:0110029	0.0134815	0.179412	--	1	ENSOARG00000005136	1	http://amigo.geneontology.org/amigo/term/GO:0110029	yes
Biological_process	female courtship behavior	GO:0008050	0.0134815	0.179412	--	1	ENSOARG00000004444	1	http://amigo.geneontology.org/amigo/term/GO:0008050	yes
Biological_process	signal maturation	GO:0035638	0.0134815	0.179412	--	1	ENSOARG00000014169	1	http://amigo.geneontology.org/amigo/term/GO:0035638	yes
Biological_process	negative regulation of reciprocal meiotic recombination	GO:0045128	0.0134815	0.179412	--	1	ENSOARG00000005136	1	http://amigo.geneontology.org/amigo/term/GO:0045128	yes
Biological_process	carbohydrate derivative catabolic process	GO:1901136	0.0139429	0.184727	--	145	ENSOARG00000010962|ENSOARG00000020598|ENSOARG00000016017|ENSOARG00000017167|ENSOARG00000009837|ENSOARG00000006517	6	http://amigo.geneontology.org/amigo/term/GO:1901136	yes
Biological_process	cellular response to insulin stimulus	GO:0032869	0.0140856	0.185793	--	69	ENSOARG00000018516|ENSOARG00000020155|ENSOARG00000006517|ENSOARG00000006055	4	http://amigo.geneontology.org/amigo/term/GO:0032869	yes
Biological_process	regulation of MAP kinase activity	GO:0043405	0.0143583	0.188555	--	234	ENSOARG00000002010|ENSOARG00000009699|ENSOARG00000020761|ENSOARG00000020647|ENSOARG00000006197|ENSOARG00000016017|ENSOARG00000000078|ENSOARG00000008199	8	http://amigo.geneontology.org/amigo/term/GO:0043405	yes
Biological_process	axo-dendritic transport	GO:0008088	0.014439	0.188784	--	38	ENSOARG00000016444|ENSOARG00000012988|ENSOARG00000005770	3	http://amigo.geneontology.org/amigo/term/GO:0008088	yes
Biological_process	regulation of system process	GO:0044057	0.0147577	0.189463	--	331	ENSOARG00000020225|ENSOARG00000019941|ENSOARG00000011276|ENSOARG00000004444|ENSOARG00000016017|ENSOARG00000009918|ENSOARG00000011815|ENSOARG00000015286|ENSOARG00000013812|ENSOARG00000013623	10	http://amigo.geneontology.org/amigo/term/GO:0044057	yes
Biological_process	positive regulation of dendrite development	GO:1900006	0.0147851	0.189463	--	70	ENSOARG00000013755|ENSOARG00000009419|ENSOARG00000020214|ENSOARG00000005170	4	http://amigo.geneontology.org/amigo/term/GO:1900006	yes
Biological_process	glycogen catabolic process	GO:0005980	0.0148087	0.189463	--	14	ENSOARG00000013632|ENSOARG00000009837	2	http://amigo.geneontology.org/amigo/term/GO:0005980	yes
Biological_process	mature B cell differentiation involved in immune response	GO:0002313	0.0148087	0.189463	--	14	ENSOARG00000008988|ENSOARG00000009699	2	http://amigo.geneontology.org/amigo/term/GO:0002313	yes
Biological_process	negative regulation of muscle contraction	GO:0045932	0.0148087	0.189463	--	14	ENSOARG00000016017|ENSOARG00000009918	2	http://amigo.geneontology.org/amigo/term/GO:0045932	yes
Biological_process	regulation of postsynapse organization	GO:0099175	0.0154895	0.196697	--	39	ENSOARG00000009419|ENSOARG00000020214|ENSOARG00000017443	3	http://amigo.geneontology.org/amigo/term/GO:0099175	yes
Biological_process	receptor metabolic process	GO:0043112	0.0155061	0.196697	--	71	ENSOARG00000000390|ENSOARG00000013465|ENSOARG00000004654|ENSOARG00000011950	4	http://amigo.geneontology.org/amigo/term/GO:0043112	yes
Biological_process	regulation of cellular component biogenesis	GO:0044087	0.0159171	0.201041	--	764	ENSOARG00000009699|ENSOARG00000015785|ENSOARG00000019083|ENSOARG00000006569|ENSOARG00000012072|ENSOARG00000009419|ENSOARG00000007130|ENSOARG00000017443|ENSOARG00000011450|ENSOARG00000003926|ENSOARG00000009547|ENSOARG00000005280|ENSOARG00000002144|ENSOARG00000003354|ENSOARG00000015801|ENSOARG00000006303|ENSOARG00000003603|ENSOARG00000008199	18	http://amigo.geneontology.org/amigo/term/GO:0044087	yes
Biological_process	positive regulation of nervous system development	GO:0051962	0.0160963	0.201041	--	386	ENSOARG00000003291|ENSOARG00000009699|ENSOARG00000005170|ENSOARG00000015286|ENSOARG00000020214|ENSOARG00000003603|ENSOARG00000011450|ENSOARG00000007130|ENSOARG00000004811|ENSOARG00000013755|ENSOARG00000017167	11	http://amigo.geneontology.org/amigo/term/GO:0051962	yes
Biological_process	chemical homeostasis	GO:0048878	0.0161078	0.201041	--	765	ENSOARG00000008988|ENSOARG00000003291|ENSOARG00000009699|ENSOARG00000019941|ENSOARG00000004654|ENSOARG00000011276|ENSOARG00000019909|ENSOARG00000017456|ENSOARG00000011815|ENSOARG00000001532|ENSOARG00000017143|ENSOARG00000008132|ENSOARG00000011586|ENSOARG00000016360|ENSOARG00000012378|ENSOARG00000003617|ENSOARG00000013288|ENSOARG00000020416	18	http://amigo.geneontology.org/amigo/term/GO:0048878	yes
Biological_process	positive regulation of stress-activated MAPK cascade	GO:0032874	0.0161184	0.201041	--	109	ENSOARG00000013632|ENSOARG00000002010|ENSOARG00000009699|ENSOARG00000020761|ENSOARG00000020647	5	http://amigo.geneontology.org/amigo/term/GO:0032874	yes
Biological_process	animal organ development	GO:0048513	0.0163387	0.202872	--	997	ENSOARG00000004477|ENSOARG00000005170|ENSOARG00000000078|ENSOARG00000002229|ENSOARG00000005136|ENSOARG00000019962|ENSOARG00000015391|ENSOARG00000001874|ENSOARG00000004811|ENSOARG00000007475|ENSOARG00000014169|ENSOARG00000013498|ENSOARG00000020833|ENSOARG00000014638|ENSOARG00000013288|ENSOARG00000006450|ENSOARG00000014967|ENSOARG00000004654|ENSOARG00000015286|ENSOARG00000013632|ENSOARG00000012666|…	22	http://amigo.geneontology.org/amigo/term/GO:0048513	yes
Biological_process	positive regulation of stress-activated protein kinase signaling cascade	GO:0070304	0.0167058	0.202872	--	110	ENSOARG00000013632|ENSOARG00000002010|ENSOARG00000009699|ENSOARG00000020761|ENSOARG00000020647	5	http://amigo.geneontology.org/amigo/term/GO:0070304	yes
Biological_process	negative regulation of muscle cell apoptotic process	GO:0010656	0.0169365	0.202872	--	15	ENSOARG00000009699|ENSOARG00000004811	2	http://amigo.geneontology.org/amigo/term/GO:0010656	yes
Biological_process	cellular polysaccharide catabolic process	GO:0044247	0.0169365	0.202872	--	15	ENSOARG00000013632|ENSOARG00000009837	2	http://amigo.geneontology.org/amigo/term/GO:0044247	yes
Biological_process	establishment of protein localization to Golgi	GO:0072600	0.0169365	0.202872	--	15	ENSOARG00000004295|ENSOARG00000016360	2	http://amigo.geneontology.org/amigo/term/GO:0072600	yes
Biological_process	positive regulation of cardiac muscle hypertrophy	GO:0010613	0.0169365	0.202872	--	15	ENSOARG00000016017|ENSOARG00000013623	2	http://amigo.geneontology.org/amigo/term/GO:0010613	yes
Biological_process	positive regulation of muscle hypertrophy	GO:0014742	0.0169365	0.202872	--	15	ENSOARG00000016017|ENSOARG00000013623	2	http://amigo.geneontology.org/amigo/term/GO:0014742	yes
Biological_process	regulation of spindle assembly	GO:0090169	0.0169365	0.202872	--	15	ENSOARG00000006569|ENSOARG00000006303	2	http://amigo.geneontology.org/amigo/term/GO:0090169	yes
Biological_process	glucan catabolic process	GO:0009251	0.0169365	0.202872	--	15	ENSOARG00000013632|ENSOARG00000009837	2	http://amigo.geneontology.org/amigo/term/GO:0009251	yes
Biological_process	cell motility	GO:0048870	0.0169888	0.202872	--	713	ENSOARG00000009699|ENSOARG00000002400|ENSOARG00000016867|ENSOARG00000014239|ENSOARG00000006246|ENSOARG00000020899|ENSOARG00000013498|ENSOARG00000015286|ENSOARG00000003291|ENSOARG00000003926|ENSOARG00000013032|ENSOARG00000014959|ENSOARG00000000078|ENSOARG00000019180|ENSOARG00000008888|ENSOARG00000017167|ENSOARG00000021147	17	http://amigo.geneontology.org/amigo/term/GO:0048870	yes
Biological_process	regulation of JUN kinase activity	GO:0043506	0.0170137	0.202872	--	73	ENSOARG00000002010|ENSOARG00000009699|ENSOARG00000020761|ENSOARG00000020647	4	http://amigo.geneontology.org/amigo/term/GO:0043506	yes
Biological_process	multicellular organismal response to stress	GO:0033555	0.0177164	0.209574	--	41	ENSOARG00000010799|ENSOARG00000013623|ENSOARG00000020214	3	http://amigo.geneontology.org/amigo/term/GO:0033555	yes
Biological_process	calcium ion transmembrane import into cytosol	GO:0097553	0.0177164	0.209574	--	41	ENSOARG00000008988|ENSOARG00000008132|ENSOARG00000019909	3	http://amigo.geneontology.org/amigo/term/GO:0097553	yes
Biological_process	cilium movement	GO:0003341	0.0188932	0.222612	GO:0036142	42	ENSOARG00000008971|ENSOARG00000020899|ENSOARG00000013498	3	http://amigo.geneontology.org/amigo/term/GO:0003341	yes
Biological_process	regulation of cGMP metabolic process	GO:0030823	0.0191858	0.225169	--	16	ENSOARG00000016017|ENSOARG00000009699	2	http://amigo.geneontology.org/amigo/term/GO:0030823	yes
Biological_process	macromolecular complex subunit organization	GO:0043933	0.0204735	0.238871	GO:0034600|GO:0034621	1382	ENSOARG00000000479|ENSOARG00000019941|ENSOARG00000020546|ENSOARG00000010839|ENSOARG00000011668|ENSOARG00000016360|ENSOARG00000003603|ENSOARG00000009699|ENSOARG00000004816|ENSOARG00000000390|ENSOARG00000019180|ENSOARG00000009874|ENSOARG00000015793|ENSOARG00000008814|ENSOARG00000014613|ENSOARG00000014169|ENSOARG00000012072|ENSOARG00000020899|ENSOARG00000013498|ENSOARG00000011815|ENSOARG00000013812|…	28	http://amigo.geneontology.org/amigo/term/GO:0043933	yes
Biological_process	regulation of Rho protein signal transduction	GO:0035023	0.02053	0.238871	--	116	ENSOARG00000017361|ENSOARG00000013279|ENSOARG00000020627|ENSOARG00000007108|ENSOARG00000020214	5	http://amigo.geneontology.org/amigo/term/GO:0035023	yes
Biological_process	locomotion	GO:0040011	0.02083	0.238871	--	845	ENSOARG00000009699|ENSOARG00000014959|ENSOARG00000016867|ENSOARG00000014239|ENSOARG00000006246|ENSOARG00000020899|ENSOARG00000013498|ENSOARG00000015286|ENSOARG00000003291|ENSOARG00000003926|ENSOARG00000013032|ENSOARG00000002400|ENSOARG00000000078|ENSOARG00000019180|ENSOARG00000008888|ENSOARG00000021147|ENSOARG00000006303|ENSOARG00000017167|ENSOARG00000008199	19	http://amigo.geneontology.org/amigo/term/GO:0040011	yes
Biological_process	hemopoiesis	GO:0030097	0.0211731	0.238871	--	78	ENSOARG00000000078|ENSOARG00000019962|ENSOARG00000004654|ENSOARG00000020833	4	http://amigo.geneontology.org/amigo/term/GO:0030097	yes
Biological_process	autophagosome assembly	GO:0000045	0.0213739	0.238871	--	44	ENSOARG00000013632|ENSOARG00000005749|ENSOARG00000019083	3	http://amigo.geneontology.org/amigo/term/GO:0000045	yes
Biological_process	positive regulation of receptor internalization	GO:0002092	0.0215529	0.238871	--	17	ENSOARG00000008988|ENSOARG00000014967	2	http://amigo.geneontology.org/amigo/term/GO:0002092	yes
Biological_process	microtubule anchoring	GO:0034453	0.0215529	0.238871	--	17	ENSOARG00000008888|ENSOARG00000004921	2	http://amigo.geneontology.org/amigo/term/GO:0034453	yes
Biological_process	dicarboxylic acid transport	GO:0006835	0.0226778	0.238871	GO:0006841	45	ENSOARG00000013812|ENSOARG00000012072|ENSOARG00000012988	3	http://amigo.geneontology.org/amigo/term/GO:0006835	yes
Biological_process	positive regulation of cellular component biogenesis	GO:0044089	0.0227722	0.238871	--	407	ENSOARG00000009699|ENSOARG00000019083|ENSOARG00000015785|ENSOARG00000012072|ENSOARG00000007130|ENSOARG00000003926|ENSOARG00000003354|ENSOARG00000009419|ENSOARG00000006303|ENSOARG00000003603|ENSOARG00000008199	11	http://amigo.geneontology.org/amigo/term/GO:0044089	yes
Biological_process	regulation of cell differentiation	GO:0045595	0.0229216	0.238871	--	1334	ENSOARG00000005170|ENSOARG00000014239|ENSOARG00000017443|ENSOARG00000003926|ENSOARG00000016360|ENSOARG00000008888|ENSOARG00000019962|ENSOARG00000003603|ENSOARG00000009699|ENSOARG00000002400|ENSOARG00000009918|ENSOARG00000004811|ENSOARG00000011450|ENSOARG00000013623|ENSOARG00000007108|ENSOARG00000016017|ENSOARG00000010962|ENSOARG00000002293|ENSOARG00000020214|ENSOARG00000003291|ENSOARG00000020761|…	27	http://amigo.geneontology.org/amigo/term/GO:0045595	yes
Biological_process	negative regulation of autophagy	GO:0010507	0.0240242	0.238871	--	46	ENSOARG00000011450|ENSOARG00000020775|ENSOARG00000006373	3	http://amigo.geneontology.org/amigo/term/GO:0010507	yes
Biological_process	vesicle docking	GO:0048278	0.0240242	0.238871	--	46	ENSOARG00000012072|ENSOARG00000021101|ENSOARG00000011607	3	http://amigo.geneontology.org/amigo/term/GO:0048278	yes
Biological_process	autophagosome organization	GO:1905037	0.0240242	0.238871	--	46	ENSOARG00000013632|ENSOARG00000005749|ENSOARG00000019083	3	http://amigo.geneontology.org/amigo/term/GO:1905037	yes
Biological_process	organelle localization by membrane tethering	GO:0140056	0.0240242	0.238871	--	46	ENSOARG00000012072|ENSOARG00000021101|ENSOARG00000011607	3	http://amigo.geneontology.org/amigo/term/GO:0140056	yes
Biological_process	megakaryocyte development	GO:0035855	0.0240342	0.238871	--	18	ENSOARG00000019962|ENSOARG00000000078	2	http://amigo.geneontology.org/amigo/term/GO:0035855	yes
Biological_process	deoxyribose phosphate catabolic process	GO:0046386	0.0240342	0.238871	--	18	ENSOARG00000009837|ENSOARG00000020598	2	http://amigo.geneontology.org/amigo/term/GO:0046386	yes
Biological_process	negative regulation of macroautophagy	GO:0016242	0.0240342	0.238871	--	18	ENSOARG00000011450|ENSOARG00000006373	2	http://amigo.geneontology.org/amigo/term/GO:0016242	yes
Biological_process	mature B cell differentiation	GO:0002335	0.0240342	0.238871	--	18	ENSOARG00000008988|ENSOARG00000009699	2	http://amigo.geneontology.org/amigo/term/GO:0002335	yes
Biological_process	polysaccharide catabolic process	GO:0000272	0.0240342	0.238871	--	18	ENSOARG00000013632|ENSOARG00000009837	2	http://amigo.geneontology.org/amigo/term/GO:0000272	yes
Biological_process	cytoskeleton organization	GO:0007010	0.0245029	0.238871	--	687	ENSOARG00000003291|ENSOARG00000009699|ENSOARG00000020761|ENSOARG00000006055|ENSOARG00000014234|ENSOARG00000000390|ENSOARG00000003537|ENSOARG00000005989|ENSOARG00000004921|ENSOARG00000012741|ENSOARG00000002782|ENSOARG00000000078|ENSOARG00000020041|ENSOARG00000008888|ENSOARG00000007284|ENSOARG00000021147	16	http://amigo.geneontology.org/amigo/term/GO:0007010	yes
Biological_process	double-strand break repair	GO:0006302	0.0246276	0.238871	--	165	ENSOARG00000016596|ENSOARG00000015710|ENSOARG00000000390|ENSOARG00000008930|ENSOARG00000014576|ENSOARG00000005136	6	http://amigo.geneontology.org/amigo/term/GO:0006302	yes
Biological_process	extracellular matrix organization	GO:0030198	0.0246714	0.238871	--	211	ENSOARG00000003598|ENSOARG00000016867|ENSOARG00000016790|ENSOARG00000019180|ENSOARG00000020833|ENSOARG00000003617|ENSOARG00000004331	7	http://amigo.geneontology.org/amigo/term/GO:0030198	yes
Biological_process	actin filament bundle assembly	GO:0051017	0.0254129	0.238871	GO:0045011	47	ENSOARG00000009699|ENSOARG00000003603|ENSOARG00000006055	3	http://amigo.geneontology.org/amigo/term/GO:0051017	yes
Biological_process	double-strand break repair via nonhomologous end joining	GO:0006303	0.0254129	0.238871	--	47	ENSOARG00000008930|ENSOARG00000015710|ENSOARG00000000390	3	http://amigo.geneontology.org/amigo/term/GO:0006303	yes
Biological_process	non-recombinational repair	GO:0000726	0.0254129	0.238871	--	47	ENSOARG00000000390|ENSOARG00000015710|ENSOARG00000008930	3	http://amigo.geneontology.org/amigo/term/GO:0000726	yes
Biological_process	multicellular organismal process	GO:0032501	0.0259123	0.238871	GO:0044707|GO:0050874	2895	ENSOARG00000004791|ENSOARG00000016679|ENSOARG00000014234|ENSOARG00000014239|ENSOARG00000003926|ENSOARG00000013869|ENSOARG00000000078|ENSOARG00000016360|ENSOARG00000008888|ENSOARG00000005136|ENSOARG00000008199|ENSOARG00000002010|ENSOARG00000011264|ENSOARG00000015391|ENSOARG00000001874|ENSOARG00000010755|ENSOARG00000009918|ENSOARG00000006163|ENSOARG00000013623|ENSOARG00000006907|ENSOARG00000004444|…	51	http://amigo.geneontology.org/amigo/term/GO:0032501	yes
Biological_process	inorganic cation transmembrane transport	GO:0098662	0.0261909	0.238871	--	262	ENSOARG00000008988|ENSOARG00000020225|ENSOARG00000019941|ENSOARG00000004654|ENSOARG00000019909|ENSOARG00000017456|ENSOARG00000008132|ENSOARG00000014086	8	http://amigo.geneontology.org/amigo/term/GO:0098662	yes
Biological_process	cyclic nucleotide catabolic process	GO:0009214	0.0266264	0.238871	--	19	ENSOARG00000006517|ENSOARG00000016017	2	http://amigo.geneontology.org/amigo/term/GO:0009214	yes
Biological_process	nuclear migration	GO:0007097	0.0266264	0.238871	GO:0040023	19	ENSOARG00000008888|ENSOARG00000021147	2	http://amigo.geneontology.org/amigo/term/GO:0007097	yes
Biological_process	endoderm development	GO:0007492	0.0266264	0.238871	--	19	ENSOARG00000011950|ENSOARG00000019180	2	http://amigo.geneontology.org/amigo/term/GO:0007492	yes
Biological_process	ribonucleoprotein complex import into nucleus	GO:0071167	0.0267819	0.238871	--	2	ENSOARG00000014613	1	http://amigo.geneontology.org/amigo/term/GO:0071167	yes
Biological_process	regulation of rRNA processing	GO:2000232	0.0267819	0.238871	--	2	ENSOARG00000009547	1	http://amigo.geneontology.org/amigo/term/GO:2000232	yes
Biological_process	positive regulation of leukocyte tethering or rolling	GO:1903238	0.0267819	0.238871	--	2	ENSOARG00000016867	1	http://amigo.geneontology.org/amigo/term/GO:1903238	yes
Biological_process	hypothalamic tangential migration using cell-axon interactions	GO:0021856	0.0267819	0.238871	--	2	ENSOARG00000015286	1	http://amigo.geneontology.org/amigo/term/GO:0021856	yes
Biological_process	regulation of inositol trisphosphate biosynthetic process	GO:0032960	0.0267819	0.238871	--	2	ENSOARG00000009699	1	http://amigo.geneontology.org/amigo/term/GO:0032960	yes
Biological_process	response to interleukin-15	GO:0070672	0.0267819	0.238871	--	2	ENSOARG00000017954	1	http://amigo.geneontology.org/amigo/term/GO:0070672	yes
Biological_process	negative regulation of rRNA processing	GO:2000233	0.0267819	0.238871	--	2	ENSOARG00000009547	1	http://amigo.geneontology.org/amigo/term/GO:2000233	yes
Biological_process	negative regulation of female receptivity	GO:0007621	0.0267819	0.238871	--	2	ENSOARG00000004444	1	http://amigo.geneontology.org/amigo/term/GO:0007621	yes
Biological_process	positive regulation of cardiac muscle hypertrophy in response to stress	GO:1903244	0.0267819	0.238871	--	2	ENSOARG00000013623	1	http://amigo.geneontology.org/amigo/term/GO:1903244	yes
Biological_process	negative regulation of barbed-end actin filament capping	GO:2000813	0.0267819	0.238871	--	2	ENSOARG00000003926	1	http://amigo.geneontology.org/amigo/term/GO:2000813	yes
Biological_process	mast cell cytokine production	GO:0032762	0.0267819	0.238871	--	2	ENSOARG00000000078	1	http://amigo.geneontology.org/amigo/term/GO:0032762	yes
Biological_process	pyridoxine metabolic process	GO:0008614	0.0267819	0.238871	GO:0006773	2	ENSOARG00000012354	1	http://amigo.geneontology.org/amigo/term/GO:0008614	yes
Biological_process	pyridoxine biosynthetic process	GO:0008615	0.0267819	0.238871	--	2	ENSOARG00000012354	1	http://amigo.geneontology.org/amigo/term/GO:0008615	yes
Biological_process	positive regulation of adiponectin secretion	GO:0070165	0.0267819	0.238871	--	2	ENSOARG00000011815	1	http://amigo.geneontology.org/amigo/term/GO:0070165	yes
Biological_process	positive regulation of centriole replication	GO:0046601	0.0267819	0.238871	--	2	ENSOARG00000006303	1	http://amigo.geneontology.org/amigo/term/GO:0046601	yes
Biological_process	facioacoustic ganglion development	GO:1903375	0.0267819	0.238871	--	2	ENSOARG00000015286	1	http://amigo.geneontology.org/amigo/term/GO:1903375	yes
Biological_process	vestibulocochlear nerve formation	GO:0021650	0.0267819	0.238871	--	2	ENSOARG00000005280	1	http://amigo.geneontology.org/amigo/term/GO:0021650	yes
Biological_process	protein arginylation	GO:0016598	0.0267819	0.238871	GO:0019130	2	ENSOARG00000005882	1	http://amigo.geneontology.org/amigo/term/GO:0016598	yes
Biological_process	cerebral cortex tangential migration using cell-axon interactions	GO:0021824	0.0267819	0.238871	--	2	ENSOARG00000015286	1	http://amigo.geneontology.org/amigo/term/GO:0021824	yes
Biological_process	regulation of canonical Wnt signaling pathway involved in heart development	GO:1905066	0.0267819	0.238871	--	2	ENSOARG00000008166	1	http://amigo.geneontology.org/amigo/term/GO:1905066	yes
Biological_process	substrate-dependent cerebral cortex tangential migration	GO:0021825	0.0267819	0.238871	--	2	ENSOARG00000015286	1	http://amigo.geneontology.org/amigo/term/GO:0021825	yes
Biological_process	contact inhibition	GO:0060242	0.0267819	0.238871	--	2	ENSOARG00000008199	1	http://amigo.geneontology.org/amigo/term/GO:0060242	yes
Biological_process	positive regulation of aspartic-type peptidase activity	GO:1905247	0.0267819	0.238871	--	2	ENSOARG00000004654	1	http://amigo.geneontology.org/amigo/term/GO:1905247	yes
Biological_process	response to oxygen radical	GO:0000305	0.0267819	0.238871	--	2	ENSOARG00000002010	1	http://amigo.geneontology.org/amigo/term/GO:0000305	yes
Biological_process	nuclear migration along microfilament	GO:0031022	0.0267819	0.238871	--	2	ENSOARG00000021147	1	http://amigo.geneontology.org/amigo/term/GO:0031022	yes
Biological_process	gonadotrophin-releasing hormone neuronal migration to the hypothalamus	GO:0021828	0.0267819	0.238871	GO:0021857	2	ENSOARG00000015286	1	http://amigo.geneontology.org/amigo/term/GO:0021828	yes
Biological_process	positive regulation of polarized epithelial cell differentiation	GO:0030862	0.0267819	0.238871	--	2	ENSOARG00000014967	1	http://amigo.geneontology.org/amigo/term/GO:0030862	yes
Biological_process	regulation of centriole elongation	GO:1903722	0.0267819	0.238871	--	2	ENSOARG00000006303	1	http://amigo.geneontology.org/amigo/term/GO:1903722	yes
Biological_process	regulation of polarized epithelial cell differentiation	GO:0030860	0.0267819	0.238871	--	2	ENSOARG00000014967	1	http://amigo.geneontology.org/amigo/term/GO:0030860	yes
Biological_process	reticulophagy	GO:0061709	0.0267819	0.238871	GO:1990766	2	ENSOARG00000013632	1	http://amigo.geneontology.org/amigo/term/GO:0061709	yes
Biological_process	glycophagy	GO:0061723	0.0267819	0.238871	--	2	ENSOARG00000013632	1	http://amigo.geneontology.org/amigo/term/GO:0061723	yes
Biological_process	endothelial cell fate commitment	GO:0060839	0.0267819	0.238871	--	2	ENSOARG00000008166	1	http://amigo.geneontology.org/amigo/term/GO:0060839	yes
Biological_process	negative regulation of cardiac muscle contraction	GO:0055118	0.0267819	0.238871	--	2	ENSOARG00000016017	1	http://amigo.geneontology.org/amigo/term/GO:0055118	yes
Biological_process	endosome to lysosome transport via multivesicular body sorting pathway	GO:0032510	0.0267819	0.238871	--	2	ENSOARG00000006303	1	http://amigo.geneontology.org/amigo/term/GO:0032510	yes
Biological_process	late endosomal microautophagy	GO:0061738	0.0267819	0.238871	--	2	ENSOARG00000006303	1	http://amigo.geneontology.org/amigo/term/GO:0061738	yes
Biological_process	positive regulation of cardiac muscle adaptation	GO:0010615	0.0267819	0.238871	--	2	ENSOARG00000013623	1	http://amigo.geneontology.org/amigo/term/GO:0010615	yes
Biological_process	intercellular bridge organization	GO:0043063	0.0267819	0.238871	--	2	ENSOARG00000011009	1	http://amigo.geneontology.org/amigo/term/GO:0043063	yes
Biological_process	positive regulation of aspartic-type endopeptidase activity involved in amyloid precursor protein catabolic process	GO:1902961	0.0267819	0.238871	--	2	ENSOARG00000004654	1	http://amigo.geneontology.org/amigo/term/GO:1902961	yes
Biological_process	clathrin coat disassembly	GO:0072318	0.0267819	0.238871	--	2	ENSOARG00000016360	1	http://amigo.geneontology.org/amigo/term/GO:0072318	yes
Biological_process	melanocyte migration	GO:0097324	0.0267819	0.238871	--	2	ENSOARG00000000078	1	http://amigo.geneontology.org/amigo/term/GO:0097324	yes
Biological_process	regulation of synaptic plasticity by receptor localization to synapse	GO:1900383	0.0267819	0.238871	--	2	ENSOARG00000013217	1	http://amigo.geneontology.org/amigo/term/GO:1900383	yes
Biological_process	cell-matrix adhesion involved in ameboidal cell migration	GO:0003366	0.0267819	0.238871	--	2	ENSOARG00000016867	1	http://amigo.geneontology.org/amigo/term/GO:0003366	yes
Biological_process	negative regulation of extracellular matrix disassembly	GO:0010716	0.0267819	0.238871	--	2	ENSOARG00000006246	1	http://amigo.geneontology.org/amigo/term/GO:0010716	yes
Biological_process	glyoxylate cycle	GO:0006097	0.0267819	0.238871	--	2	ENSOARG00000012014	1	http://amigo.geneontology.org/amigo/term/GO:0006097	yes
Biological_process	blood vessel lumenization	GO:0072554	0.0267819	0.238871	--	2	ENSOARG00000008166	1	http://amigo.geneontology.org/amigo/term/GO:0072554	yes
Biological_process	regulation of canonical Wnt signaling pathway involved in cardiac muscle cell fate commitment	GO:1901295	0.0267819	0.238871	--	2	ENSOARG00000008166	1	http://amigo.geneontology.org/amigo/term/GO:1901295	yes
Biological_process	Golgi calcium ion transport	GO:0032472	0.0267819	0.238871	--	2	ENSOARG00000001532	1	http://amigo.geneontology.org/amigo/term/GO:0032472	yes
Biological_process	COPII-coated vesicle budding	GO:0090114	0.0267819	0.238871	--	2	ENSOARG00000017143	1	http://amigo.geneontology.org/amigo/term/GO:0090114	yes
Biological_process	regulation of collagen catabolic process	GO:0010710	0.0267819	0.238871	--	2	ENSOARG00000006246	1	http://amigo.geneontology.org/amigo/term/GO:0010710	yes
Biological_process	calcium ion transport into cytosol	GO:0060402	0.0268439	0.238871	--	48	ENSOARG00000008988|ENSOARG00000008132|ENSOARG00000019909	3	http://amigo.geneontology.org/amigo/term/GO:0060402	yes
Biological_process	positive regulation of substrate adhesion-dependent cell spreading	GO:1900026	0.0268439	0.238871	--	48	ENSOARG00000003926|ENSOARG00000009918|ENSOARG00000007108	3	http://amigo.geneontology.org/amigo/term/GO:1900026	yes
Biological_process	supramolecular fiber organization	GO:0097435	0.0271384	0.240773	GO:0043206	314	ENSOARG00000000479|ENSOARG00000009699|ENSOARG00000006055|ENSOARG00000016790|ENSOARG00000011408|ENSOARG00000003926|ENSOARG00000002782|ENSOARG00000008888|ENSOARG00000003603	9	http://amigo.geneontology.org/amigo/term/GO:0097435	yes
Biological_process	positive regulation of MAP kinase activity	GO:0043406	0.0286724	0.253628	--	171	ENSOARG00000002010|ENSOARG00000009699|ENSOARG00000020761|ENSOARG00000020647|ENSOARG00000016017|ENSOARG00000000078	6	http://amigo.geneontology.org/amigo/term/GO:0043406	yes
Biological_process	regulation of blood circulation	GO:1903522	0.0293866	0.259176	--	172	ENSOARG00000020225|ENSOARG00000019941|ENSOARG00000004444|ENSOARG00000016017|ENSOARG00000009918|ENSOARG00000015286	6	http://amigo.geneontology.org/amigo/term/GO:1903522	yes
Biological_process	actin filament bundle organization	GO:0061572	0.0298328	0.262335	--	50	ENSOARG00000009699|ENSOARG00000003603|ENSOARG00000006055	3	http://amigo.geneontology.org/amigo/term/GO:0061572	yes
Biological_process	negative regulation of cellular component organization	GO:0051129	0.0301534	0.264374	--	535	ENSOARG00000004654|ENSOARG00000006246|ENSOARG00000006373|ENSOARG00000015286|ENSOARG00000011450|ENSOARG00000003926|ENSOARG00000013623|ENSOARG00000012666|ENSOARG00000011009|ENSOARG00000002144|ENSOARG00000016360|ENSOARG00000005136|ENSOARG00000003603	13	http://amigo.geneontology.org/amigo/term/GO:0051129	yes
Biological_process	organonitrogen compound metabolic process	GO:1901564	0.0305268	0.266863	--	4351	ENSOARG00000009486|ENSOARG00000016596|ENSOARG00000004477|ENSOARG00000008849|ENSOARG00000005170|ENSOARG00000009650|ENSOARG00000006076|ENSOARG00000016017|ENSOARG00000020475|ENSOARG00000005239|ENSOARG00000006276|ENSOARG00000003926|ENSOARG00000003572|ENSOARG00000016027|ENSOARG00000002779|ENSOARG00000010615|ENSOARG00000002229|ENSOARG00000005136|ENSOARG00000014576|ENSOARG00000008199|ENSOARG00000020761|…	72	http://amigo.geneontology.org/amigo/term/GO:1901564	yes
Biological_process	vacuolar transport	GO:0007034	0.0312239	0.270558	--	88	ENSOARG00000006303|ENSOARG00000017167|ENSOARG00000020041|ENSOARG00000016360	4	http://amigo.geneontology.org/amigo/term/GO:0007034	yes
Biological_process	cell-matrix adhesion	GO:0007160	0.0312239	0.270558	--	88	ENSOARG00000006055|ENSOARG00000005989|ENSOARG00000003598|ENSOARG00000016867	4	http://amigo.geneontology.org/amigo/term/GO:0007160	yes
Biological_process	regulation of receptor-mediated endocytosis	GO:0048259	0.0313903	0.270558	--	51	ENSOARG00000014967|ENSOARG00000008988|ENSOARG00000004654	3	http://amigo.geneontology.org/amigo/term/GO:0048259	yes
Biological_process	dephosphorylation	GO:0016311	0.0315988	0.270558	--	175	ENSOARG00000015101|ENSOARG00000013623|ENSOARG00000010162|ENSOARG00000002229|ENSOARG00000013755|ENSOARG00000008199	6	http://amigo.geneontology.org/amigo/term/GO:0016311	yes
Biological_process	nucleus localization	GO:0051647	0.0321293	0.270558	--	21	ENSOARG00000008888|ENSOARG00000021147	2	http://amigo.geneontology.org/amigo/term/GO:0051647	yes
Biological_process	behavioral defense response	GO:0002209	0.0321293	0.270558	--	21	ENSOARG00000010799|ENSOARG00000020214	2	http://amigo.geneontology.org/amigo/term/GO:0002209	yes
Biological_process	cerebral cortex cell migration	GO:0021795	0.0321293	0.270558	--	21	ENSOARG00000003291|ENSOARG00000015286	2	http://amigo.geneontology.org/amigo/term/GO:0021795	yes
Biological_process	behavioral fear response	GO:0001662	0.0321293	0.270558	--	21	ENSOARG00000010799|ENSOARG00000020214	2	http://amigo.geneontology.org/amigo/term/GO:0001662	yes
Biological_process	positive regulation of excitatory postsynaptic potential	GO:2000463	0.0321293	0.270558	--	21	ENSOARG00000004791|ENSOARG00000009699	2	http://amigo.geneontology.org/amigo/term/GO:2000463	yes
Biological_process	lung epithelial cell differentiation	GO:0060487	0.0321293	0.270558	--	21	ENSOARG00000008166|ENSOARG00000004444	2	http://amigo.geneontology.org/amigo/term/GO:0060487	yes
Biological_process	negative regulation of blood circulation	GO:1903523	0.0321293	0.270558	--	21	ENSOARG00000016017|ENSOARG00000009918	2	http://amigo.geneontology.org/amigo/term/GO:1903523	yes
Biological_process	olfactory bulb development	GO:0021772	0.0321293	0.270558	--	21	ENSOARG00000008849|ENSOARG00000015286	2	http://amigo.geneontology.org/amigo/term/GO:0021772	yes
Biological_process	bone cell development	GO:0098751	0.0321293	0.270558	--	21	ENSOARG00000019962|ENSOARG00000000078	2	http://amigo.geneontology.org/amigo/term/GO:0098751	yes
Biological_process	leukocyte differentiation	GO:0002521	0.0326476	0.274148	--	224	ENSOARG00000008988|ENSOARG00000009699|ENSOARG00000016867|ENSOARG00000004747|ENSOARG00000000078|ENSOARG00000008166|ENSOARG00000005136	7	http://amigo.geneontology.org/amigo/term/GO:0002521	yes
Biological_process	insulin receptor signaling pathway	GO:0008286	0.0329898	0.276243	--	52	ENSOARG00000020155|ENSOARG00000005016|ENSOARG00000006055	3	http://amigo.geneontology.org/amigo/term/GO:0008286	yes
Biological_process	cell-substrate adhesion	GO:0031589	0.0333834	0.278578	--	132	ENSOARG00000006055|ENSOARG00000016867|ENSOARG00000005989|ENSOARG00000003598|ENSOARG00000019180	5	http://amigo.geneontology.org/amigo/term/GO:0031589	yes
Biological_process	tRNA aminoacylation for protein translation	GO:0006418	0.0346309	0.278578	--	53	ENSOARG00000016573|ENSOARG00000006276|ENSOARG00000005239	3	http://amigo.geneontology.org/amigo/term/GO:0006418	yes
Biological_process	maintenance of protein location in cell	GO:0032507	0.0346309	0.278578	--	53	ENSOARG00000011906|ENSOARG00000003537|ENSOARG00000021147	3	http://amigo.geneontology.org/amigo/term/GO:0032507	yes
Biological_process	positive regulation of synaptic transmission	GO:0050806	0.0347011	0.278578	--	91	ENSOARG00000004791|ENSOARG00000012072|ENSOARG00000009699|ENSOARG00000007130	4	http://amigo.geneontology.org/amigo/term/GO:0050806	yes
Biological_process	actin filament organization	GO:0007015	0.0347136	0.278578	--	179	ENSOARG00000000479|ENSOARG00000009699|ENSOARG00000006055|ENSOARG00000011408|ENSOARG00000003926|ENSOARG00000003603	6	http://amigo.geneontology.org/amigo/term/GO:0007015	yes
Biological_process	lung cell differentiation	GO:0060479	0.0350335	0.278578	--	22	ENSOARG00000008166|ENSOARG00000004444	2	http://amigo.geneontology.org/amigo/term/GO:0060479	yes
Biological_process	somatic diversification of immunoglobulins	GO:0016445	0.0350335	0.278578	--	22	ENSOARG00000005136|ENSOARG00000001384	2	http://amigo.geneontology.org/amigo/term/GO:0016445	yes
Biological_process	fear response	GO:0042596	0.0350335	0.278578	GO:0001663	22	ENSOARG00000010799|ENSOARG00000020214	2	http://amigo.geneontology.org/amigo/term/GO:0042596	yes
Biological_process	positive regulation of protein complex disassembly	GO:0043243	0.0350335	0.278578	--	22	ENSOARG00000003926|ENSOARG00000006373	2	http://amigo.geneontology.org/amigo/term/GO:0043243	yes
Biological_process	negative regulation of cellular catabolic process	GO:0031330	0.0352744	0.278578	--	134	ENSOARG00000011450|ENSOARG00000016027|ENSOARG00000020775|ENSOARG00000006373|ENSOARG00000004811	5	http://amigo.geneontology.org/amigo/term/GO:0031330	yes
Biological_process	adherens junction organization	GO:0034332	0.0363137	0.278578	--	54	ENSOARG00000009699|ENSOARG00000007108|ENSOARG00000006055	3	http://amigo.geneontology.org/amigo/term/GO:0034332	yes
Biological_process	regulation of sequestering of calcium ion	GO:0051282	0.0371392	0.278578	--	93	ENSOARG00000008988|ENSOARG00000009699|ENSOARG00000008132|ENSOARG00000019909	4	http://amigo.geneontology.org/amigo/term/GO:0051282	yes
Biological_process	maintenance of location in cell	GO:0051651	0.0371392	0.278578	--	93	ENSOARG00000011906|ENSOARG00000000390|ENSOARG00000003537|ENSOARG00000021147	4	http://amigo.geneontology.org/amigo/term/GO:0051651	yes
Biological_process	activation of protein kinase activity	GO:0032147	0.0371754	0.278578	--	182	ENSOARG00000002010|ENSOARG00000009699|ENSOARG00000002400|ENSOARG00000020647|ENSOARG00000020761|ENSOARG00000000078	6	http://amigo.geneontology.org/amigo/term/GO:0032147	yes
Biological_process	cellular developmental process	GO:0048869	0.0379931	0.278578	--	2366	ENSOARG00000016596|ENSOARG00000011408|ENSOARG00000014234|ENSOARG00000018838|ENSOARG00000014239|ENSOARG00000002606|ENSOARG00000019962|ENSOARG00000000078|ENSOARG00000016360|ENSOARG00000002229|ENSOARG00000005136|ENSOARG00000003603|ENSOARG00000009699|ENSOARG00000011264|ENSOARG00000018516|ENSOARG00000019180|ENSOARG00000006163|ENSOARG00000013623|ENSOARG00000006907|ENSOARG00000005280|ENSOARG00000010367|…	42	http://amigo.geneontology.org/amigo/term/GO:0048869	yes
Biological_process	mismatch repair	GO:0006298	0.0380353	0.278578	GO:0006300	23	ENSOARG00000005136|ENSOARG00000001384	2	http://amigo.geneontology.org/amigo/term/GO:0006298	yes
Biological_process	protein localization to Golgi apparatus	GO:0034067	0.0380353	0.278578	--	23	ENSOARG00000004295|ENSOARG00000016360	2	http://amigo.geneontology.org/amigo/term/GO:0034067	yes
Biological_process	placenta blood vessel development	GO:0060674	0.0380353	0.278578	--	23	ENSOARG00000008166|ENSOARG00000005170	2	http://amigo.geneontology.org/amigo/term/GO:0060674	yes
Biological_process	positive regulation of lamellipodium organization	GO:1902745	0.0380353	0.278578	--	23	ENSOARG00000003926|ENSOARG00000007108	2	http://amigo.geneontology.org/amigo/term/GO:1902745	yes
Biological_process	cell differentiation in hindbrain	GO:0021533	0.0380353	0.278578	--	23	ENSOARG00000008849|ENSOARG00000020775	2	http://amigo.geneontology.org/amigo/term/GO:0021533	yes
Biological_process	membrane docking	GO:0022406	0.0380378	0.278578	--	55	ENSOARG00000012072|ENSOARG00000021101|ENSOARG00000011607	3	http://amigo.geneontology.org/amigo/term/GO:0022406	yes
Biological_process	positive regulation of viral life cycle	GO:1903902	0.0380378	0.278578	--	55	ENSOARG00000017143|ENSOARG00000014959|ENSOARG00000006303	3	http://amigo.geneontology.org/amigo/term/GO:1903902	yes
Biological_process	positive regulation of developmental process	GO:0051094	0.0380468	0.278578	--	1026	ENSOARG00000014967|ENSOARG00000010962|ENSOARG00000009699|ENSOARG00000005170|ENSOARG00000014239|ENSOARG00000016017|ENSOARG00000015286|ENSOARG00000009918|ENSOARG00000002293|ENSOARG00000020214|ENSOARG00000004811|ENSOARG00000011450|ENSOARG00000003926|ENSOARG00000009419|ENSOARG00000007108|ENSOARG00000008166|ENSOARG00000007130|ENSOARG00000017167|ENSOARG00000003291|ENSOARG00000013755|ENSOARG00000003603	21	http://amigo.geneontology.org/amigo/term/GO:0051094	yes
Biological_process	regulation of trans-synaptic signaling	GO:0099177	0.0383273	0.278578	--	232	ENSOARG00000004791|ENSOARG00000009699|ENSOARG00000012072|ENSOARG00000020214|ENSOARG00000013623|ENSOARG00000007130|ENSOARG00000009419	7	http://amigo.geneontology.org/amigo/term/GO:0099177	yes
Biological_process	Golgi vesicle transport	GO:0048193	0.0383273	0.278578	--	232	ENSOARG00000021101|ENSOARG00000018516|ENSOARG00000000390|ENSOARG00000004295|ENSOARG00000020041|ENSOARG00000016360|ENSOARG00000011950	7	http://amigo.geneontology.org/amigo/term/GO:0048193	yes
Biological_process	modulation of chemical synaptic transmission	GO:0050804	0.0383273	0.278578	--	232	ENSOARG00000004791|ENSOARG00000009699|ENSOARG00000012072|ENSOARG00000020214|ENSOARG00000013623|ENSOARG00000007130|ENSOARG00000009419	7	http://amigo.geneontology.org/amigo/term/GO:0050804	yes
Biological_process	homeostatic process	GO:0042592	0.0386516	0.278578	--	1089	ENSOARG00000016596|ENSOARG00000019941|ENSOARG00000019909|ENSOARG00000011586|ENSOARG00000016360|ENSOARG00000009699|ENSOARG00000008132|ENSOARG00000011384|ENSOARG00000017456|ENSOARG00000011815|ENSOARG00000020041|ENSOARG00000003291|ENSOARG00000017143|ENSOARG00000003617|ENSOARG00000013288|ENSOARG00000008988|ENSOARG00000004654|ENSOARG00000011276|ENSOARG00000001532|ENSOARG00000016113|ENSOARG00000012378|…	22	http://amigo.geneontology.org/amigo/term/GO:0042592	yes
Biological_process	cytosolic calcium ion transport	GO:0060401	0.039803	0.278578	--	56	ENSOARG00000008988|ENSOARG00000008132|ENSOARG00000019909	3	http://amigo.geneontology.org/amigo/term/GO:0060401	yes
Biological_process	establishment of protein localization to endoplasmic reticulum membrane	GO:0097051	0.0399036	0.278578	--	3	ENSOARG00000018516	1	http://amigo.geneontology.org/amigo/term/GO:0097051	yes
Biological_process	isocitrate metabolic process	GO:0006102	0.0399036	0.278578	--	3	ENSOARG00000012014	1	http://amigo.geneontology.org/amigo/term/GO:0006102	yes
Biological_process	trunk neural crest cell migration	GO:0036484	0.0399036	0.278578	--	3	ENSOARG00000015286	1	http://amigo.geneontology.org/amigo/term/GO:0036484	yes
Biological_process	ventral trunk neural crest cell migration	GO:0036486	0.0399036	0.278578	--	3	ENSOARG00000015286	1	http://amigo.geneontology.org/amigo/term/GO:0036486	yes
Biological_process	cerebral cortex radial glia guided migration	GO:0021801	0.0399036	0.278578	--	3	ENSOARG00000003291	1	http://amigo.geneontology.org/amigo/term/GO:0021801	yes
Biological_process	histone H2A phosphorylation	GO:1990164	0.0399036	0.278578	--	3	ENSOARG00000003572	1	http://amigo.geneontology.org/amigo/term/GO:1990164	yes
Biological_process	nuclear matrix anchoring at nuclear membrane	GO:0090292	0.0399036	0.278578	--	3	ENSOARG00000003537	1	http://amigo.geneontology.org/amigo/term/GO:0090292	yes
Biological_process	positive regulation of B cell chemotaxis	GO:2000538	0.0399036	0.278578	--	3	ENSOARG00000009699	1	http://amigo.geneontology.org/amigo/term/GO:2000538	yes
Biological_process	negative regulation of vascular smooth muscle contraction	GO:1904694	0.0399036	0.278578	--	3	ENSOARG00000009918	1	http://amigo.geneontology.org/amigo/term/GO:1904694	yes
Biological_process	common bile duct development	GO:0061009	0.0399036	0.278578	--	3	ENSOARG00000016360	1	http://amigo.geneontology.org/amigo/term/GO:0061009	yes
Biological_process	regulation of barbed-end actin filament capping	GO:2000812	0.0399036	0.278578	--	3	ENSOARG00000003926	1	http://amigo.geneontology.org/amigo/term/GO:2000812	yes
Biological_process	regulation of dendritic spine maintenance	GO:1902950	0.0399036	0.278578	--	3	ENSOARG00000009419	1	http://amigo.geneontology.org/amigo/term/GO:1902950	yes
Biological_process	regulation of B cell chemotaxis	GO:2000537	0.0399036	0.278578	--	3	ENSOARG00000009699	1	http://amigo.geneontology.org/amigo/term/GO:2000537	yes
Biological_process	bile acid catabolic process	GO:0030573	0.0399036	0.278578	GO:0019613	3	ENSOARG00000010755	1	http://amigo.geneontology.org/amigo/term/GO:0030573	yes
Biological_process	regulation of aspartic-type peptidase activity	GO:1905245	0.0399036	0.278578	--	3	ENSOARG00000004654	1	http://amigo.geneontology.org/amigo/term/GO:1905245	yes
Biological_process	inositol trisphosphate metabolic process	GO:0032957	0.0399036	0.278578	--	3	ENSOARG00000008988	1	http://amigo.geneontology.org/amigo/term/GO:0032957	yes
Biological_process	nuclear matrix organization	GO:0043578	0.0399036	0.278578	--	3	ENSOARG00000003537	1	http://amigo.geneontology.org/amigo/term/GO:0043578	yes
Biological_process	mast cell differentiation	GO:0060374	0.0399036	0.278578	--	3	ENSOARG00000000078	1	http://amigo.geneontology.org/amigo/term/GO:0060374	yes
Biological_process	positive regulation of growth hormone secretion	GO:0060124	0.0399036	0.278578	--	3	ENSOARG00000007108	1	http://amigo.geneontology.org/amigo/term/GO:0060124	yes
Biological_process	post-embryonic hemopoiesis	GO:0035166	0.0399036	0.278578	--	3	ENSOARG00000020833	1	http://amigo.geneontology.org/amigo/term/GO:0035166	yes
Biological_process	lead ion transport	GO:0015692	0.0399036	0.278578	--	3	ENSOARG00000017456	1	http://amigo.geneontology.org/amigo/term/GO:0015692	yes
Biological_process	regulation of Wnt signaling pathway involved in heart development	GO:0003307	0.0399036	0.278578	--	3	ENSOARG00000008166	1	http://amigo.geneontology.org/amigo/term/GO:0003307	yes
Biological_process	smooth muscle cell proliferation	GO:0048659	0.0399036	0.278578	--	3	ENSOARG00000008815	1	http://amigo.geneontology.org/amigo/term/GO:0048659	yes
Biological_process	negative regulation of mitophagy	GO:1901525	0.0399036	0.278578	--	3	ENSOARG00000006373	1	http://amigo.geneontology.org/amigo/term/GO:1901525	yes
Biological_process	positive regulation of ephrin receptor signaling pathway	GO:1901189	0.0399036	0.278578	--	3	ENSOARG00000008166	1	http://amigo.geneontology.org/amigo/term/GO:1901189	yes
Biological_process	Clara cell differentiation	GO:0060486	0.0399036	0.278578	--	3	ENSOARG00000008166	1	http://amigo.geneontology.org/amigo/term/GO:0060486	yes
Biological_process	insulin processing	GO:0030070	0.0399036	0.278578	--	3	ENSOARG00000003617	1	http://amigo.geneontology.org/amigo/term/GO:0030070	yes
Biological_process	establishment or maintenance of neuroblast polarity	GO:0045196	0.0399036	0.278578	GO:0043339|GO:0043342	3	ENSOARG00000018516	1	http://amigo.geneontology.org/amigo/term/GO:0045196	yes
Biological_process	gamma-aminobutyric acid secretion	GO:0014051	0.0399036	0.278578	--	3	ENSOARG00000012988	1	http://amigo.geneontology.org/amigo/term/GO:0014051	yes
Biological_process	establishment of neuroblast polarity	GO:0045200	0.0399036	0.278578	GO:0043340|GO:0043343	3	ENSOARG00000018516	1	http://amigo.geneontology.org/amigo/term/GO:0045200	yes
Biological_process	transition between slow and fast fiber	GO:0014886	0.0399036	0.278578	--	3	ENSOARG00000011276	1	http://amigo.geneontology.org/amigo/term/GO:0014886	yes
Biological_process	intestinal epithelial cell migration	GO:0061582	0.0399036	0.278578	--	3	ENSOARG00000017167	1	http://amigo.geneontology.org/amigo/term/GO:0061582	yes
Biological_process	deoxyribonucleoside catabolic process	GO:0046121	0.0399036	0.278578	--	3	ENSOARG00000020598	1	http://amigo.geneontology.org/amigo/term/GO:0046121	yes
Biological_process	negative regulation of monocyte chemotactic protein-1 production	GO:0071638	0.0399036	0.278578	--	3	ENSOARG00000011815	1	http://amigo.geneontology.org/amigo/term/GO:0071638	yes
Biological_process	threonyl-tRNA aminoacylation	GO:0006435	0.0399036	0.278578	--	3	ENSOARG00000016573	1	http://amigo.geneontology.org/amigo/term/GO:0006435	yes
Biological_process	regulation of aspartic-type endopeptidase activity involved in amyloid precursor protein catabolic process	GO:1902959	0.0399036	0.278578	--	3	ENSOARG00000004654	1	http://amigo.geneontology.org/amigo/term/GO:1902959	yes
Biological_process	positive regulation of dendritic spine maintenance	GO:1902952	0.0399036	0.278578	--	3	ENSOARG00000009419	1	http://amigo.geneontology.org/amigo/term/GO:1902952	yes
Biological_process	L-serine biosynthetic process	GO:0006564	0.0399036	0.278578	--	3	ENSOARG00000012354	1	http://amigo.geneontology.org/amigo/term/GO:0006564	yes
Biological_process	vesicle uncoating	GO:0072319	0.0399036	0.278578	--	3	ENSOARG00000016360	1	http://amigo.geneontology.org/amigo/term/GO:0072319	yes
Biological_process	regulation of metalloendopeptidase activity involved in amyloid precursor protein catabolic process	GO:1902962	0.0399036	0.278578	--	3	ENSOARG00000004654	1	http://amigo.geneontology.org/amigo/term/GO:1902962	yes
Biological_process	telencephalon glial cell migration	GO:0022030	0.0399036	0.278578	--	3	ENSOARG00000003291	1	http://amigo.geneontology.org/amigo/term/GO:0022030	yes
Biological_process	negative regulation of metalloendopeptidase activity involved in amyloid precursor protein catabolic process	GO:1902963	0.0399036	0.278578	--	3	ENSOARG00000004654	1	http://amigo.geneontology.org/amigo/term/GO:1902963	yes
Biological_process	activation of Janus kinase activity	GO:0042976	0.0399036	0.278578	GO:0010531|GO:0042977	3	ENSOARG00000009699	1	http://amigo.geneontology.org/amigo/term/GO:0042976	yes
Biological_process	response to electrical stimulus	GO:0051602	0.0411314	0.284484	--	24	ENSOARG00000003291|ENSOARG00000019605	2	http://amigo.geneontology.org/amigo/term/GO:0051602	yes
Biological_process	neuronal stem cell population maintenance	GO:0097150	0.0411314	0.284484	--	24	ENSOARG00000008888|ENSOARG00000006907	2	http://amigo.geneontology.org/amigo/term/GO:0097150	yes
Biological_process	ruffle organization	GO:0031529	0.0411314	0.284484	--	24	ENSOARG00000015785|ENSOARG00000003926	2	http://amigo.geneontology.org/amigo/term/GO:0031529	yes
Biological_process	bile acid metabolic process	GO:0008206	0.0411314	0.284484	--	24	ENSOARG00000010755|ENSOARG00000005280	2	http://amigo.geneontology.org/amigo/term/GO:0008206	yes
Biological_process	protein localization to organelle	GO:0033365	0.0413038	0.284488	--	448	ENSOARG00000014613|ENSOARG00000018516|ENSOARG00000004295|ENSOARG00000006163|ENSOARG00000003291|ENSOARG00000003427|ENSOARG00000013623|ENSOARG00000016360|ENSOARG00000008888|ENSOARG00000012759|ENSOARG00000021147	11	http://amigo.geneontology.org/amigo/term/GO:0033365	yes
Biological_process	regulation of JNK cascade	GO:0046328	0.0413387	0.284488	--	140	ENSOARG00000013632|ENSOARG00000002010|ENSOARG00000009699|ENSOARG00000020761|ENSOARG00000020647	5	http://amigo.geneontology.org/amigo/term/GO:0046328	yes
Biological_process	organelle transport along microtubule	GO:0072384	0.0416092	0.284488	--	57	ENSOARG00000011384|ENSOARG00000016444|ENSOARG00000005770	3	http://amigo.geneontology.org/amigo/term/GO:0072384	yes
Biological_process	tRNA aminoacylation	GO:0043039	0.0416092	0.284488	--	57	ENSOARG00000016573|ENSOARG00000006276|ENSOARG00000005239	3	http://amigo.geneontology.org/amigo/term/GO:0043039	yes
Biological_process	actin cytoskeleton reorganization	GO:0031532	0.0416092	0.284488	GO:0007012	57	ENSOARG00000020761|ENSOARG00000000078|ENSOARG00000005989	3	http://amigo.geneontology.org/amigo/term/GO:0031532	yes
Biological_process	Fc receptor signaling pathway	GO:0038093	0.0423042	0.288472	--	97	ENSOARG00000008988|ENSOARG00000014239|ENSOARG00000000078|ENSOARG00000017000	4	http://amigo.geneontology.org/amigo/term/GO:0038093	yes
Biological_process	regulation of cytosolic calcium ion concentration	GO:0051480	0.0424277	0.288472	--	188	ENSOARG00000008988|ENSOARG00000009699|ENSOARG00000019941|ENSOARG00000011276|ENSOARG00000019909|ENSOARG00000008132	6	http://amigo.geneontology.org/amigo/term/GO:0051480	yes
Biological_process	nucleotide catabolic process	GO:0009166	0.043456	0.288472	--	58	ENSOARG00000016017|ENSOARG00000020598|ENSOARG00000006517	3	http://amigo.geneontology.org/amigo/term/GO:0009166	yes
Biological_process	amino acid activation	GO:0043038	0.043456	0.288472	--	58	ENSOARG00000016573|ENSOARG00000006276|ENSOARG00000005239	3	http://amigo.geneontology.org/amigo/term/GO:0043038	yes
Biological_process	regulation of epithelial cell migration	GO:0010632	0.0434918	0.288472	--	142	ENSOARG00000009699|ENSOARG00000017167|ENSOARG00000009918|ENSOARG00000005810|ENSOARG00000015286	5	http://amigo.geneontology.org/amigo/term/GO:0010632	yes
Biological_process	inorganic ion transmembrane transport	GO:0098660	0.0435523	0.288472	--	290	ENSOARG00000008988|ENSOARG00000020225|ENSOARG00000019941|ENSOARG00000004654|ENSOARG00000019909|ENSOARG00000017456|ENSOARG00000008132|ENSOARG00000014086	8	http://amigo.geneontology.org/amigo/term/GO:0098660	yes
Biological_process	regulation of catabolic process	GO:0009894	0.0435802	0.288472	--	681	ENSOARG00000003291|ENSOARG00000009699|ENSOARG00000016027|ENSOARG00000020775|ENSOARG00000013032|ENSOARG00000004816|ENSOARG00000000390|ENSOARG00000006517|ENSOARG00000006246|ENSOARG00000020899|ENSOARG00000006373|ENSOARG00000004811|ENSOARG00000011450|ENSOARG00000007428|ENSOARG00000019083	15	http://amigo.geneontology.org/amigo/term/GO:0009894	yes
Biological_process	regulation of cardiac muscle hypertrophy	GO:0010611	0.0443189	0.288472	--	25	ENSOARG00000016017|ENSOARG00000013623	2	http://amigo.geneontology.org/amigo/term/GO:0010611	yes
Biological_process	negative regulation of proteasomal protein catabolic process	GO:1901799	0.0443189	0.288472	--	25	ENSOARG00000016027|ENSOARG00000006373	2	http://amigo.geneontology.org/amigo/term/GO:1901799	yes
Biological_process	cellular defense response	GO:0006968	0.0443189	0.288472	GO:0016066|GO:0016067	25	ENSOARG00000009699|ENSOARG00000005749	2	http://amigo.geneontology.org/amigo/term/GO:0006968	yes
Biological_process	response to X-ray	GO:0010165	0.0443189	0.288472	--	25	ENSOARG00000002010|ENSOARG00000005136	2	http://amigo.geneontology.org/amigo/term/GO:0010165	yes
Biological_process	heme metabolic process	GO:0042168	0.0443189	0.288472	--	25	ENSOARG00000017456|ENSOARG00000011586	2	http://amigo.geneontology.org/amigo/term/GO:0042168	yes
Biological_process	regulation of heart contraction	GO:0008016	0.0445932	0.288472	--	143	ENSOARG00000004444|ENSOARG00000020225|ENSOARG00000019941|ENSOARG00000016017|ENSOARG00000015286	5	http://amigo.geneontology.org/amigo/term/GO:0008016	yes
Biological_process	regulation of synapse organization	GO:0050807	0.0468458	0.288472	--	145	ENSOARG00000003291|ENSOARG00000007130|ENSOARG00000009419|ENSOARG00000020214|ENSOARG00000017443	5	http://amigo.geneontology.org/amigo/term/GO:0050807	yes
Biological_process	regulation of protein serine/threonine kinase activity	GO:0071900	0.0470976	0.288472	--	348	ENSOARG00000002010|ENSOARG00000009699|ENSOARG00000020761|ENSOARG00000006197|ENSOARG00000020647|ENSOARG00000000390|ENSOARG00000016017|ENSOARG00000000078|ENSOARG00000008199	9	http://amigo.geneontology.org/amigo/term/GO:0071900	yes
Biological_process	macromolecular complex assembly	GO:0065003	0.0471837	0.288472	--	1238	ENSOARG00000000479|ENSOARG00000019941|ENSOARG00000020546|ENSOARG00000010839|ENSOARG00000011668|ENSOARG00000003603|ENSOARG00000009699|ENSOARG00000004816|ENSOARG00000000390|ENSOARG00000019180|ENSOARG00000009874|ENSOARG00000015793|ENSOARG00000008814|ENSOARG00000014613|ENSOARG00000014169|ENSOARG00000012072|ENSOARG00000020899|ENSOARG00000013498|ENSOARG00000011815|ENSOARG00000013812|ENSOARG00000012988|…	24	http://amigo.geneontology.org/amigo/term/GO:0065003	yes
Biological_process	microtubule organizing center organization	GO:0031023	0.0472704	0.288472	--	60	ENSOARG00000008888|ENSOARG00000000390|ENSOARG00000002606	3	http://amigo.geneontology.org/amigo/term/GO:0031023	yes
Biological_process	regulation of substrate adhesion-dependent cell spreading	GO:1900024	0.0472704	0.288472	--	60	ENSOARG00000003926|ENSOARG00000009918|ENSOARG00000007108	3	http://amigo.geneontology.org/amigo/term/GO:1900024	yes
Biological_process	regulation of cytokinesis	GO:0032465	0.0472704	0.288472	GO:0071775	60	ENSOARG00000000390|ENSOARG00000014959|ENSOARG00000011009	3	http://amigo.geneontology.org/amigo/term/GO:0032465	yes
Biological_process	negative regulation of cellular process	GO:0048523	0.0475684	0.288472	GO:0051243	3622	ENSOARG00000004477|ENSOARG00000006197|ENSOARG00000019909|ENSOARG00000016017|ENSOARG00000020475|ENSOARG00000019962|ENSOARG00000006373|ENSOARG00000003926|ENSOARG00000016027|ENSOARG00000000934|ENSOARG00000016360|ENSOARG00000008888|ENSOARG00000002229|ENSOARG00000011102|ENSOARG00000003603|ENSOARG00000008199|ENSOARG00000012741|ENSOARG00000009699|ENSOARG00000013288|ENSOARG00000015391|ENSOARG00000005136|…	60	http://amigo.geneontology.org/amigo/term/GO:0048523	yes
Biological_process	pyrimidine nucleoside biosynthetic process	GO:0046134	0.0475947	0.288472	--	26	ENSOARG00000009486|ENSOARG00000018215	2	http://amigo.geneontology.org/amigo/term/GO:0046134	yes
Biological_process	axonemal dynein complex assembly	GO:0070286	0.0475947	0.288472	--	26	ENSOARG00000020899|ENSOARG00000013498	2	http://amigo.geneontology.org/amigo/term/GO:0070286	yes
Biological_process	regulation of muscle cell apoptotic process	GO:0010660	0.0475947	0.288472	--	26	ENSOARG00000009699|ENSOARG00000004811	2	http://amigo.geneontology.org/amigo/term/GO:0010660	yes
Biological_process	maintenance of protein localization in organelle	GO:0072595	0.0475947	0.288472	--	26	ENSOARG00000011906|ENSOARG00000003537	2	http://amigo.geneontology.org/amigo/term/GO:0072595	yes
Biological_process	regulation of muscle hypertrophy	GO:0014743	0.0475947	0.288472	--	26	ENSOARG00000016017|ENSOARG00000013623	2	http://amigo.geneontology.org/amigo/term/GO:0014743	yes
Biological_process	protein deubiquitination	GO:0016579	0.0478543	0.288472	GO:0006514	101	ENSOARG00000009303|ENSOARG00000016027|ENSOARG00000020546|ENSOARG00000013032	4	http://amigo.geneontology.org/amigo/term/GO:0016579	yes
Biological_process	negative regulation of biological process	GO:0048519	0.0482089	0.288472	GO:0043118	4038	ENSOARG00000004477|ENSOARG00000005749|ENSOARG00000006197|ENSOARG00000019909|ENSOARG00000016017|ENSOARG00000020475|ENSOARG00000019962|ENSOARG00000006373|ENSOARG00000003926|ENSOARG00000016027|ENSOARG00000000934|ENSOARG00000016360|ENSOARG00000008888|ENSOARG00000002229|ENSOARG00000011102|ENSOARG00000003603|ENSOARG00000008199|ENSOARG00000012741|ENSOARG00000009699|ENSOARG00000013288|ENSOARG00000015391|…	66	http://amigo.geneontology.org/amigo/term/GO:0048519	yes
Biological_process	determination of left/right symmetry	GO:0007368	0.0492375	0.288472	--	61	ENSOARG00000013498|ENSOARG00000020899|ENSOARG00000014169	3	http://amigo.geneontology.org/amigo/term/GO:0007368	yes
Biological_process	intrinsic apoptotic signaling pathway in response to DNA damage	GO:0008630	0.0492375	0.288472	--	61	ENSOARG00000002010|ENSOARG00000003354|ENSOARG00000005136	3	http://amigo.geneontology.org/amigo/term/GO:0008630	yes
Cellular_component	intracellular part	GO:0044424	2.24305e-08	1.00489e-05	--	14137	ENSOARG00000005862|ENSOARG00000011361|ENSOARG00000005749|ENSOARG00000009650|ENSOARG00000014725|ENSOARG00000018838|ENSOARG00000020475|ENSOARG00000005239|ENSOARG00000020225|ENSOARG00000007428|ENSOARG00000013217|ENSOARG00000011607|ENSOARG00000019083|ENSOARG00000006163|ENSOARG00000005136|ENSOARG00000003603|ENSOARG00000021147|ENSOARG00000010558|ENSOARG00000003469|ENSOARG00000005432|ENSOARG00000004816|…	230	http://amigo.geneontology.org/amigo/term/GO:0044424	yes
Cellular_component	membrane-bounded organelle	GO:0043227	6.32594e-07	0.000126334	--	9112	ENSOARG00000005862|ENSOARG00000011361|ENSOARG00000005749|ENSOARG00000003598|ENSOARG00000014725|ENSOARG00000018838|ENSOARG00000019605|ENSOARG00000006276|ENSOARG00000007428|ENSOARG00000003284|ENSOARG00000003603|ENSOARG00000017159|ENSOARG00000010558|ENSOARG00000003469|ENSOARG00000005432|ENSOARG00000004816|ENSOARG00000004811|ENSOARG00000004896|ENSOARG00000008814|ENSOARG00000010962|ENSOARG00000012014|…	163	http://amigo.geneontology.org/amigo/term/GO:0043227	yes
Cellular_component	organelle	GO:0043226	8.45989e-07	0.000126334	--	10276	ENSOARG00000004791|ENSOARG00000005862|ENSOARG00000011361|ENSOARG00000005749|ENSOARG00000003598|ENSOARG00000014725|ENSOARG00000018838|ENSOARG00000019605|ENSOARG00000006276|ENSOARG00000007428|ENSOARG00000003284|ENSOARG00000005136|ENSOARG00000003603|ENSOARG00000017159|ENSOARG00000010558|ENSOARG00000003469|ENSOARG00000005432|ENSOARG00000004816|ENSOARG00000006517|ENSOARG00000004811|ENSOARG00000004896|…	178	http://amigo.geneontology.org/amigo/term/GO:0043226	yes
Cellular_component	cytoplasmic part	GO:0044444	2.63099e-06	0.00029467	--	7904	ENSOARG00000005862|ENSOARG00000005749|ENSOARG00000009650|ENSOARG00000014725|ENSOARG00000020475|ENSOARG00000020225|ENSOARG00000011607|ENSOARG00000021101|ENSOARG00000003603|ENSOARG00000021147|ENSOARG00000010558|ENSOARG00000020627|ENSOARG00000004896|ENSOARG00000020155|ENSOARG00000004331|ENSOARG00000008815|ENSOARG00000010962|ENSOARG00000012014|ENSOARG00000007496|ENSOARG00000004295|ENSOARG00000013498|…	144	http://amigo.geneontology.org/amigo/term/GO:0044444	yes
Cellular_component	Golgi apparatus	GO:0005794	3.43794e-06	0.000308039	--	702	ENSOARG00000005862|ENSOARG00000013378|ENSOARG00000019083|ENSOARG00000005170|ENSOARG00000006517|ENSOARG00000020475|ENSOARG00000016360|ENSOARG00000012741|ENSOARG00000002400|ENSOARG00000018516|ENSOARG00000010663|ENSOARG00000010162|ENSOARG00000011450|ENSOARG00000006046|ENSOARG00000012072|ENSOARG00000020041|ENSOARG00000013032|ENSOARG00000012988|ENSOARG00000004654|ENSOARG00000017167|ENSOARG00000020775|…	26	http://amigo.geneontology.org/amigo/term/GO:0005794	yes
Cellular_component	cytoplasm	GO:0005737	9.09131e-06	0.000678818	--	5166	ENSOARG00000005749|ENSOARG00000005239|ENSOARG00000007428|ENSOARG00000012371|ENSOARG00000021147|ENSOARG00000010558|ENSOARG00000004811|ENSOARG00000003354|ENSOARG00000020155|ENSOARG00000008815|ENSOARG00000013498|ENSOARG00000005455|ENSOARG00000014836|ENSOARG00000015593|ENSOARG00000011276|ENSOARG00000020061|ENSOARG00000008600|ENSOARG00000014239|ENSOARG00000003926|ENSOARG00000011586|ENSOARG00000006717|…	102	http://amigo.geneontology.org/amigo/term/GO:0005737	yes
Cellular_component	organelle part	GO:0044422	1.1853e-05	0.000685157	--	8240	ENSOARG00000020225|ENSOARG00000005749|ENSOARG00000009650|ENSOARG00000014725|ENSOARG00000020475|ENSOARG00000019605|ENSOARG00000006276|ENSOARG00000007428|ENSOARG00000005136|ENSOARG00000003603|ENSOARG00000021147|ENSOARG00000010558|ENSOARG00000003469|ENSOARG00000004816|ENSOARG00000014859|ENSOARG00000003354|ENSOARG00000020155|ENSOARG00000010367|ENSOARG00000012014|ENSOARG00000004295|ENSOARG00000013498|…	146	http://amigo.geneontology.org/amigo/term/GO:0044422	yes
Cellular_component	intracellular organelle	GO:0043229	1.33117e-05	0.000685157	--	8984	ENSOARG00000005862|ENSOARG00000011361|ENSOARG00000005749|ENSOARG00000014725|ENSOARG00000018838|ENSOARG00000019605|ENSOARG00000006276|ENSOARG00000007428|ENSOARG00000003284|ENSOARG00000005136|ENSOARG00000003603|ENSOARG00000021147|ENSOARG00000010558|ENSOARG00000003469|ENSOARG00000005432|ENSOARG00000004816|ENSOARG00000006517|ENSOARG00000004811|ENSOARG00000004896|ENSOARG00000008814|ENSOARG00000010962|…	156	http://amigo.geneontology.org/amigo/term/GO:0043229	yes
Cellular_component	intracellular organelle part	GO:0044446	1.37643e-05	0.000685157	--	8044	ENSOARG00000005749|ENSOARG00000009650|ENSOARG00000014725|ENSOARG00000020475|ENSOARG00000019605|ENSOARG00000006276|ENSOARG00000007428|ENSOARG00000005136|ENSOARG00000003603|ENSOARG00000021147|ENSOARG00000010558|ENSOARG00000003469|ENSOARG00000004816|ENSOARG00000014859|ENSOARG00000003354|ENSOARG00000020155|ENSOARG00000010367|ENSOARG00000012014|ENSOARG00000004295|ENSOARG00000013498|ENSOARG00000005455|…	143	http://amigo.geneontology.org/amigo/term/GO:0044446	yes
Cellular_component	cytosol	GO:0005829	1.62436e-05	0.000727713	--	2359	ENSOARG00000012354|ENSOARG00000021101|ENSOARG00000006197|ENSOARG00000008849|ENSOARG00000014239|ENSOARG00000013279|ENSOARG00000004533|ENSOARG00000017443|ENSOARG00000003926|ENSOARG00000012988|ENSOARG00000016360|ENSOARG00000017361|ENSOARG00000003603|ENSOARG00000006517|ENSOARG00000017000|ENSOARG00000008888|ENSOARG00000006046|ENSOARG00000009699|ENSOARG00000014959|ENSOARG00000020627|ENSOARG00000006163|…	56	http://amigo.geneontology.org/amigo/term/GO:0005829	yes
Cellular_component	microtubule organizing center	GO:0005815	2.57617e-05	0.00104921	--	604	ENSOARG00000009486|ENSOARG00000000934|ENSOARG00000008888|ENSOARG00000012371|ENSOARG00000014959|ENSOARG00000006303|ENSOARG00000000390|ENSOARG00000011450|ENSOARG00000002782|ENSOARG00000003354|ENSOARG00000020155|ENSOARG00000012759|ENSOARG00000016818|ENSOARG00000004306|ENSOARG00000003291|ENSOARG00000013032|ENSOARG00000015593|ENSOARG00000013288|ENSOARG00000014967|ENSOARG00000006055|ENSOARG00000011408|…	22	http://amigo.geneontology.org/amigo/term/GO:0005815	yes
Cellular_component	centrosome	GO:0005813	2.92806e-05	0.00109314	--	396	ENSOARG00000014967|ENSOARG00000009486|ENSOARG00000014959|ENSOARG00000006055|ENSOARG00000013288|ENSOARG00000004306|ENSOARG00000000390|ENSOARG00000002782|ENSOARG00000016818|ENSOARG00000011450|ENSOARG00000013032|ENSOARG00000003291|ENSOARG00000000934|ENSOARG00000015593|ENSOARG00000008888|ENSOARG00000006303|ENSOARG00000012371	17	http://amigo.geneontology.org/amigo/term/GO:0005813	yes
Cellular_component	cytoplasmic vesicle part	GO:0044433	7.01298e-05	0.00241678	--	788	ENSOARG00000019083|ENSOARG00000019909|ENSOARG00000014725|ENSOARG00000006373|ENSOARG00000000934|ENSOARG00000005749|ENSOARG00000006046|ENSOARG00000018516|ENSOARG00000000197|ENSOARG00000008132|ENSOARG00000009409|ENSOARG00000020155|ENSOARG00000005770|ENSOARG00000017578|ENSOARG00000017456|ENSOARG00000020041|ENSOARG00000016444|ENSOARG00000002144|ENSOARG00000011950|ENSOARG00000006303|ENSOARG00000004654|…	25	http://amigo.geneontology.org/amigo/term/GO:0044433	yes
Cellular_component	protein complex	GO:0043234	8.16611e-05	0.00261316	--	2739	ENSOARG00000016596|ENSOARG00000004477|ENSOARG00000021101|ENSOARG00000005170|ENSOARG00000014234|ENSOARG00000000197|ENSOARG00000014239|ENSOARG00000016755|ENSOARG00000003926|ENSOARG00000011009|ENSOARG00000011607|ENSOARG00000008888|ENSOARG00000019962|ENSOARG00000011102|ENSOARG00000003603|ENSOARG00000021147|ENSOARG00000002010|ENSOARG00000012741|ENSOARG00000014959|ENSOARG00000008971|ENSOARG00000015391|…	60	http://amigo.geneontology.org/amigo/term/GO:0043234	yes
Cellular_component	cytoskeletal part	GO:0044430	0.000148539	0.00443636	--	1512	ENSOARG00000009486|ENSOARG00000015710|ENSOARG00000014234|ENSOARG00000016755|ENSOARG00000003926|ENSOARG00000000934|ENSOARG00000008888|ENSOARG00000006163|ENSOARG00000012371|ENSOARG00000014959|ENSOARG00000008971|ENSOARG00000006303|ENSOARG00000001874|ENSOARG00000000390|ENSOARG00000003603|ENSOARG00000011450|ENSOARG00000002782|ENSOARG00000003354|ENSOARG00000020155|ENSOARG00000008930|ENSOARG00000012759|…	38	http://amigo.geneontology.org/amigo/term/GO:0044430	yes
Cellular_component	SUMO activating enzyme complex	GO:0031510	0.000181094	0.00478293	--	2	ENSOARG00000004533|ENSOARG00000010941	2	http://amigo.geneontology.org/amigo/term/GO:0031510	yes
Cellular_component	intracellular membrane-bounded organelle	GO:0043231	0.000181495	0.00478293	--	7269	ENSOARG00000005862|ENSOARG00000011361|ENSOARG00000005749|ENSOARG00000014725|ENSOARG00000018838|ENSOARG00000019605|ENSOARG00000006276|ENSOARG00000007428|ENSOARG00000003284|ENSOARG00000021147|ENSOARG00000010558|ENSOARG00000003469|ENSOARG00000005432|ENSOARG00000004816|ENSOARG00000004811|ENSOARG00000008814|ENSOARG00000010962|ENSOARG00000012014|ENSOARG00000003854|ENSOARG00000004747|ENSOARG00000014836|…	127	http://amigo.geneontology.org/amigo/term/GO:0043231	yes
Cellular_component	vesicle	GO:0031982	0.00020189	0.00490221	GO:0031988	3139	ENSOARG00000012354|ENSOARG00000005749|ENSOARG00000003598|ENSOARG00000011009|ENSOARG00000014725|ENSOARG00000013465|ENSOARG00000020761|ENSOARG00000010839|ENSOARG00000003926|ENSOARG00000017159|ENSOARG00000000934|ENSOARG00000016360|ENSOARG00000010615|ENSOARG00000017361|ENSOARG00000003603|ENSOARG00000021147|ENSOARG00000017578|ENSOARG00000012741|ENSOARG00000002400|ENSOARG00000008971|ENSOARG00000013288|…	65	http://amigo.geneontology.org/amigo/term/GO:0031982	yes
Cellular_component	nucleoplasm	GO:0005654	0.000207906	0.00490221	--	2111	ENSOARG00000016596|ENSOARG00000004477|ENSOARG00000006197|ENSOARG00000014239|ENSOARG00000020546|ENSOARG00000004533|ENSOARG00000011887|ENSOARG00000007428|ENSOARG00000015710|ENSOARG00000000934|ENSOARG00000014576|ENSOARG00000009547|ENSOARG00000017159|ENSOARG00000002010|ENSOARG00000010558|ENSOARG00000014959|ENSOARG00000001874|ENSOARG00000004816|ENSOARG00000008916|ENSOARG00000013623|ENSOARG00000003354|…	48	http://amigo.geneontology.org/amigo/term/GO:0005654	yes
Cellular_component	cell part	GO:0044464	0.000381074	0.00853606	--	17121	ENSOARG00000004791|ENSOARG00000005862|ENSOARG00000011361|ENSOARG00000005749|ENSOARG00000003598|ENSOARG00000009650|ENSOARG00000014725|ENSOARG00000018838|ENSOARG00000020475|ENSOARG00000005239|ENSOARG00000020225|ENSOARG00000007428|ENSOARG00000013217|ENSOARG00000012378|ENSOARG00000011607|ENSOARG00000019083|ENSOARG00000002229|ENSOARG00000006163|ENSOARG00000005136|ENSOARG00000003603|ENSOARG00000008199|…	250	http://amigo.geneontology.org/amigo/term/GO:0044464	yes
Cellular_component	sarcoplasmic reticulum	GO:0016529	0.000512706	0.0109377	GO:0008221	28	ENSOARG00000019941|ENSOARG00000008132|ENSOARG00000021147|ENSOARG00000019909	4	http://amigo.geneontology.org/amigo/term/GO:0016529	yes
Cellular_component	exocytic vesicle	GO:0070382	0.00090038	0.018335	--	83	ENSOARG00000003291|ENSOARG00000010540|ENSOARG00000004896|ENSOARG00000012988|ENSOARG00000000934|ENSOARG00000003603	6	http://amigo.geneontology.org/amigo/term/GO:0070382	yes
Cellular_component	pericentriolar material	GO:0000242	0.00143264	0.0279054	--	17	ENSOARG00000008888|ENSOARG00000012759|ENSOARG00000006163	3	http://amigo.geneontology.org/amigo/term/GO:0000242	yes
Cellular_component	perinuclear region of cytoplasm	GO:0048471	0.00167496	0.0312658	--	561	ENSOARG00000011906|ENSOARG00000009699|ENSOARG00000014959|ENSOARG00000019941|ENSOARG00000005170|ENSOARG00000017456|ENSOARG00000004295|ENSOARG00000020041|ENSOARG00000000420|ENSOARG00000003291|ENSOARG00000015785|ENSOARG00000013032|ENSOARG00000012988|ENSOARG00000016360|ENSOARG00000020761|ENSOARG00000007284|ENSOARG00000013288	17	http://amigo.geneontology.org/amigo/term/GO:0048471	yes
Cellular_component	endoplasmic reticulum	GO:0005783	0.00175373	0.0314268	--	767	ENSOARG00000011906|ENSOARG00000010962|ENSOARG00000005862|ENSOARG00000002400|ENSOARG00000019941|ENSOARG00000003617|ENSOARG00000019909|ENSOARG00000004331|ENSOARG00000000390|ENSOARG00000006517|ENSOARG00000020475|ENSOARG00000018680|ENSOARG00000003291|ENSOARG00000006863|ENSOARG00000016027|ENSOARG00000002779|ENSOARG00000005280|ENSOARG00000008132|ENSOARG00000000420|ENSOARG00000017167|ENSOARG00000021147	21	http://amigo.geneontology.org/amigo/term/GO:0005783	yes
Cellular_component	whole membrane	GO:0098805	0.00240309	0.0414071	--	949	ENSOARG00000005749|ENSOARG00000019909|ENSOARG00000014725|ENSOARG00000006373|ENSOARG00000011668|ENSOARG00000000934|ENSOARG00000019083|ENSOARG00000021147|ENSOARG00000006046|ENSOARG00000018516|ENSOARG00000008132|ENSOARG00000009409|ENSOARG00000017456|ENSOARG00000002144|ENSOARG00000011950|ENSOARG00000006303|ENSOARG00000000420|ENSOARG00000001532|ENSOARG00000003537|ENSOARG00000018680|ENSOARG00000013632|…	24	http://amigo.geneontology.org/amigo/term/GO:0098805	yes
Cellular_component	endosomal part	GO:0044440	0.00268832	0.0431646	--	392	ENSOARG00000000420|ENSOARG00000005749|ENSOARG00000000197|ENSOARG00000009409|ENSOARG00000017456|ENSOARG00000006373|ENSOARG00000001532|ENSOARG00000018516|ENSOARG00000002534|ENSOARG00000002144|ENSOARG00000011950|ENSOARG00000019083|ENSOARG00000006303	13	http://amigo.geneontology.org/amigo/term/GO:0044440	yes
Cellular_component	vacuole	GO:0005773	0.00269779	0.0431646	--	301	ENSOARG00000005862|ENSOARG00000005749|ENSOARG00000017456|ENSOARG00000000390|ENSOARG00000013465|ENSOARG00000006863|ENSOARG00000013032|ENSOARG00000000078|ENSOARG00000005810|ENSOARG00000017167|ENSOARG00000007108	11	http://amigo.geneontology.org/amigo/term/GO:0005773	yes
Cellular_component	plasma membrane bounded cell projection part	GO:0120038	0.00299669	0.0447506	--	1133	ENSOARG00000013217|ENSOARG00000014234|ENSOARG00000019605|ENSOARG00000008888|ENSOARG00000003603|ENSOARG00000021147|ENSOARG00000009699|ENSOARG00000001874|ENSOARG00000006163|ENSOARG00000011450|ENSOARG00000004306|ENSOARG00000008199|ENSOARG00000020155|ENSOARG00000009419|ENSOARG00000012759|ENSOARG00000006476|ENSOARG00000005770|ENSOARG00000017456|ENSOARG00000012072|ENSOARG00000006246|ENSOARG00000013498|…	27	http://amigo.geneontology.org/amigo/term/GO:0120038	yes
Cellular_component	cell projection part	GO:0044463	0.00299669	0.0447506	--	1133	ENSOARG00000013217|ENSOARG00000014234|ENSOARG00000019605|ENSOARG00000008888|ENSOARG00000003603|ENSOARG00000021147|ENSOARG00000009699|ENSOARG00000001874|ENSOARG00000006163|ENSOARG00000011450|ENSOARG00000004306|ENSOARG00000008199|ENSOARG00000020155|ENSOARG00000009419|ENSOARG00000012759|ENSOARG00000006476|ENSOARG00000005770|ENSOARG00000017456|ENSOARG00000012072|ENSOARG00000006246|ENSOARG00000013498|…	27	http://amigo.geneontology.org/amigo/term/GO:0044463	yes
Cellular_component	cell projection	GO:0042995	0.00316193	0.045695	--	1309	ENSOARG00000013217|ENSOARG00000016755|ENSOARG00000019605|ENSOARG00000017443|ENSOARG00000003926|ENSOARG00000003603|ENSOARG00000009699|ENSOARG00000014959|ENSOARG00000008971|ENSOARG00000001874|ENSOARG00000018516|ENSOARG00000006163|ENSOARG00000011450|ENSOARG00000007108|ENSOARG00000009419|ENSOARG00000006476|ENSOARG00000005770|ENSOARG00000004306|ENSOARG00000007130|ENSOARG00000003291|ENSOARG00000002400|…	30	http://amigo.geneontology.org/amigo/term/GO:0042995	yes
Cellular_component	centriole	GO:0005814	0.00329925	0.0461895	--	107	ENSOARG00000014967|ENSOARG00000015710|ENSOARG00000004306|ENSOARG00000008888|ENSOARG00000012759|ENSOARG00000016818	6	http://amigo.geneontology.org/amigo/term/GO:0005814	yes
Cellular_component	LINC complex	GO:0034993	0.00363666	0.0479183	--	7	ENSOARG00000003537|ENSOARG00000021147	2	http://amigo.geneontology.org/amigo/term/GO:0034993	yes
Cellular_component	mismatch repair complex	GO:0032300	0.00363666	0.0479183	--	7	ENSOARG00000005136|ENSOARG00000001384	2	http://amigo.geneontology.org/amigo/term/GO:0032300	yes
Cellular_component	microtubule organizing center part	GO:0044450	0.00385068	0.0492888	--	147	ENSOARG00000014967|ENSOARG00000015710|ENSOARG00000004306|ENSOARG00000006163|ENSOARG00000008888|ENSOARG00000012759|ENSOARG00000016818	7	http://amigo.geneontology.org/amigo/term/GO:0044450	yes
Cellular_component	endosome membrane	GO:0010008	0.00423554	0.0507172	--	366	ENSOARG00000000420|ENSOARG00000005749|ENSOARG00000018516|ENSOARG00000009409|ENSOARG00000006373|ENSOARG00000001532|ENSOARG00000017456|ENSOARG00000002534|ENSOARG00000002144|ENSOARG00000011950|ENSOARG00000019083|ENSOARG00000006303	12	http://amigo.geneontology.org/amigo/term/GO:0010008	yes
Cellular_component	microtubule associated complex	GO:0005875	0.00430066	0.0507172	--	150	ENSOARG00000008971|ENSOARG00000014234|ENSOARG00000016755|ENSOARG00000013498|ENSOARG00000003291|ENSOARG00000011950|ENSOARG00000005770	7	http://amigo.geneontology.org/amigo/term/GO:0005875	yes
Cellular_component	bounding membrane of organelle	GO:0098588	0.00430191	0.0507172	--	1514	ENSOARG00000019941|ENSOARG00000005749|ENSOARG00000019909|ENSOARG00000014725|ENSOARG00000006373|ENSOARG00000011668|ENSOARG00000000934|ENSOARG00000019083|ENSOARG00000021147|ENSOARG00000006046|ENSOARG00000018516|ENSOARG00000006163|ENSOARG00000008132|ENSOARG00000009409|ENSOARG00000015793|ENSOARG00000009449|ENSOARG00000017456|ENSOARG00000020041|ENSOARG00000014894|ENSOARG00000017397|ENSOARG00000017143|…	33	http://amigo.geneontology.org/amigo/term/GO:0098588	yes
Cellular_component	basal part of cell	GO:0045178	0.00480585	0.0552057	--	8	ENSOARG00000017456|ENSOARG00000006246	2	http://amigo.geneontology.org/amigo/term/GO:0045178	yes
Cellular_component	extracellular exosome	GO:0070062	0.00561812	0.061328	--	2216	ENSOARG00000012354|ENSOARG00000005749|ENSOARG00000003598|ENSOARG00000014725|ENSOARG00000013465|ENSOARG00000010839|ENSOARG00000003926|ENSOARG00000011009|ENSOARG00000010615|ENSOARG00000017361|ENSOARG00000021147|ENSOARG00000013288|ENSOARG00000008971|ENSOARG00000001874|ENSOARG00000019180|ENSOARG00000000197|ENSOARG00000006863|ENSOARG00000008199|ENSOARG00000019083|ENSOARG00000009837|ENSOARG00000012630|…	44	http://amigo.geneontology.org/amigo/term/GO:0070062	yes
Cellular_component	plasma membrane bounded cell projection	GO:0120025	0.00568881	0.061328	--	1247	ENSOARG00000013217|ENSOARG00000016755|ENSOARG00000019605|ENSOARG00000017443|ENSOARG00000003926|ENSOARG00000003603|ENSOARG00000009699|ENSOARG00000002400|ENSOARG00000008971|ENSOARG00000001874|ENSOARG00000018516|ENSOARG00000006163|ENSOARG00000011450|ENSOARG00000007108|ENSOARG00000009419|ENSOARG00000006476|ENSOARG00000005770|ENSOARG00000004306|ENSOARG00000003291|ENSOARG00000014959|ENSOARG00000005989|…	28	http://amigo.geneontology.org/amigo/term/GO:0120025	yes
Cellular_component	WASH complex	GO:0071203	0.00612418	0.061328	--	9	ENSOARG00000002534|ENSOARG00000017159	2	http://amigo.geneontology.org/amigo/term/GO:0071203	yes
Cellular_component	extracellular vesicle	GO:1903561	0.00613065	0.061328	--	2227	ENSOARG00000012354|ENSOARG00000005749|ENSOARG00000003598|ENSOARG00000014725|ENSOARG00000013465|ENSOARG00000010839|ENSOARG00000003926|ENSOARG00000011009|ENSOARG00000010615|ENSOARG00000017361|ENSOARG00000021147|ENSOARG00000013288|ENSOARG00000008971|ENSOARG00000001874|ENSOARG00000019180|ENSOARG00000000197|ENSOARG00000006863|ENSOARG00000008199|ENSOARG00000019083|ENSOARG00000009837|ENSOARG00000012630|…	44	http://amigo.geneontology.org/amigo/term/GO:1903561	yes
Cellular_component	cell junction	GO:0030054	0.00621238	0.061328	--	1314	ENSOARG00000004791|ENSOARG00000013217|ENSOARG00000013465|ENSOARG00000017443|ENSOARG00000016360|ENSOARG00000002229|ENSOARG00000021147|ENSOARG00000006046|ENSOARG00000009699|ENSOARG00000014959|ENSOARG00000001874|ENSOARG00000014316|ENSOARG00000006907|ENSOARG00000008199|ENSOARG00000007108|ENSOARG00000016867|ENSOARG00000012072|ENSOARG00000006246|ENSOARG00000003291|ENSOARG00000013032|ENSOARG00000020833|…	29	http://amigo.geneontology.org/amigo/term/GO:0030054	yes
Cellular_component	extracellular organelle	GO:0043230	0.00622799	0.061328	--	2229	ENSOARG00000012354|ENSOARG00000005749|ENSOARG00000003598|ENSOARG00000014725|ENSOARG00000013465|ENSOARG00000010839|ENSOARG00000003926|ENSOARG00000011009|ENSOARG00000010615|ENSOARG00000017361|ENSOARG00000021147|ENSOARG00000013288|ENSOARG00000008971|ENSOARG00000001874|ENSOARG00000019180|ENSOARG00000000197|ENSOARG00000006863|ENSOARG00000008199|ENSOARG00000019083|ENSOARG00000009837|ENSOARG00000012630|…	44	http://amigo.geneontology.org/amigo/term/GO:0043230	yes
Cellular_component	lamellipodium	GO:0030027	0.00629707	0.061328	--	161	ENSOARG00000009699|ENSOARG00000002400|ENSOARG00000015785|ENSOARG00000003926|ENSOARG00000014959|ENSOARG00000007108|ENSOARG00000003603	7	http://amigo.geneontology.org/amigo/term/GO:0030027	yes
Cellular_component	cytoplasmic vesicle membrane	GO:0030659	0.0067924	0.0639504	--	389	ENSOARG00000006046|ENSOARG00000005749|ENSOARG00000017578|ENSOARG00000019909|ENSOARG00000014725|ENSOARG00000010540|ENSOARG00000018516|ENSOARG00000016444|ENSOARG00000008132|ENSOARG00000000934|ENSOARG00000020155|ENSOARG00000005770	12	http://amigo.geneontology.org/amigo/term/GO:0030659	yes
Cellular_component	kinesin complex	GO:0005871	0.00685183	0.0639504	--	56	ENSOARG00000003291|ENSOARG00000005770|ENSOARG00000008971|ENSOARG00000011950	4	http://amigo.geneontology.org/amigo/term/GO:0005871	yes
Cellular_component	adherens junction	GO:0005912	0.00710974	0.0646871	--	595	ENSOARG00000014967|ENSOARG00000009699|ENSOARG00000014959|ENSOARG00000004654|ENSOARG00000006055|ENSOARG00000016867|ENSOARG00000013465|ENSOARG00000006246|ENSOARG00000017443|ENSOARG00000015785|ENSOARG00000013032|ENSOARG00000014316|ENSOARG00000020833|ENSOARG00000016360|ENSOARG00000021147|ENSOARG00000007108	16	http://amigo.geneontology.org/amigo/term/GO:0005912	yes
Cellular_component	synapse part	GO:0044456	0.00721954	0.0646871	--	596	ENSOARG00000004791|ENSOARG00000006046|ENSOARG00000009699|ENSOARG00000013217|ENSOARG00000001874|ENSOARG00000012072|ENSOARG00000003537|ENSOARG00000017443|ENSOARG00000003291|ENSOARG00000013623|ENSOARG00000012988|ENSOARG00000009419|ENSOARG00000000934|ENSOARG00000010540|ENSOARG00000007130|ENSOARG00000015669	16	http://amigo.geneontology.org/amigo/term/GO:0044456	yes
Cellular_component	vesicle membrane	GO:0012506	0.00902974	0.0793201	--	404	ENSOARG00000006046|ENSOARG00000005749|ENSOARG00000017578|ENSOARG00000019909|ENSOARG00000014725|ENSOARG00000010540|ENSOARG00000018516|ENSOARG00000016444|ENSOARG00000008132|ENSOARG00000000934|ENSOARG00000020155|ENSOARG00000005770	12	http://amigo.geneontology.org/amigo/term/GO:0012506	yes
Cellular_component	anchoring junction	GO:0070161	0.00957839	0.0825215	--	615	ENSOARG00000014967|ENSOARG00000009699|ENSOARG00000014959|ENSOARG00000004654|ENSOARG00000006055|ENSOARG00000016867|ENSOARG00000013465|ENSOARG00000006246|ENSOARG00000017443|ENSOARG00000015785|ENSOARG00000013032|ENSOARG00000014316|ENSOARG00000020833|ENSOARG00000016360|ENSOARG00000021147|ENSOARG00000007108	16	http://amigo.geneontology.org/amigo/term/GO:0070161	yes
Cellular_component	ciliary basal body	GO:0036064	0.0105451	0.0882733	GO:0005932	98	ENSOARG00000014967|ENSOARG00000008888|ENSOARG00000013288|ENSOARG00000003291|ENSOARG00000012759	5	http://amigo.geneontology.org/amigo/term/GO:0036064	yes
Cellular_component	cytoplasmic region	GO:0099568	0.0106401	0.0882733	--	178	ENSOARG00000009699|ENSOARG00000005770|ENSOARG00000011408|ENSOARG00000005989|ENSOARG00000016444|ENSOARG00000007108|ENSOARG00000020155	7	http://amigo.geneontology.org/amigo/term/GO:0099568	yes
Cellular_component	postsynaptic membrane	GO:0045211	0.0109989	0.0895908	--	223	ENSOARG00000004791|ENSOARG00000013217|ENSOARG00000001874|ENSOARG00000003537|ENSOARG00000017443|ENSOARG00000003291|ENSOARG00000007130|ENSOARG00000015669	8	http://amigo.geneontology.org/amigo/term/GO:0045211	yes
Cellular_component	rough endoplasmic reticulum	GO:0005791	0.0124634	0.0997072	--	36	ENSOARG00000008132|ENSOARG00000017167|ENSOARG00000019909	3	http://amigo.geneontology.org/amigo/term/GO:0005791	yes
Cellular_component	late endosome membrane	GO:0031902	0.0133873	0.102368	--	104	ENSOARG00000001532|ENSOARG00000017456|ENSOARG00000006303|ENSOARG00000019083|ENSOARG00000000420	5	http://amigo.geneontology.org/amigo/term/GO:0031902	yes
Cellular_component	early endosome membrane	GO:0031901	0.0133873	0.102368	--	104	ENSOARG00000001532|ENSOARG00000011950|ENSOARG00000002534|ENSOARG00000002144|ENSOARG00000009409	5	http://amigo.geneontology.org/amigo/term/GO:0031901	yes
Cellular_component	collagen type XIV trimer	GO:0005596	0.0134815	0.102368	--	1	ENSOARG00000016790	1	http://amigo.geneontology.org/amigo/term/GO:0005596	yes
Cellular_component	focal adhesion	GO:0005925	0.0147506	0.108759	GO:0008357	381	ENSOARG00000009699|ENSOARG00000006055|ENSOARG00000016867|ENSOARG00000013465|ENSOARG00000006246|ENSOARG00000014316|ENSOARG00000015785|ENSOARG00000013032|ENSOARG00000007108|ENSOARG00000016360|ENSOARG00000021147	11	http://amigo.geneontology.org/amigo/term/GO:0005925	yes
Cellular_component	ESC/E(Z) complex	GO:0035098	0.0148087	0.108759	--	14	ENSOARG00000004477|ENSOARG00000012666	2	http://amigo.geneontology.org/amigo/term/GO:0035098	yes
Cellular_component	cell-substrate adherens junction	GO:0005924	0.0155474	0.112343	--	384	ENSOARG00000009699|ENSOARG00000006055|ENSOARG00000016867|ENSOARG00000013465|ENSOARG00000006246|ENSOARG00000014316|ENSOARG00000015785|ENSOARG00000013032|ENSOARG00000007108|ENSOARG00000016360|ENSOARG00000021147	11	http://amigo.geneontology.org/amigo/term/GO:0005924	yes
Cellular_component	nuclear part	GO:0044428	0.0166472	0.11615	--	3618	ENSOARG00000016596|ENSOARG00000004477|ENSOARG00000006197|ENSOARG00000008930|ENSOARG00000014239|ENSOARG00000020546|ENSOARG00000004533|ENSOARG00000011887|ENSOARG00000012741|ENSOARG00000007428|ENSOARG00000015710|ENSOARG00000000934|ENSOARG00000008888|ENSOARG00000014576|ENSOARG00000011102|ENSOARG00000021147|ENSOARG00000002010|ENSOARG00000013632|ENSOARG00000010558|ENSOARG00000003469|ENSOARG00000001874|…	63	http://amigo.geneontology.org/amigo/term/GO:0044428	yes
Cellular_component	organelle membrane	GO:0031090	0.0167789	0.11615	--	2301	ENSOARG00000017468|ENSOARG00000019083|ENSOARG00000019909|ENSOARG00000014725|ENSOARG00000006373|ENSOARG00000015710|ENSOARG00000000934|ENSOARG00000008888|ENSOARG00000005749|ENSOARG00000021147|ENSOARG00000017578|ENSOARG00000001532|ENSOARG00000018516|ENSOARG00000010755|ENSOARG00000006163|ENSOARG00000008132|ENSOARG00000009409|ENSOARG00000020155|ENSOARG00000009449|ENSOARG00000005770|ENSOARG00000012014|…	43	http://amigo.geneontology.org/amigo/term/GO:0031090	yes
Cellular_component	secretory vesicle	GO:0099503	0.0168521	0.11615	--	241	ENSOARG00000004896|ENSOARG00000018516|ENSOARG00000010540|ENSOARG00000003291|ENSOARG00000012988|ENSOARG00000000934|ENSOARG00000008132|ENSOARG00000003603	8	http://amigo.geneontology.org/amigo/term/GO:0099503	yes
Cellular_component	cell-substrate junction	GO:0030055	0.0172376	0.117007	--	390	ENSOARG00000009699|ENSOARG00000006055|ENSOARG00000016867|ENSOARG00000013465|ENSOARG00000006246|ENSOARG00000014316|ENSOARG00000015785|ENSOARG00000013032|ENSOARG00000007108|ENSOARG00000016360|ENSOARG00000021147	11	http://amigo.geneontology.org/amigo/term/GO:0030055	yes
Cellular_component	ciliary part	GO:0044441	0.0184396	0.122822	GO:0044442	343	ENSOARG00000014967|ENSOARG00000006476|ENSOARG00000012759|ENSOARG00000014234|ENSOARG00000004306|ENSOARG00000013498|ENSOARG00000006163|ENSOARG00000003291|ENSOARG00000008888|ENSOARG00000013288	10	http://amigo.geneontology.org/amigo/term/GO:0044441	yes
Cellular_component	endosome	GO:0005768	0.0186426	0.122822	--	500	ENSOARG00000020761|ENSOARG00000017578|ENSOARG00000000197|ENSOARG00000000390|ENSOARG00000017456|ENSOARG00000004295|ENSOARG00000003926|ENSOARG00000002534|ENSOARG00000000934|ENSOARG00000009409|ENSOARG00000011950|ENSOARG00000018516|ENSOARG00000017159	13	http://amigo.geneontology.org/amigo/term/GO:0005768	yes
Cellular_component	filopodium membrane	GO:0031527	0.0191858	0.124569	--	16	ENSOARG00000021147|ENSOARG00000001874	2	http://amigo.geneontology.org/amigo/term/GO:0031527	yes
Cellular_component	nuclear outer membrane	GO:0005640	0.0215529	0.137939	--	17	ENSOARG00000003537|ENSOARG00000021147	2	http://amigo.geneontology.org/amigo/term/GO:0005640	yes
Cellular_component	trans-Golgi network	GO:0005802	0.0219217	0.138323	--	118	ENSOARG00000010615|ENSOARG00000018516|ENSOARG00000016444|ENSOARG00000004295|ENSOARG00000020041	5	http://amigo.geneontology.org/amigo/term/GO:0005802	yes
Cellular_component	trans-Golgi network membrane	GO:0032588	0.0226778	0.138575	--	45	ENSOARG00000001532|ENSOARG00000017397|ENSOARG00000020041	3	http://amigo.geneontology.org/amigo/term/GO:0032588	yes
Cellular_component	cytoplasmic vesicle	GO:0031410	0.0226828	0.138575	GO:0016023	1150	ENSOARG00000005749|ENSOARG00000000197|ENSOARG00000003926|ENSOARG00000000934|ENSOARG00000012988|ENSOARG00000003603|ENSOARG00000017159|ENSOARG00000002400|ENSOARG00000018516|ENSOARG00000000390|ENSOARG00000004896|ENSOARG00000008132|ENSOARG00000009409|ENSOARG00000005770|ENSOARG00000017578|ENSOARG00000017456|ENSOARG00000004295|ENSOARG00000003291|ENSOARG00000020761|ENSOARG00000020833|ENSOARG00000011950|…	24	http://amigo.geneontology.org/amigo/term/GO:0031410	yes
Cellular_component	intracellular vesicle	GO:0097708	0.0228896	0.138575	--	1151	ENSOARG00000005749|ENSOARG00000000197|ENSOARG00000003926|ENSOARG00000000934|ENSOARG00000012988|ENSOARG00000003603|ENSOARG00000017159|ENSOARG00000002400|ENSOARG00000018516|ENSOARG00000000390|ENSOARG00000004896|ENSOARG00000008132|ENSOARG00000009409|ENSOARG00000005770|ENSOARG00000017578|ENSOARG00000017456|ENSOARG00000004295|ENSOARG00000003291|ENSOARG00000020761|ENSOARG00000020833|ENSOARG00000011950|…	24	http://amigo.geneontology.org/amigo/term/GO:0097708	yes
Cellular_component	transport vesicle membrane	GO:0030658	0.0233733	0.139616	--	120	ENSOARG00000006046|ENSOARG00000008132|ENSOARG00000010540|ENSOARG00000000934|ENSOARG00000019909	5	http://amigo.geneontology.org/amigo/term/GO:0030658	yes
Cellular_component	transport vesicle	GO:0030133	0.0239928	0.141156	--	164	ENSOARG00000003291|ENSOARG00000010540|ENSOARG00000004896|ENSOARG00000012988|ENSOARG00000000934|ENSOARG00000003603	6	http://amigo.geneontology.org/amigo/term/GO:0030133	yes
Cellular_component	spindle pole	GO:0000922	0.0248856	0.141156	GO:0030615	122	ENSOARG00000004306|ENSOARG00000011408|ENSOARG00000002782|ENSOARG00000006303|ENSOARG00000012759	5	http://amigo.geneontology.org/amigo/term/GO:0000922	yes
Cellular_component	dynein complex	GO:0030286	0.0254129	0.141156	--	47	ENSOARG00000003291|ENSOARG00000016755|ENSOARG00000013498	3	http://amigo.geneontology.org/amigo/term/GO:0030286	yes
Cellular_component	pronucleus	GO:0045120	0.0266264	0.141156	--	19	ENSOARG00000008930|ENSOARG00000004477	2	http://amigo.geneontology.org/amigo/term/GO:0045120	yes
Cellular_component	integrin alpha4-beta7 complex	GO:0034669	0.0267819	0.141156	--	2	ENSOARG00000016867	1	http://amigo.geneontology.org/amigo/term/GO:0034669	yes
Cellular_component	MutSbeta complex	GO:0032302	0.0267819	0.141156	--	2	ENSOARG00000005136	1	http://amigo.geneontology.org/amigo/term/GO:0032302	yes
Cellular_component	MutSalpha complex	GO:0032301	0.0267819	0.141156	--	2	ENSOARG00000005136	1	http://amigo.geneontology.org/amigo/term/GO:0032301	yes
Cellular_component	calcineurin complex	GO:0005955	0.0267819	0.141156	--	2	ENSOARG00000013623	1	http://amigo.geneontology.org/amigo/term/GO:0005955	yes
Cellular_component	inward rectifying potassium channel	GO:0008282	0.0267819	0.141156	--	2	ENSOARG00000020225	1	http://amigo.geneontology.org/amigo/term/GO:0008282	yes
Cellular_component	CERF complex	GO:0090537	0.0267819	0.141156	--	2	ENSOARG00000014638	1	http://amigo.geneontology.org/amigo/term/GO:0090537	yes
Cellular_component	cilium	GO:0005929	0.0272367	0.141884	GO:0072372	264	ENSOARG00000014967|ENSOARG00000006476|ENSOARG00000008971|ENSOARG00000018516|ENSOARG00000016755|ENSOARG00000006163|ENSOARG00000004306|ENSOARG00000013288	8	http://amigo.geneontology.org/amigo/term/GO:0005929	yes
Cellular_component	sarcolemma	GO:0042383	0.0290252	0.145846	--	86	ENSOARG00000020225|ENSOARG00000019941|ENSOARG00000013623|ENSOARG00000001874	4	http://amigo.geneontology.org/amigo/term/GO:0042383	yes
Cellular_component	non-motile cilium	GO:0097730	0.0293258	0.145846	GO:0031513	20	ENSOARG00000004306|ENSOARG00000014967	2	http://amigo.geneontology.org/amigo/term/GO:0097730	yes
Cellular_component	lamellipodium membrane	GO:0031258	0.0293258	0.145846	--	20	ENSOARG00000006246|ENSOARG00000021147	2	http://amigo.geneontology.org/amigo/term/GO:0031258	yes
Cellular_component	sarcomere	GO:0030017	0.0293258	0.145846	--	20	ENSOARG00000020225|ENSOARG00000003537	2	http://amigo.geneontology.org/amigo/term/GO:0030017	yes
Cellular_component	intermediate filament cytoskeleton	GO:0045111	0.0298328	0.145846	--	50	ENSOARG00000005016|ENSOARG00000014959|ENSOARG00000021147	3	http://amigo.geneontology.org/amigo/term/GO:0045111	yes
Cellular_component	neuron part	GO:0097458	0.0299504	0.145846	--	1243	ENSOARG00000004791|ENSOARG00000013217|ENSOARG00000014234|ENSOARG00000019605|ENSOARG00000017443|ENSOARG00000000934|ENSOARG00000003603|ENSOARG00000006046|ENSOARG00000009699|ENSOARG00000001874|ENSOARG00000011450|ENSOARG00000007108|ENSOARG00000009419|ENSOARG00000005770|ENSOARG00000012072|ENSOARG00000003291|ENSOARG00000016444|ENSOARG00000012988|ENSOARG00000004654|ENSOARG00000011276|ENSOARG00000010540|…	25	http://amigo.geneontology.org/amigo/term/GO:0097458	yes
Cellular_component	filamentous actin	GO:0031941	0.0321293	0.154773	--	21	ENSOARG00000003926|ENSOARG00000003603	2	http://amigo.geneontology.org/amigo/term/GO:0031941	yes
Cellular_component	cell projection membrane	GO:0031253	0.0329019	0.156809	--	274	ENSOARG00000001874|ENSOARG00000017456|ENSOARG00000006246|ENSOARG00000006163|ENSOARG00000005280|ENSOARG00000021147|ENSOARG00000020155|ENSOARG00000008199	8	http://amigo.geneontology.org/amigo/term/GO:0031253	yes
Cellular_component	synaptic membrane	GO:0097060	0.0335094	0.158023	--	275	ENSOARG00000004791|ENSOARG00000013217|ENSOARG00000001874|ENSOARG00000003537|ENSOARG00000017443|ENSOARG00000003291|ENSOARG00000007130|ENSOARG00000015669	8	http://amigo.geneontology.org/amigo/term/GO:0097060	yes
Cellular_component	exocyst	GO:0000145	0.0350335	0.159614	--	22	ENSOARG00000021101|ENSOARG00000011607	2	http://amigo.geneontology.org/amigo/term/GO:0000145	yes
Cellular_component	secretory granule membrane	GO:0030667	0.0359081	0.159614	--	92	ENSOARG00000014725|ENSOARG00000006046|ENSOARG00000008132|ENSOARG00000019909	4	http://amigo.geneontology.org/amigo/term/GO:0030667	yes
Cellular_component	cell cortex	GO:0005938	0.0362442	0.159614	--	135	ENSOARG00000020155|ENSOARG00000009699|ENSOARG00000011408|ENSOARG00000007108|ENSOARG00000005989	5	http://amigo.geneontology.org/amigo/term/GO:0005938	yes
Cellular_component	plasma membrane region	GO:0098590	0.0373747	0.159614	--	903	ENSOARG00000004791|ENSOARG00000003537|ENSOARG00000014169|ENSOARG00000001874|ENSOARG00000017456|ENSOARG00000006246|ENSOARG00000020761|ENSOARG00000017443|ENSOARG00000006163|ENSOARG00000003291|ENSOARG00000013217|ENSOARG00000012378|ENSOARG00000008199|ENSOARG00000007130|ENSOARG00000020155|ENSOARG00000005280|ENSOARG00000013288|ENSOARG00000015669|ENSOARG00000021147	19	http://amigo.geneontology.org/amigo/term/GO:0098590	yes
Cellular_component	lytic vacuole	GO:0000323	0.03908	0.159614	--	233	ENSOARG00000005862|ENSOARG00000000390|ENSOARG00000013465|ENSOARG00000006863|ENSOARG00000000078|ENSOARG00000005810|ENSOARG00000017167	7	http://amigo.geneontology.org/amigo/term/GO:0000323	yes
Cellular_component	lysosome	GO:0005764	0.03908	0.159614	--	233	ENSOARG00000005862|ENSOARG00000000390|ENSOARG00000013465|ENSOARG00000006863|ENSOARG00000000078|ENSOARG00000005810|ENSOARG00000017167	7	http://amigo.geneontology.org/amigo/term/GO:0005764	yes
Cellular_component	MutLalpha complex	GO:0032389	0.0399036	0.159614	--	3	ENSOARG00000001384	1	http://amigo.geneontology.org/amigo/term/GO:0032389	yes
Cellular_component	anchoring collagen complex	GO:0030934	0.0399036	0.159614	--	3	ENSOARG00000016790	1	http://amigo.geneontology.org/amigo/term/GO:0030934	yes
Cellular_component	NatC complex	GO:0031417	0.0399036	0.159614	--	3	ENSOARG00000008815	1	http://amigo.geneontology.org/amigo/term/GO:0031417	yes
Cellular_component	laminin-11 complex	GO:0043260	0.0399036	0.159614	--	3	ENSOARG00000019180	1	http://amigo.geneontology.org/amigo/term/GO:0043260	yes
Cellular_component	storage vacuole	GO:0000322	0.0399036	0.159614	--	3	ENSOARG00000007108	1	http://amigo.geneontology.org/amigo/term/GO:0000322	yes
Cellular_component	laminin-10 complex	GO:0043259	0.0399036	0.159614	--	3	ENSOARG00000019180	1	http://amigo.geneontology.org/amigo/term/GO:0043259	yes
Cellular_component	neurofibrillary tangle	GO:0097418	0.0399036	0.159614	--	3	ENSOARG00000004654	1	http://amigo.geneontology.org/amigo/term/GO:0097418	yes
Cellular_component	paraferritin complex	GO:0070826	0.0399036	0.159614	--	3	ENSOARG00000017456	1	http://amigo.geneontology.org/amigo/term/GO:0070826	yes
Cellular_component	laminin-1 complex	GO:0005606	0.0399036	0.159614	--	3	ENSOARG00000019180	1	http://amigo.geneontology.org/amigo/term/GO:0005606	yes
Cellular_component	pinosome	GO:0044352	0.0399036	0.159614	--	3	ENSOARG00000003926	1	http://amigo.geneontology.org/amigo/term/GO:0044352	yes
Cellular_component	macropinosome	GO:0044354	0.0399036	0.159614	--	3	ENSOARG00000003926	1	http://amigo.geneontology.org/amigo/term/GO:0044354	yes
Cellular_component	recycling endosome	GO:0055037	0.0409768	0.162457	--	96	ENSOARG00000000197|ENSOARG00000018516|ENSOARG00000020761|ENSOARG00000017456	4	http://amigo.geneontology.org/amigo/term/GO:0055037	yes
Cellular_component	tethering complex	GO:0099023	0.0416092	0.163517	--	57	ENSOARG00000021101|ENSOARG00000020041|ENSOARG00000011607	3	http://amigo.geneontology.org/amigo/term/GO:0099023	yes
Cellular_component	endoplasmic reticulum lumen	GO:0005788	0.0434918	0.169429	GO:0016022	142	ENSOARG00000016790|ENSOARG00000020475|ENSOARG00000002779|ENSOARG00000017167|ENSOARG00000009683	5	http://amigo.geneontology.org/amigo/term/GO:0005788	yes
Cellular_component	chromosomal region	GO:0098687	0.0442769	0.171001	--	190	ENSOARG00000016596|ENSOARG00000000390|ENSOARG00000020350|ENSOARG00000008930|ENSOARG00000013288|ENSOARG00000005136	6	http://amigo.geneontology.org/amigo/term/GO:0098687	yes
Cellular_component	centriolar satellite	GO:0034451	0.0475947	0.179486	--	26	ENSOARG00000008888|ENSOARG00000006163	2	http://amigo.geneontology.org/amigo/term/GO:0034451	yes
Cellular_component	acetyltransferase complex	GO:1902493	0.0478543	0.179486	--	101	ENSOARG00000005455|ENSOARG00000014576|ENSOARG00000019605|ENSOARG00000008815	4	http://amigo.geneontology.org/amigo/term/GO:1902493	yes
Cellular_component	protein acetyltransferase complex	GO:0031248	0.0478543	0.179486	--	101	ENSOARG00000005455|ENSOARG00000014576|ENSOARG00000019605|ENSOARG00000008815	4	http://amigo.geneontology.org/amigo/term/GO:0031248	yes
Cellular_component	microtubule	GO:0005874	0.0480767	0.179486	--	404	ENSOARG00000003291|ENSOARG00000009866|ENSOARG00000005770|ENSOARG00000008971|ENSOARG00000016755|ENSOARG00000013498|ENSOARG00000011450|ENSOARG00000002782|ENSOARG00000011950|ENSOARG00000020450	10	http://amigo.geneontology.org/amigo/term/GO:0005874	yes
Molecular_function	anion binding	GO:0043168	5.85618e-06	0.00204025	--	2860	ENSOARG00000009486|ENSOARG00000011384|ENSOARG00000016596|ENSOARG00000005749|ENSOARG00000019909|ENSOARG00000014725|ENSOARG00000016017|ENSOARG00000016755|ENSOARG00000005239|ENSOARG00000020225|ENSOARG00000013869|ENSOARG00000011668|ENSOARG00000000078|ENSOARG00000000934|ENSOARG00000016360|ENSOARG00000004533|ENSOARG00000005136|ENSOARG00000003603|ENSOARG00000017000|ENSOARG00000002010|ENSOARG00000009699|…	66	http://amigo.geneontology.org/amigo/term/GO:0043168	yes
Molecular_function	ATP binding	GO:0005524	6.71662e-06	0.00204025	--	1625	ENSOARG00000009486|ENSOARG00000016596|ENSOARG00000016755|ENSOARG00000005239|ENSOARG00000020225|ENSOARG00000013869|ENSOARG00000000078|ENSOARG00000016360|ENSOARG00000004533|ENSOARG00000005136|ENSOARG00000002010|ENSOARG00000009699|ENSOARG00000014959|ENSOARG00000008971|ENSOARG00000020647|ENSOARG00000011009|ENSOARG00000002782|ENSOARG00000009441|ENSOARG00000001384|ENSOARG00000006276|ENSOARG00000002993|…	44	http://amigo.geneontology.org/amigo/term/GO:0005524	yes
Molecular_function	adenyl ribonucleotide binding	GO:0032559	1.11231e-05	0.00204025	--	1658	ENSOARG00000009486|ENSOARG00000016596|ENSOARG00000016755|ENSOARG00000005239|ENSOARG00000020225|ENSOARG00000013869|ENSOARG00000000078|ENSOARG00000016360|ENSOARG00000004533|ENSOARG00000005136|ENSOARG00000002010|ENSOARG00000009699|ENSOARG00000014959|ENSOARG00000008971|ENSOARG00000020647|ENSOARG00000011009|ENSOARG00000002782|ENSOARG00000009441|ENSOARG00000001384|ENSOARG00000006276|ENSOARG00000002993|…	44	http://amigo.geneontology.org/amigo/term/GO:0032559	yes
Molecular_function	adenyl nucleotide binding	GO:0030554	1.2913e-05	0.00204025	--	1668	ENSOARG00000009486|ENSOARG00000016596|ENSOARG00000016755|ENSOARG00000005239|ENSOARG00000020225|ENSOARG00000013869|ENSOARG00000000078|ENSOARG00000016360|ENSOARG00000004533|ENSOARG00000005136|ENSOARG00000002010|ENSOARG00000009699|ENSOARG00000014959|ENSOARG00000008971|ENSOARG00000020647|ENSOARG00000011009|ENSOARG00000002782|ENSOARG00000009441|ENSOARG00000001384|ENSOARG00000006276|ENSOARG00000002993|…	44	http://amigo.geneontology.org/amigo/term/GO:0030554	yes
Molecular_function	drug binding	GO:0008144	3.0493e-05	0.00262808	--	1839	ENSOARG00000009486|ENSOARG00000016596|ENSOARG00000006076|ENSOARG00000016755|ENSOARG00000005239|ENSOARG00000006276|ENSOARG00000013869|ENSOARG00000000078|ENSOARG00000016360|ENSOARG00000004533|ENSOARG00000005136|ENSOARG00000002010|ENSOARG00000009699|ENSOARG00000014959|ENSOARG00000008971|ENSOARG00000020647|ENSOARG00000002782|ENSOARG00000011009|ENSOARG00000013623|ENSOARG00000009441|ENSOARG00000001384|…	46	http://amigo.geneontology.org/amigo/term/GO:0008144	yes
Molecular_function	purine ribonucleotide binding	GO:0032555	3.05731e-05	0.00262808	--	2065	ENSOARG00000009486|ENSOARG00000011384|ENSOARG00000016596|ENSOARG00000005749|ENSOARG00000016017|ENSOARG00000016755|ENSOARG00000005239|ENSOARG00000020225|ENSOARG00000013869|ENSOARG00000000078|ENSOARG00000016360|ENSOARG00000004533|ENSOARG00000005136|ENSOARG00000002010|ENSOARG00000009699|ENSOARG00000014959|ENSOARG00000008971|ENSOARG00000020647|ENSOARG00000018516|ENSOARG00000011009|ENSOARG00000002782|…	50	http://amigo.geneontology.org/amigo/term/GO:0032555	yes
Molecular_function	purine nucleotide binding	GO:0017076	3.51144e-05	0.00262808	--	2076	ENSOARG00000009486|ENSOARG00000011384|ENSOARG00000016596|ENSOARG00000005749|ENSOARG00000016017|ENSOARG00000016755|ENSOARG00000005239|ENSOARG00000020225|ENSOARG00000013869|ENSOARG00000000078|ENSOARG00000016360|ENSOARG00000004533|ENSOARG00000005136|ENSOARG00000002010|ENSOARG00000009699|ENSOARG00000014959|ENSOARG00000008971|ENSOARG00000020647|ENSOARG00000018516|ENSOARG00000011009|ENSOARG00000002782|…	50	http://amigo.geneontology.org/amigo/term/GO:0017076	yes
Molecular_function	ribonucleotide binding	GO:0032553	3.64566e-05	0.00262808	--	2079	ENSOARG00000009486|ENSOARG00000011384|ENSOARG00000016596|ENSOARG00000005749|ENSOARG00000016017|ENSOARG00000016755|ENSOARG00000005239|ENSOARG00000020225|ENSOARG00000013869|ENSOARG00000000078|ENSOARG00000016360|ENSOARG00000004533|ENSOARG00000005136|ENSOARG00000002010|ENSOARG00000009699|ENSOARG00000014959|ENSOARG00000008971|ENSOARG00000020647|ENSOARG00000018516|ENSOARG00000011009|ENSOARG00000002782|…	50	http://amigo.geneontology.org/amigo/term/GO:0032553	yes
Molecular_function	purine ribonucleoside triphosphate binding	GO:0035639	3.74252e-05	0.00262808	--	2024	ENSOARG00000009486|ENSOARG00000011384|ENSOARG00000016596|ENSOARG00000005749|ENSOARG00000016755|ENSOARG00000005239|ENSOARG00000020225|ENSOARG00000013869|ENSOARG00000000078|ENSOARG00000016360|ENSOARG00000004533|ENSOARG00000005136|ENSOARG00000002010|ENSOARG00000009699|ENSOARG00000014959|ENSOARG00000008971|ENSOARG00000020647|ENSOARG00000018516|ENSOARG00000011009|ENSOARG00000002782|ENSOARG00000009441|…	49	http://amigo.geneontology.org/amigo/term/GO:0035639	yes
Molecular_function	phospholipid binding	GO:0005543	5.562e-05	0.00351519	--	336	ENSOARG00000012741|ENSOARG00000002400|ENSOARG00000004654|ENSOARG00000017578|ENSOARG00000019909|ENSOARG00000004896|ENSOARG00000011668|ENSOARG00000005280|ENSOARG00000020833|ENSOARG00000009409|ENSOARG00000020155|ENSOARG00000011950|ENSOARG00000017000|ENSOARG00000008132|ENSOARG00000000934	15	http://amigo.geneontology.org/amigo/term/GO:0005543	yes
Molecular_function	catalytic activity, acting on a protein	GO:0140096	6.41549e-05	0.00368599	--	2300	ENSOARG00000006476|ENSOARG00000004477|ENSOARG00000005170|ENSOARG00000009766|ENSOARG00000008849|ENSOARG00000013465|ENSOARG00000013279|ENSOARG00000020546|ENSOARG00000020761|ENSOARG00000009968|ENSOARG00000013869|ENSOARG00000016027|ENSOARG00000000078|ENSOARG00000003284|ENSOARG00000016360|ENSOARG00000010615|ENSOARG00000002229|ENSOARG00000008199|ENSOARG00000009699|ENSOARG00000014959|ENSOARG00000020647|…	53	http://amigo.geneontology.org/amigo/term/GO:0140096	yes
Molecular_function	small molecule binding	GO:0036094	8.14371e-05	0.00396763	--	2921	ENSOARG00000009486|ENSOARG00000011384|ENSOARG00000016596|ENSOARG00000005749|ENSOARG00000019909|ENSOARG00000006076|ENSOARG00000016017|ENSOARG00000016755|ENSOARG00000005239|ENSOARG00000020225|ENSOARG00000011887|ENSOARG00000010030|ENSOARG00000013869|ENSOARG00000000078|ENSOARG00000011009|ENSOARG00000016360|ENSOARG00000004533|ENSOARG00000005136|ENSOARG00000017000|ENSOARG00000002010|ENSOARG00000009699|…	63	http://amigo.geneontology.org/amigo/term/GO:0036094	yes
Molecular_function	nucleotide binding	GO:0000166	9.41142e-05	0.00396763	--	2632	ENSOARG00000009486|ENSOARG00000011384|ENSOARG00000016596|ENSOARG00000005749|ENSOARG00000016017|ENSOARG00000016755|ENSOARG00000005239|ENSOARG00000020225|ENSOARG00000011887|ENSOARG00000010030|ENSOARG00000013869|ENSOARG00000000078|ENSOARG00000011009|ENSOARG00000016360|ENSOARG00000004533|ENSOARG00000005136|ENSOARG00000017000|ENSOARG00000002010|ENSOARG00000009699|ENSOARG00000014959|ENSOARG00000008971|…	58	http://amigo.geneontology.org/amigo/term/GO:0000166	yes
Molecular_function	nucleoside phosphate binding	GO:1901265	9.41142e-05	0.00396763	--	2632	ENSOARG00000009486|ENSOARG00000011384|ENSOARG00000016596|ENSOARG00000005749|ENSOARG00000016017|ENSOARG00000016755|ENSOARG00000005239|ENSOARG00000020225|ENSOARG00000011887|ENSOARG00000010030|ENSOARG00000013869|ENSOARG00000000078|ENSOARG00000011009|ENSOARG00000016360|ENSOARG00000004533|ENSOARG00000005136|ENSOARG00000017000|ENSOARG00000002010|ENSOARG00000009699|ENSOARG00000014959|ENSOARG00000008971|…	58	http://amigo.geneontology.org/amigo/term/GO:1901265	yes
Molecular_function	carbohydrate derivative binding	GO:0097367	9.41683e-05	0.00396763	--	2334	ENSOARG00000009486|ENSOARG00000011384|ENSOARG00000016596|ENSOARG00000005749|ENSOARG00000003598|ENSOARG00000014725|ENSOARG00000016017|ENSOARG00000016755|ENSOARG00000005239|ENSOARG00000020225|ENSOARG00000013869|ENSOARG00000000078|ENSOARG00000016360|ENSOARG00000004533|ENSOARG00000005136|ENSOARG00000003603|ENSOARG00000002010|ENSOARG00000009699|ENSOARG00000014959|ENSOARG00000008971|ENSOARG00000020647|…	53	http://amigo.geneontology.org/amigo/term/GO:0097367	yes
Molecular_function	catalytic activity	GO:0003824	0.000110732	0.00437393	--	6152	ENSOARG00000020225|ENSOARG00000005749|ENSOARG00000009650|ENSOARG00000016017|ENSOARG00000005239|ENSOARG00000003284|ENSOARG00000002229|ENSOARG00000005136|ENSOARG00000003603|ENSOARG00000008199|ENSOARG00000010367|ENSOARG00000010962|ENSOARG00000012014|ENSOARG00000007496|ENSOARG00000006246|ENSOARG00000004295|ENSOARG00000013498|ENSOARG00000014836|ENSOARG00000014638|ENSOARG00000020633|ENSOARG00000004822|…	112	http://amigo.geneontology.org/amigo/term/GO:0003824	yes
Molecular_function	ATPase activity	GO:0016887	0.000164253	0.00572256	GO:0004002	456	ENSOARG00000002010|ENSOARG00000017397|ENSOARG00000020225|ENSOARG00000009522|ENSOARG00000005770|ENSOARG00000008971|ENSOARG00000004295|ENSOARG00000013498|ENSOARG00000002782|ENSOARG00000005280|ENSOARG00000020833|ENSOARG00000014638|ENSOARG00000011950|ENSOARG00000006303|ENSOARG00000005136|ENSOARG00000020416|ENSOARG00000001384	17	http://amigo.geneontology.org/amigo/term/GO:0016887	yes
Molecular_function	asparagine-tRNA ligase activity	GO:0004816	0.000181094	0.00572256	--	2	ENSOARG00000006276|ENSOARG00000005239	2	http://amigo.geneontology.org/amigo/term/GO:0004816	yes
Molecular_function	single base insertion or deletion binding	GO:0032138	0.000181094	0.00572256	--	2	ENSOARG00000005136|ENSOARG00000001384	2	http://amigo.geneontology.org/amigo/term/GO:0032138	yes
Molecular_function	SUMO activating enzyme activity	GO:0019948	0.000181094	0.00572256	GO:0017115	2	ENSOARG00000004533|ENSOARG00000010941	2	http://amigo.geneontology.org/amigo/term/GO:0019948	yes
Molecular_function	protein binding	GO:0005515	0.000204882	0.00616598	GO:0001948|GO:0045308	4225	ENSOARG00000011906|ENSOARG00000004791|ENSOARG00000016596|ENSOARG00000004477|ENSOARG00000021101|ENSOARG00000003598|ENSOARG00000014234|ENSOARG00000000197|ENSOARG00000009918|ENSOARG00000006517|ENSOARG00000013279|ENSOARG00000010941|ENSOARG00000020225|ENSOARG00000017443|ENSOARG00000003926|ENSOARG00000007428|ENSOARG00000013217|ENSOARG00000000078|ENSOARG00000000934|ENSOARG00000008888|ENSOARG00000017361|…	82	http://amigo.geneontology.org/amigo/term/GO:0005515	yes
Molecular_function	GTPase binding	GO:0051020	0.000319639	0.00918235	--	438	ENSOARG00000015710|ENSOARG00000020775|ENSOARG00000021101|ENSOARG00000015785|ENSOARG00000009918|ENSOARG00000013279|ENSOARG00000020627|ENSOARG00000020214|ENSOARG00000003427|ENSOARG00000017397|ENSOARG00000009441|ENSOARG00000007108|ENSOARG00000011668|ENSOARG00000017361|ENSOARG00000016679|ENSOARG00000015801	16	http://amigo.geneontology.org/amigo/term/GO:0051020	yes
Molecular_function	serine-type carboxypeptidase activity	GO:0004185	0.000487219	0.0133879	--	12	ENSOARG00000010615|ENSOARG00000005810|ENSOARG00000008943	3	http://amigo.geneontology.org/amigo/term/GO:0004185	yes
Molecular_function	phosphatidylinositol binding	GO:0035091	0.000524914	0.0136116	--	207	ENSOARG00000002400|ENSOARG00000004654|ENSOARG00000017578|ENSOARG00000019909|ENSOARG00000012741|ENSOARG00000011668|ENSOARG00000020833|ENSOARG00000009409|ENSOARG00000011950|ENSOARG00000008132	10	http://amigo.geneontology.org/amigo/term/GO:0035091	yes
Molecular_function	inositol 1,4,5-trisphosphate-sensitive calcium-release channel activity	GO:0005220	0.000538433	0.0136116	GO:0008095	3	ENSOARG00000008132|ENSOARG00000019909	2	http://amigo.geneontology.org/amigo/term/GO:0005220	yes
Molecular_function	enzyme binding	GO:0019899	0.000596618	0.0145024	--	1340	ENSOARG00000016596|ENSOARG00000015710|ENSOARG00000021101|ENSOARG00000009918|ENSOARG00000006517|ENSOARG00000013279|ENSOARG00000017443|ENSOARG00000007428|ENSOARG00000011668|ENSOARG00000017361|ENSOARG00000008199|ENSOARG00000010558|ENSOARG00000014959|ENSOARG00000001874|ENSOARG00000020627|ENSOARG00000009441|ENSOARG00000007108|ENSOARG00000015793|ENSOARG00000016679|ENSOARG00000016027|ENSOARG00000004444|…	33	http://amigo.geneontology.org/amigo/term/GO:0019899	yes
Molecular_function	calcium-release channel activity	GO:0015278	0.000790179	0.0178355	GO:0005218	14	ENSOARG00000019941|ENSOARG00000008132|ENSOARG00000019909	3	http://amigo.geneontology.org/amigo/term/GO:0015278	yes
Molecular_function	ligand-gated calcium channel activity	GO:0099604	0.000790179	0.0178355	--	14	ENSOARG00000019941|ENSOARG00000008132|ENSOARG00000019909	3	http://amigo.geneontology.org/amigo/term/GO:0099604	yes
Molecular_function	GTPase activator activity	GO:0005096	0.000846446	0.0184467	GO:0005097|GO:0005098|GO:0005099|GO:0005100|GO:0005101|GO:0008060|GO:0017123|GO:0030675|GO:0046582	260	ENSOARG00000014263|ENSOARG00000006197|ENSOARG00000018863|ENSOARG00000020214|ENSOARG00000014894|ENSOARG00000009441|ENSOARG00000017193|ENSOARG00000017361|ENSOARG00000007284|ENSOARG00000015801|ENSOARG00000013756	11	http://amigo.geneontology.org/amigo/term/GO:0005096	yes
Molecular_function	DNA insertion or deletion binding	GO:0032135	0.00106727	0.0224838	--	4	ENSOARG00000005136|ENSOARG00000001384	2	http://amigo.geneontology.org/amigo/term/GO:0032135	yes
Molecular_function	serine-type exopeptidase activity	GO:0070008	0.00119164	0.0242941	--	16	ENSOARG00000010615|ENSOARG00000005810|ENSOARG00000008943	3	http://amigo.geneontology.org/amigo/term/GO:0070008	yes
Molecular_function	nucleoside-triphosphatase activity	GO:0017111	0.0013586	0.0268323	--	803	ENSOARG00000020225|ENSOARG00000005749|ENSOARG00000016755|ENSOARG00000005136|ENSOARG00000002010|ENSOARG00000008971|ENSOARG00000002782|ENSOARG00000001384|ENSOARG00000011384|ENSOARG00000005770|ENSOARG00000015884|ENSOARG00000009522|ENSOARG00000004295|ENSOARG00000013498|ENSOARG00000018863|ENSOARG00000017397|ENSOARG00000020833|ENSOARG00000014638|ENSOARG00000011950|ENSOARG00000006303|ENSOARG00000005280|…	22	http://amigo.geneontology.org/amigo/term/GO:0017111	yes
Molecular_function	Rho guanyl-nucleotide exchange factor activity	GO:0005089	0.00153834	0.0294616	--	92	ENSOARG00000016679|ENSOARG00000013279|ENSOARG00000020627|ENSOARG00000020214|ENSOARG00000007108|ENSOARG00000017361	6	http://amigo.geneontology.org/amigo/term/GO:0005089	yes
Molecular_function	enzyme activator activity	GO:0008047	0.00174429	0.0313242	GO:0010577	419	ENSOARG00000002010|ENSOARG00000014263|ENSOARG00000004533|ENSOARG00000006197|ENSOARG00000018863|ENSOARG00000020214|ENSOARG00000014894|ENSOARG00000009441|ENSOARG00000017193|ENSOARG00000017361|ENSOARG00000015801|ENSOARG00000003753|ENSOARG00000007284|ENSOARG00000013756	14	http://amigo.geneontology.org/amigo/term/GO:0008047	yes
Molecular_function	hydrolase activity	GO:0016787	0.00177857	0.0313242	--	2764	ENSOARG00000011384|ENSOARG00000020225|ENSOARG00000017468|ENSOARG00000005749|ENSOARG00000009766|ENSOARG00000013465|ENSOARG00000016755|ENSOARG00000020546|ENSOARG00000009522|ENSOARG00000002779|ENSOARG00000006863|ENSOARG00000010162|ENSOARG00000010615|ENSOARG00000002229|ENSOARG00000005136|ENSOARG00000003603|ENSOARG00000008199|ENSOARG00000002010|ENSOARG00000008971|ENSOARG00000013623|ENSOARG00000008916|…	55	http://amigo.geneontology.org/amigo/term/GO:0016787	yes
Molecular_function	GTPase regulator activity	GO:0030695	0.00181506	0.0313242	GO:0005083	286	ENSOARG00000014263|ENSOARG00000006197|ENSOARG00000018863|ENSOARG00000020214|ENSOARG00000014894|ENSOARG00000009441|ENSOARG00000017193|ENSOARG00000017361|ENSOARG00000015801|ENSOARG00000007284|ENSOARG00000013756	11	http://amigo.geneontology.org/amigo/term/GO:0030695	yes
Molecular_function	carboxypeptidase activity	GO:0004180	0.00183385	0.0313242	--	39	ENSOARG00000010615|ENSOARG00000008849|ENSOARG00000005810|ENSOARG00000008943	4	http://amigo.geneontology.org/amigo/term/GO:0004180	yes
Molecular_function	ion binding	GO:0043167	0.00209879	0.0349062	--	6540	ENSOARG00000020225|ENSOARG00000005749|ENSOARG00000003598|ENSOARG00000014725|ENSOARG00000018838|ENSOARG00000016017|ENSOARG00000005239|ENSOARG00000006276|ENSOARG00000005136|ENSOARG00000003603|ENSOARG00000004896|ENSOARG00000006907|ENSOARG00000020155|ENSOARG00000002993|ENSOARG00000010962|ENSOARG00000012014|ENSOARG00000003854|ENSOARG00000007496|ENSOARG00000009522|ENSOARG00000004295|ENSOARG00000013498|…	111	http://amigo.geneontology.org/amigo/term/GO:0043167	yes
Molecular_function	motor activity	GO:0003774	0.002398	0.0371356	--	135	ENSOARG00000008971|ENSOARG00000016755|ENSOARG00000018863|ENSOARG00000013498|ENSOARG00000020833|ENSOARG00000011950|ENSOARG00000005770	7	http://amigo.geneontology.org/amigo/term/GO:0003774	yes
Molecular_function	Rho GTPase binding	GO:0017048	0.002398	0.0371356	GO:0017031	135	ENSOARG00000016679|ENSOARG00000013279|ENSOARG00000020627|ENSOARG00000020214|ENSOARG00000015785|ENSOARG00000007108|ENSOARG00000017361	7	http://amigo.geneontology.org/amigo/term/GO:0017048	yes
Molecular_function	SNARE binding	GO:0000149	0.00259875	0.0371356	--	102	ENSOARG00000000197|ENSOARG00000000390|ENSOARG00000005016|ENSOARG00000020041|ENSOARG00000004896|ENSOARG00000000934	6	http://amigo.geneontology.org/amigo/term/GO:0000149	yes
Molecular_function	binding	GO:0005488	0.00272286	0.0371356	--	11966	ENSOARG00000004791|ENSOARG00000020225|ENSOARG00000005749|ENSOARG00000003598|ENSOARG00000014725|ENSOARG00000018838|ENSOARG00000016017|ENSOARG00000005239|ENSOARG00000006276|ENSOARG00000007428|ENSOARG00000003284|ENSOARG00000019083|ENSOARG00000002229|ENSOARG00000005136|ENSOARG00000003603|ENSOARG00000008199|ENSOARG00000010558|ENSOARG00000003469|ENSOARG00000005432|ENSOARG00000004816|ENSOARG00000020627|…	184	http://amigo.geneontology.org/amigo/term/GO:0005488	yes
Molecular_function	protein kinase activity	GO:0004672	0.00272886	0.0371356	GO:0050222	639	ENSOARG00000006476|ENSOARG00000003572|ENSOARG00000009699|ENSOARG00000014959|ENSOARG00000017000|ENSOARG00000020647|ENSOARG00000009968|ENSOARG00000013279|ENSOARG00000006076|ENSOARG00000020761|ENSOARG00000011009|ENSOARG00000013869|ENSOARG00000009441|ENSOARG00000000078|ENSOARG00000020214|ENSOARG00000003284|ENSOARG00000016360|ENSOARG00000002993	18	http://amigo.geneontology.org/amigo/term/GO:0004672	yes
Molecular_function	ubiquitin-like protein-specific protease activity	GO:0019783	0.00272897	0.0371356	--	103	ENSOARG00000016027|ENSOARG00000019311|ENSOARG00000020546|ENSOARG00000009303|ENSOARG00000006569|ENSOARG00000013032	6	http://amigo.geneontology.org/amigo/term/GO:0019783	yes
Molecular_function	pyrophosphatase activity	GO:0016462	0.00274172	0.0371356	--	850	ENSOARG00000020225|ENSOARG00000005749|ENSOARG00000016755|ENSOARG00000005136|ENSOARG00000002010|ENSOARG00000008971|ENSOARG00000002782|ENSOARG00000001384|ENSOARG00000011384|ENSOARG00000005770|ENSOARG00000015884|ENSOARG00000009522|ENSOARG00000004295|ENSOARG00000013498|ENSOARG00000018863|ENSOARG00000017397|ENSOARG00000020833|ENSOARG00000014638|ENSOARG00000011950|ENSOARG00000006303|ENSOARG00000005280|…	22	http://amigo.geneontology.org/amigo/term/GO:0016462	yes
Molecular_function	Ras GTPase binding	GO:0017016	0.00276527	0.0371356	--	347	ENSOARG00000016679|ENSOARG00000021101|ENSOARG00000015785|ENSOARG00000013279|ENSOARG00000020627|ENSOARG00000020214|ENSOARG00000003427|ENSOARG00000017397|ENSOARG00000009441|ENSOARG00000007108|ENSOARG00000011668|ENSOARG00000017361	12	http://amigo.geneontology.org/amigo/term/GO:0017016	yes
Molecular_function	hydrolase activity, acting on acid anhydrides	GO:0016817	0.00282042	0.0371356	--	852	ENSOARG00000020225|ENSOARG00000005749|ENSOARG00000016755|ENSOARG00000005136|ENSOARG00000002010|ENSOARG00000008971|ENSOARG00000002782|ENSOARG00000001384|ENSOARG00000011384|ENSOARG00000005770|ENSOARG00000015884|ENSOARG00000009522|ENSOARG00000004295|ENSOARG00000013498|ENSOARG00000018863|ENSOARG00000017397|ENSOARG00000020833|ENSOARG00000014638|ENSOARG00000011950|ENSOARG00000006303|ENSOARG00000005280|…	22	http://amigo.geneontology.org/amigo/term/GO:0016817	yes
Molecular_function	hydrolase activity, acting on acid anhydrides, in phosphorus-containing anhydrides	GO:0016818	0.00282042	0.0371356	--	852	ENSOARG00000020225|ENSOARG00000005749|ENSOARG00000016755|ENSOARG00000005136|ENSOARG00000002010|ENSOARG00000008971|ENSOARG00000002782|ENSOARG00000001384|ENSOARG00000011384|ENSOARG00000005770|ENSOARG00000015884|ENSOARG00000009522|ENSOARG00000004295|ENSOARG00000013498|ENSOARG00000018863|ENSOARG00000017397|ENSOARG00000020833|ENSOARG00000014638|ENSOARG00000011950|ENSOARG00000006303|ENSOARG00000005280|…	22	http://amigo.geneontology.org/amigo/term/GO:0016818	yes
Molecular_function	small GTPase binding	GO:0031267	0.00317583	0.0406289	--	353	ENSOARG00000016679|ENSOARG00000021101|ENSOARG00000015785|ENSOARG00000013279|ENSOARG00000020627|ENSOARG00000020214|ENSOARG00000003427|ENSOARG00000017397|ENSOARG00000009441|ENSOARG00000007108|ENSOARG00000011668|ENSOARG00000017361	12	http://amigo.geneontology.org/amigo/term/GO:0031267	yes
Molecular_function	nucleoside-triphosphatase regulator activity	GO:0060589	0.00321431	0.0406289	--	308	ENSOARG00000014263|ENSOARG00000006197|ENSOARG00000018863|ENSOARG00000020214|ENSOARG00000014894|ENSOARG00000009441|ENSOARG00000017193|ENSOARG00000017361|ENSOARG00000015801|ENSOARG00000007284|ENSOARG00000013756	11	http://amigo.geneontology.org/amigo/term/GO:0060589	yes
Molecular_function	procollagen-proline dioxygenase activity	GO:0019798	0.00363666	0.0430978	--	7	ENSOARG00000020475|ENSOARG00000009683	2	http://amigo.geneontology.org/amigo/term/GO:0019798	yes
Molecular_function	protein kinase B binding	GO:0043422	0.00363666	0.0430978	--	7	ENSOARG00000006517|ENSOARG00000002400	2	http://amigo.geneontology.org/amigo/term/GO:0043422	yes
Molecular_function	microtubule motor activity	GO:0003777	0.00363907	0.0430978	--	76	ENSOARG00000008971|ENSOARG00000016755|ENSOARG00000005770|ENSOARG00000013498|ENSOARG00000011950	5	http://amigo.geneontology.org/amigo/term/GO:0003777	yes
Molecular_function	guanyl-nucleotide exchange factor activity	GO:0005085	0.00368241	0.0430978	GO:0008433|GO:0016219|GO:0019839	269	ENSOARG00000015710|ENSOARG00000020775|ENSOARG00000020627|ENSOARG00000013279|ENSOARG00000009918|ENSOARG00000020214|ENSOARG00000011668|ENSOARG00000007108|ENSOARG00000017361|ENSOARG00000016679	10	http://amigo.geneontology.org/amigo/term/GO:0005085	yes
Molecular_function	kinase activity	GO:0016301	0.00471776	0.0542114	--	835	ENSOARG00000006476|ENSOARG00000009486|ENSOARG00000009699|ENSOARG00000014959|ENSOARG00000017000|ENSOARG00000020647|ENSOARG00000009968|ENSOARG00000013279|ENSOARG00000006076|ENSOARG00000020761|ENSOARG00000011009|ENSOARG00000010839|ENSOARG00000013869|ENSOARG00000009441|ENSOARG00000000078|ENSOARG00000020214|ENSOARG00000003284|ENSOARG00000016360|ENSOARG00000003572|ENSOARG00000018215|ENSOARG00000002993	21	http://amigo.geneontology.org/amigo/term/GO:0016301	yes
Molecular_function	SUMO-specific protease activity	GO:0016929	0.00480585	0.0542374	--	8	ENSOARG00000006569|ENSOARG00000019311	2	http://amigo.geneontology.org/amigo/term/GO:0016929	yes
Molecular_function	intracellular ligand-gated ion channel activity	GO:0005217	0.00557991	0.0618685	--	27	ENSOARG00000019941|ENSOARG00000008132|ENSOARG00000019909	3	http://amigo.geneontology.org/amigo/term/GO:0005217	yes
Molecular_function	inositol 1,4,5 trisphosphate binding	GO:0070679	0.00612418	0.0667324	--	9	ENSOARG00000008132|ENSOARG00000019909	2	http://amigo.geneontology.org/amigo/term/GO:0070679	yes
Molecular_function	ubiquitin-like modifier activating enzyme activity	GO:0008641	0.00758744	0.0812756	GO:0008642	10	ENSOARG00000004533|ENSOARG00000010941	2	http://amigo.geneontology.org/amigo/term/GO:0008641	yes
Molecular_function	cysteine-type peptidase activity	GO:0008234	0.00788443	0.0830494	GO:0004220	168	ENSOARG00000016027|ENSOARG00000019311|ENSOARG00000020546|ENSOARG00000009303|ENSOARG00000006569|ENSOARG00000013032|ENSOARG00000013465	7	http://amigo.geneontology.org/amigo/term/GO:0008234	yes
Molecular_function	syntaxin binding	GO:0019905	0.00822867	0.0852494	GO:0030347|GO:0030349|GO:0050430|GO:0051535	59	ENSOARG00000004896|ENSOARG00000005016|ENSOARG00000000934|ENSOARG00000020041	4	http://amigo.geneontology.org/amigo/term/GO:0019905	yes
Molecular_function	cytoskeletal protein binding	GO:0008092	0.00836307	0.0852494	--	501	ENSOARG00000014234|ENSOARG00000002400|ENSOARG00000005770|ENSOARG00000006055|ENSOARG00000001874|ENSOARG00000003537|ENSOARG00000008849|ENSOARG00000017443|ENSOARG00000015785|ENSOARG00000002782|ENSOARG00000007130|ENSOARG00000020833|ENSOARG00000003603|ENSOARG00000021147	14	http://amigo.geneontology.org/amigo/term/GO:0008092	yes
Molecular_function	actin binding	GO:0003779	0.00918867	0.0878381	--	216	ENSOARG00000002400|ENSOARG00000006055|ENSOARG00000001874|ENSOARG00000003537|ENSOARG00000017443|ENSOARG00000015785|ENSOARG00000020833|ENSOARG00000021147	8	http://amigo.geneontology.org/amigo/term/GO:0003779	yes
Molecular_function	SUMO binding	GO:0032183	0.00919152	0.0878381	--	11	ENSOARG00000016027|ENSOARG00000015710	2	http://amigo.geneontology.org/amigo/term/GO:0032183	yes
Molecular_function	peptidyl-proline dioxygenase activity	GO:0031543	0.00919152	0.0878381	--	11	ENSOARG00000020475|ENSOARG00000009683	2	http://amigo.geneontology.org/amigo/term/GO:0031543	yes
Molecular_function	protein serine/threonine kinase activity	GO:0004674	0.00945006	0.0878381	GO:0004695|GO:0004696|GO:0004700	457	ENSOARG00000006476|ENSOARG00000009699|ENSOARG00000014959|ENSOARG00000020647|ENSOARG00000009968|ENSOARG00000013279|ENSOARG00000006076|ENSOARG00000003572|ENSOARG00000020214|ENSOARG00000013869|ENSOARG00000020761|ENSOARG00000016360|ENSOARG00000002993	13	http://amigo.geneontology.org/amigo/term/GO:0004674	yes
Molecular_function	ligand-gated cation channel activity	GO:0099094	0.01033	0.0878381	--	63	ENSOARG00000009699|ENSOARG00000019941|ENSOARG00000008132|ENSOARG00000019909	4	http://amigo.geneontology.org/amigo/term/GO:0099094	yes
Molecular_function	mismatched DNA binding	GO:0030983	0.0109324	0.0878381	GO:0032134	12	ENSOARG00000005136|ENSOARG00000001384	2	http://amigo.geneontology.org/amigo/term/GO:0030983	yes
Molecular_function	dipeptidyl-peptidase activity	GO:0008239	0.0109324	0.0878381	--	12	ENSOARG00000006246|ENSOARG00000005810	2	http://amigo.geneontology.org/amigo/term/GO:0008239	yes
Molecular_function	lipid binding	GO:0008289	0.0110459	0.0878381	--	625	ENSOARG00000012741|ENSOARG00000002400|ENSOARG00000004654|ENSOARG00000017578|ENSOARG00000019909|ENSOARG00000012072|ENSOARG00000004896|ENSOARG00000011668|ENSOARG00000005280|ENSOARG00000020833|ENSOARG00000009409|ENSOARG00000020155|ENSOARG00000011950|ENSOARG00000017000|ENSOARG00000008132|ENSOARG00000000934	16	http://amigo.geneontology.org/amigo/term/GO:0008289	yes
Molecular_function	exopeptidase activity	GO:0008238	0.0114416	0.0878381	--	100	ENSOARG00000010615|ENSOARG00000006246|ENSOARG00000008849|ENSOARG00000005810|ENSOARG00000008943	5	http://amigo.geneontology.org/amigo/term/GO:0008238	yes
Molecular_function	2-hydroxyglutarate dehydrogenase activity	GO:0047545	0.0134815	0.0878381	--	1	ENSOARG00000020633	1	http://amigo.geneontology.org/amigo/term/GO:0047545	yes
Molecular_function	aryl hydrocarbon receptor binding	GO:0017162	0.0134815	0.0878381	--	1	ENSOARG00000015391	1	http://amigo.geneontology.org/amigo/term/GO:0017162	yes
Molecular_function	oxidoreductase activity, acting on iron-sulfur proteins as donors, NAD or NADP as acceptor	GO:0016731	0.0134815	0.0878381	--	1	ENSOARG00000011954	1	http://amigo.geneontology.org/amigo/term/GO:0016731	yes
Molecular_function	arginyltransferase activity	GO:0004057	0.0134815	0.0878381	GO:0042172	1	ENSOARG00000005882	1	http://amigo.geneontology.org/amigo/term/GO:0004057	yes
Molecular_function	ferredoxin-NADP+ reductase activity	GO:0004324	0.0134815	0.0878381	--	1	ENSOARG00000011954	1	http://amigo.geneontology.org/amigo/term/GO:0004324	yes
Molecular_function	oxidoreductase activity, acting on iron-sulfur proteins as donors	GO:0016730	0.0134815	0.0878381	--	1	ENSOARG00000011954	1	http://amigo.geneontology.org/amigo/term/GO:0016730	yes
Molecular_function	NADPH-adrenodoxin reductase activity	GO:0015039	0.0134815	0.0878381	--	1	ENSOARG00000011954	1	http://amigo.geneontology.org/amigo/term/GO:0015039	yes
Molecular_function	double-strand/single-strand DNA junction binding	GO:0000406	0.0134815	0.0878381	--	1	ENSOARG00000005136	1	http://amigo.geneontology.org/amigo/term/GO:0000406	yes
Molecular_function	cis-stilbene-oxide hydrolase activity	GO:0033961	0.0134815	0.0878381	--	1	ENSOARG00000017468	1	http://amigo.geneontology.org/amigo/term/GO:0033961	yes
Molecular_function	5-methyltetrahydrofolate-dependent methyltransferase activity	GO:0042084	0.0134815	0.0878381	--	1	ENSOARG00000003750	1	http://amigo.geneontology.org/amigo/term/GO:0042084	yes
Molecular_function	X11-like protein binding	GO:0042988	0.0134815	0.0878381	--	1	ENSOARG00000007130	1	http://amigo.geneontology.org/amigo/term/GO:0042988	yes
Molecular_function	lithium ion binding	GO:0031403	0.0134815	0.0878381	--	1	ENSOARG00000015101	1	http://amigo.geneontology.org/amigo/term/GO:0031403	yes
Molecular_function	O-phospho-L-serine:2-oxoglutarate aminotransferase activity	GO:0004648	0.0134815	0.0878381	GO:0004646	1	ENSOARG00000012354	1	http://amigo.geneontology.org/amigo/term/GO:0004648	yes
Molecular_function	RNA trimethylguanosine synthase activity	GO:0071164	0.0134815	0.0878381	--	1	ENSOARG00000014613	1	http://amigo.geneontology.org/amigo/term/GO:0071164	yes
Molecular_function	methionine synthase activity	GO:0008705	0.0134815	0.0878381	--	1	ENSOARG00000003750	1	http://amigo.geneontology.org/amigo/term/GO:0008705	yes
Molecular_function	steroid 7-alpha-hydroxylase activity	GO:0008387	0.0134815	0.0878381	--	1	ENSOARG00000010755	1	http://amigo.geneontology.org/amigo/term/GO:0008387	yes
Molecular_function	single guanine insertion binding	GO:0032142	0.0134815	0.0878381	--	1	ENSOARG00000005136	1	http://amigo.geneontology.org/amigo/term/GO:0032142	yes
Molecular_function	single thymine insertion binding	GO:0032143	0.0134815	0.0878381	--	1	ENSOARG00000005136	1	http://amigo.geneontology.org/amigo/term/GO:0032143	yes
Molecular_function	phosphopentomutase activity	GO:0008973	0.0134815	0.0878381	--	1	ENSOARG00000009837	1	http://amigo.geneontology.org/amigo/term/GO:0008973	yes
Molecular_function	methionyl-tRNA formyltransferase activity	GO:0004479	0.0134815	0.0878381	GO:0001718|GO:0070128	1	ENSOARG00000017731	1	http://amigo.geneontology.org/amigo/term/GO:0004479	yes
Molecular_function	arachidonate-CoA ligase activity	GO:0047676	0.0134815	0.0878381	--	1	ENSOARG00000017954	1	http://amigo.geneontology.org/amigo/term/GO:0047676	yes
Molecular_function	UTP-monosaccharide-1-phosphate uridylyltransferase activity	GO:0051748	0.0134815	0.0878381	--	1	ENSOARG00000020061	1	http://amigo.geneontology.org/amigo/term/GO:0051748	yes
Molecular_function	N-acetylgalactosamine-4-sulfatase activity	GO:0003943	0.0134815	0.0878381	--	1	ENSOARG00000017167	1	http://amigo.geneontology.org/amigo/term/GO:0003943	yes
Molecular_function	N4-(beta-N-acetylglucosaminyl)-L-asparaginase activity	GO:0003948	0.0134815	0.0878381	--	1	ENSOARG00000006863	1	http://amigo.geneontology.org/amigo/term/GO:0003948	yes
Molecular_function	UTP:glucose-1-phosphate uridylyltransferase activity	GO:0003983	0.0134815	0.0878381	--	1	ENSOARG00000020061	1	http://amigo.geneontology.org/amigo/term/GO:0003983	yes
Molecular_function	dinucleotide repeat insertion binding	GO:0032181	0.0134815	0.0878381	--	1	ENSOARG00000005136	1	http://amigo.geneontology.org/amigo/term/GO:0032181	yes
Molecular_function	phosphotransferase activity, alcohol group as acceptor	GO:0016773	0.0146314	0.0943578	--	757	ENSOARG00000006476|ENSOARG00000003572|ENSOARG00000009699|ENSOARG00000014959|ENSOARG00000017000|ENSOARG00000020647|ENSOARG00000009968|ENSOARG00000013279|ENSOARG00000006076|ENSOARG00000020761|ENSOARG00000011009|ENSOARG00000013869|ENSOARG00000009441|ENSOARG00000000078|ENSOARG00000020214|ENSOARG00000003284|ENSOARG00000016360|ENSOARG00000002993	18	http://amigo.geneontology.org/amigo/term/GO:0016773	yes
Molecular_function	3',5'-cyclic-GMP phosphodiesterase activity	GO:0047555	0.0148087	0.0945365	GO:0004116	14	ENSOARG00000016017|ENSOARG00000006517	2	http://amigo.geneontology.org/amigo/term/GO:0047555	yes
Molecular_function	Ras guanyl-nucleotide exchange factor activity	GO:0005088	0.0151926	0.0960172	--	191	ENSOARG00000016679|ENSOARG00000013279|ENSOARG00000020627|ENSOARG00000020214|ENSOARG00000011668|ENSOARG00000007108|ENSOARG00000017361	7	http://amigo.geneontology.org/amigo/term/GO:0005088	yes
Molecular_function	ligase activity, forming carbon-sulfur bonds	GO:0016877	0.0154895	0.0969242	--	39	ENSOARG00000004533|ENSOARG00000017954|ENSOARG00000010941	3	http://amigo.geneontology.org/amigo/term/GO:0016877	yes
Molecular_function	phosphatidylinositol-3,4-bisphosphate binding	GO:0043325	0.0169365	0.10494	--	15	ENSOARG00000012741|ENSOARG00000011950	2	http://amigo.geneontology.org/amigo/term/GO:0043325	yes
Molecular_function	clathrin binding	GO:0030276	0.0201124	0.123408	--	43	ENSOARG00000004896|ENSOARG00000004654|ENSOARG00000000934	3	http://amigo.geneontology.org/amigo/term/GO:0030276	yes
Molecular_function	transmembrane receptor protein phosphatase activity	GO:0019198	0.0240342	0.132109	--	18	ENSOARG00000002229|ENSOARG00000013755	2	http://amigo.geneontology.org/amigo/term/GO:0019198	yes
Molecular_function	transmembrane receptor protein tyrosine phosphatase activity	GO:0005001	0.0240342	0.132109	--	18	ENSOARG00000002229|ENSOARG00000013755	2	http://amigo.geneontology.org/amigo/term/GO:0005001	yes
Molecular_function	calcium-dependent phospholipid binding	GO:0005544	0.0254129	0.132109	--	47	ENSOARG00000004896|ENSOARG00000020155|ENSOARG00000000934	3	http://amigo.geneontology.org/amigo/term/GO:0005544	yes
Molecular_function	ligase activity, forming carbon-oxygen bonds	GO:0016875	0.0254129	0.132109	--	47	ENSOARG00000016573|ENSOARG00000006276|ENSOARG00000005239	3	http://amigo.geneontology.org/amigo/term/GO:0016875	yes
Molecular_function	aminoacyl-tRNA ligase activity	GO:0004812	0.0254129	0.132109	GO:0016876|GO:0017100	47	ENSOARG00000016573|ENSOARG00000006276|ENSOARG00000005239	3	http://amigo.geneontology.org/amigo/term/GO:0004812	yes
Molecular_function	nucleobase-containing compound kinase activity	GO:0019205	0.0254129	0.132109	--	47	ENSOARG00000009486|ENSOARG00000010839|ENSOARG00000018215	3	http://amigo.geneontology.org/amigo/term/GO:0019205	yes
Molecular_function	ATPase activity, coupled	GO:0042623	0.0255922	0.132109	--	362	ENSOARG00000002010|ENSOARG00000020225|ENSOARG00000009522|ENSOARG00000004295|ENSOARG00000002782|ENSOARG00000005280|ENSOARG00000020833|ENSOARG00000011950|ENSOARG00000006303|ENSOARG00000020416	10	http://amigo.geneontology.org/amigo/term/GO:0042623	yes
Molecular_function	deoxyribose-phosphate aldolase activity	GO:0004139	0.0267819	0.132109	--	2	ENSOARG00000020598	1	http://amigo.geneontology.org/amigo/term/GO:0004139	yes
Molecular_function	sulfonylurea receptor activity	GO:0008281	0.0267819	0.132109	--	2	ENSOARG00000020225	1	http://amigo.geneontology.org/amigo/term/GO:0008281	yes
Molecular_function	dinucleotide insertion or deletion binding	GO:0032139	0.0267819	0.132109	--	2	ENSOARG00000005136	1	http://amigo.geneontology.org/amigo/term/GO:0032139	yes
Molecular_function	histone kinase activity (H3-S10 specific)	GO:0035175	0.0267819	0.132109	GO:0044021	2	ENSOARG00000003572	1	http://amigo.geneontology.org/amigo/term/GO:0035175	yes
Molecular_function	malate dehydrogenase (decarboxylating) (NADP+) activity	GO:0004473	0.0267819	0.132109	--	2	ENSOARG00000007496	1	http://amigo.geneontology.org/amigo/term/GO:0004473	yes
Molecular_function	glycoprotein endo-alpha-1,2-mannosidase activity	GO:0004569	0.0267819	0.132109	--	2	ENSOARG00000002779	1	http://amigo.geneontology.org/amigo/term/GO:0004569	yes
Molecular_function	dolichyl-phosphate-glucose-glycolipid alpha-glucosyltransferase activity	GO:0004583	0.0267819	0.132109	--	2	ENSOARG00000009650	1	http://amigo.geneontology.org/amigo/term/GO:0004583	yes
Molecular_function	dolichyl pyrophosphate Man9GlcNAc2 alpha-1,3-glucosyltransferase activity	GO:0042281	0.0267819	0.132109	--	2	ENSOARG00000009650	1	http://amigo.geneontology.org/amigo/term/GO:0042281	yes
Molecular_function	isocitrate dehydrogenase (NADP+) activity	GO:0004450	0.0267819	0.132109	--	2	ENSOARG00000012014	1	http://amigo.geneontology.org/amigo/term/GO:0004450	yes
Molecular_function	oxysterol 7-alpha-hydroxylase activity	GO:0008396	0.0267819	0.132109	--	2	ENSOARG00000010755	1	http://amigo.geneontology.org/amigo/term/GO:0008396	yes
Molecular_function	phosphatidylinositol-3,4-bisphosphate 3-phosphatase activity	GO:0051800	0.0267819	0.132109	--	2	ENSOARG00000009449	1	http://amigo.geneontology.org/amigo/term/GO:0051800	yes
Molecular_function	oxidized DNA binding	GO:0032356	0.0267819	0.132109	--	2	ENSOARG00000005136	1	http://amigo.geneontology.org/amigo/term/GO:0032356	yes
Molecular_function	oxidized purine DNA binding	GO:0032357	0.0267819	0.132109	--	2	ENSOARG00000005136	1	http://amigo.geneontology.org/amigo/term/GO:0032357	yes
Molecular_function	long-chain-3-hydroxyacyl-CoA dehydrogenase activity	GO:0016509	0.0267819	0.132109	--	2	ENSOARG00000018680	1	http://amigo.geneontology.org/amigo/term/GO:0016509	yes
Molecular_function	ubiquitin-specific protease activity involved in negative regulation of ERAD pathway	GO:1904455	0.0267819	0.132109	--	2	ENSOARG00000016027	1	http://amigo.geneontology.org/amigo/term/GO:1904455	yes
Molecular_function	cGMP-inhibited cyclic-nucleotide phosphodiesterase activity	GO:0004119	0.0267819	0.132109	--	2	ENSOARG00000006517	1	http://amigo.geneontology.org/amigo/term/GO:0004119	yes
Molecular_function	heteroduplex DNA loop binding	GO:0000404	0.0267819	0.132109	--	2	ENSOARG00000005136	1	http://amigo.geneontology.org/amigo/term/GO:0000404	yes
Molecular_function	3-hydroxybutyrate dehydrogenase activity	GO:0003858	0.0267819	0.132109	--	2	ENSOARG00000011586	1	http://amigo.geneontology.org/amigo/term/GO:0003858	yes
Molecular_function	magnesium ion binding	GO:0000287	0.0269653	0.132109	--	215	ENSOARG00000003572|ENSOARG00000012014|ENSOARG00000015101|ENSOARG00000004295|ENSOARG00000005280|ENSOARG00000009837|ENSOARG00000005136	7	http://amigo.geneontology.org/amigo/term/GO:0000287	yes
Molecular_function	L-ascorbic acid binding	GO:0031418	0.0293258	0.142569	--	20	ENSOARG00000020475|ENSOARG00000009683	2	http://amigo.geneontology.org/amigo/term/GO:0031418	yes
Molecular_function	phosphatidylinositol-3,5-bisphosphate binding	GO:0080025	0.0321293	0.155005	--	21	ENSOARG00000012741|ENSOARG00000011950	2	http://amigo.geneontology.org/amigo/term/GO:0080025	yes
Molecular_function	histone binding	GO:0042393	0.0343208	0.164324	--	133	ENSOARG00000005455|ENSOARG00000009419|ENSOARG00000009866|ENSOARG00000019605|ENSOARG00000003753	5	http://amigo.geneontology.org/amigo/term/GO:0042393	yes
Molecular_function	phosphoric ester hydrolase activity	GO:0042578	0.0356069	0.164831	--	383	ENSOARG00000008988|ENSOARG00000016017|ENSOARG00000015101|ENSOARG00000013623|ENSOARG00000010162|ENSOARG00000002229|ENSOARG00000009449|ENSOARG00000013755|ENSOARG00000006517|ENSOARG00000008199	10	http://amigo.geneontology.org/amigo/term/GO:0042578	yes
Molecular_function	ubiquitinyl hydrolase activity	GO:0101005	0.0371392	0.164831	--	93	ENSOARG00000013032|ENSOARG00000016027|ENSOARG00000020546|ENSOARG00000009303	4	http://amigo.geneontology.org/amigo/term/GO:0101005	yes
Molecular_function	thiol-dependent ubiquitinyl hydrolase activity	GO:0036459	0.0371392	0.164831	--	93	ENSOARG00000009303|ENSOARG00000016027|ENSOARG00000020546|ENSOARG00000013032	4	http://amigo.geneontology.org/amigo/term/GO:0036459	yes
Molecular_function	metallocarboxypeptidase activity	GO:0004181	0.0380353	0.164831	--	23	ENSOARG00000010615|ENSOARG00000008849	2	http://amigo.geneontology.org/amigo/term/GO:0004181	yes
Molecular_function	S-adenosylmethionine-homocysteine S-methyltransferase activity	GO:0008898	0.0399036	0.164831	--	3	ENSOARG00000003750	1	http://amigo.geneontology.org/amigo/term/GO:0008898	yes
Molecular_function	cadmium ion transmembrane transporter activity	GO:0015086	0.0399036	0.164831	--	3	ENSOARG00000017456	1	http://amigo.geneontology.org/amigo/term/GO:0015086	yes
Molecular_function	calcium-dependent protein serine/threonine phosphatase activity	GO:0004723	0.0399036	0.164831	GO:0008596	3	ENSOARG00000013623	1	http://amigo.geneontology.org/amigo/term/GO:0004723	yes
Molecular_function	cobalt ion transmembrane transporter activity	GO:0015087	0.0399036	0.164831	--	3	ENSOARG00000017456	1	http://amigo.geneontology.org/amigo/term/GO:0015087	yes
Molecular_function	lead ion transmembrane transporter activity	GO:0015094	0.0399036	0.164831	--	3	ENSOARG00000017456	1	http://amigo.geneontology.org/amigo/term/GO:0015094	yes
Molecular_function	glutaminase activity	GO:0004359	0.0399036	0.164831	--	3	ENSOARG00000013812	1	http://amigo.geneontology.org/amigo/term/GO:0004359	yes
Molecular_function	calmodulin-dependent protein phosphatase activity	GO:0033192	0.0399036	0.164831	--	3	ENSOARG00000013623	1	http://amigo.geneontology.org/amigo/term/GO:0033192	yes
Molecular_function	procollagen-proline 3-dioxygenase activity	GO:0019797	0.0399036	0.164831	--	3	ENSOARG00000020475	1	http://amigo.geneontology.org/amigo/term/GO:0019797	yes
Molecular_function	phosphatidylinositol-4-phosphate phosphatase activity	GO:0043812	0.0399036	0.164831	--	3	ENSOARG00000010162	1	http://amigo.geneontology.org/amigo/term/GO:0043812	yes
Molecular_function	threonine-tRNA ligase activity	GO:0004829	0.0399036	0.164831	--	3	ENSOARG00000016573	1	http://amigo.geneontology.org/amigo/term/GO:0004829	yes
Molecular_function	phosphatidylinositol-3,4,5-trisphosphate 3-phosphatase activity	GO:0016314	0.0399036	0.164831	--	3	ENSOARG00000009449	1	http://amigo.geneontology.org/amigo/term/GO:0016314	yes
Molecular_function	ryanodine-sensitive calcium-release channel activity	GO:0005219	0.0399036	0.164831	--	3	ENSOARG00000019941	1	http://amigo.geneontology.org/amigo/term/GO:0005219	yes
Molecular_function	phosphoglucomutase activity	GO:0004614	0.0399036	0.164831	--	3	ENSOARG00000009837	1	http://amigo.geneontology.org/amigo/term/GO:0004614	yes
Molecular_function	malic enzyme activity	GO:0004470	0.0399036	0.164831	--	3	ENSOARG00000007496	1	http://amigo.geneontology.org/amigo/term/GO:0004470	yes
Molecular_function	guanine/thymine mispair binding	GO:0032137	0.0399036	0.164831	--	3	ENSOARG00000005136	1	http://amigo.geneontology.org/amigo/term/GO:0032137	yes
Molecular_function	malate dehydrogenase (decarboxylating) (NAD+) activity	GO:0004471	0.0399036	0.164831	GO:0004472|GO:0016619	3	ENSOARG00000007496	1	http://amigo.geneontology.org/amigo/term/GO:0004471	yes
Molecular_function	oxaloacetate decarboxylase activity	GO:0008948	0.0399036	0.164831	--	3	ENSOARG00000007496	1	http://amigo.geneontology.org/amigo/term/GO:0008948	yes
Molecular_function	peptidase activity	GO:0008233	0.0410414	0.16771	--	734	ENSOARG00000007475|ENSOARG00000010962|ENSOARG00000006863|ENSOARG00000016027|ENSOARG00000009766|ENSOARG00000020546|ENSOARG00000013465|ENSOARG00000006246|ENSOARG00000008849|ENSOARG00000013032|ENSOARG00000006569|ENSOARG00000009303|ENSOARG00000005810|ENSOARG00000010615|ENSOARG00000019311|ENSOARG00000008943	16	http://amigo.geneontology.org/amigo/term/GO:0008233	yes
Molecular_function	kinesin binding	GO:0019894	0.0411314	0.16771	--	24	ENSOARG00000007130|ENSOARG00000005770	2	http://amigo.geneontology.org/amigo/term/GO:0019894	yes
Molecular_function	ligand-gated ion channel activity	GO:0015276	0.042407	0.170709	--	141	ENSOARG00000009699|ENSOARG00000019941|ENSOARG00000008132|ENSOARG00000015669|ENSOARG00000019909	5	http://amigo.geneontology.org/amigo/term/GO:0015276	yes
Molecular_function	ligand-gated channel activity	GO:0022834	0.042407	0.170709	--	141	ENSOARG00000009699|ENSOARG00000008132|ENSOARG00000019941|ENSOARG00000015669|ENSOARG00000019909	5	http://amigo.geneontology.org/amigo/term/GO:0022834	yes
Molecular_function	beta-catenin binding	GO:0008013	0.0492375	0.187644	--	61	ENSOARG00000002229|ENSOARG00000009866|ENSOARG00000008199	3	http://amigo.geneontology.org/amigo/term/GO:0008013	yes
