# Supplementary material for: Differential Expression of Circular RNAs in Polytocous and Monotocous Uterus during the Reproductive Cycle of Sheep
Source: Animals (Basel). 2019 Oct 14;9(10):797. doi: 10.3390/ani9100797 (PMC6827132; doi:10.3390/ani9100797)
Supplement: Supplementary file 1 [file animals-09-00797-s001.zip › Table S3.xlsx]

## Sheet: Sheet1
Table S3 Enriched KEGG pathways of host genes of differentially expressed circRNAs
Sheet1 Enriched KEGG pathways of host genes of differentially expressed circRNAs in follicular phase
Name	Map	Count1	Count2	Count3	Count4	p	q	Gene_in_DE	Up_Gene	Up_Count	Down_Gene	Down_Count	Links	Result
MAPK signaling pathway	map04010	7	274	33	7581	0.000456135	0.154174	ENSOARG00000000194|K04450;ENSOARG00000003572|K04445;ENSOARG00000006076|K04456;ENSOARG00000008162|K04406;ENSOARG00000014671|K08052;ENSOARG00000016292|K04858;ENSOARG00000017222|K14575|K18497;	ENSOARG00000000194|K04450;ENSOARG00000003572|K04445;ENSOARG00000006076|K04456;ENSOARG00000008162|K04406;ENSOARG00000014671|K08052;ENSOARG00000016292|K04858;ENSOARG00000017222|K14575|K18497	7	.	0	http://www.kegg.jp/pathway/map04010+K04450+K04445+K04456+K04406+K08052+K04858+K14575+K18497	yes
EGFR tyrosine kinase inhibitor resistance	map01521	4	86	36	7769	0.00105486	0.178271	ENSOARG00000001511|K04692;ENSOARG00000006076|K04456;ENSOARG00000014671|K08052;ENSOARG00000017222|K14575|K18497;	ENSOARG00000001511|K04692;ENSOARG00000006076|K04456;ENSOARG00000014671|K08052;ENSOARG00000017222|K14575|K18497	4	.	0	http://www.kegg.jp/pathway/map01521+K04692+K04456+K08052+K14575+K18497	yes
Adrenergic signaling in cardiomyocytes	map04261	4	134	36	7721	0.00501523	0.366601	ENSOARG00000000194|K04450;ENSOARG00000003572|K04445;ENSOARG00000006076|K04456;ENSOARG00000016292|K04858;	ENSOARG00000000194|K04450;ENSOARG00000003572|K04445;ENSOARG00000006076|K04456;ENSOARG00000016292|K04858	4	.	0	http://www.kegg.jp/pathway/map04261+K04450+K04445+K04456+K04858	yes
Autophagy - animal	map04140	4	137	36	7718	0.0054117	0.366601	ENSOARG00000005619|K16185;ENSOARG00000006076|K04456;ENSOARG00000008132|K04958;ENSOARG00000017770|K08269;	ENSOARG00000005619|K16185;ENSOARG00000006076|K04456;ENSOARG00000008132|K04958;ENSOARG00000017770|K08269	4	.	0	http://www.kegg.jp/pathway/map04140+K16185+K04456+K04958+K08269	yes
Renin-angiotensin system	map04614	2	20	38	7835	0.00542309	0.366601	ENSOARG00000003370|K01389;ENSOARG00000011331|K01322;	ENSOARG00000003370|K01389;ENSOARG00000011331|K01322	2	.	0	http://www.kegg.jp/pathway/map04614+K01389+K01322	yes
mTOR signaling pathway	map04150	4	157	36	7698	0.00860237	0.473657	ENSOARG00000005619|K16185;ENSOARG00000006076|K04456;ENSOARG00000017770|K08269;ENSOARG00000020875|K03068;	ENSOARG00000005619|K16185;ENSOARG00000006076|K04456;ENSOARG00000017770|K08269;ENSOARG00000020875|K03068	4	.	0	http://www.kegg.jp/pathway/map04150+K16185+K04456+K08269+K03068	yes
Estrogen signaling pathway	map04915	3	92	37	7763	0.0120886	0.473657	ENSOARG00000000194|K04450;ENSOARG00000006076|K04456;ENSOARG00000008132|K04958;	ENSOARG00000000194|K04450;ENSOARG00000006076|K04456;ENSOARG00000008132|K04958	3	.	0	http://www.kegg.jp/pathway/map04915+K04450+K04456+K04958	yes
Epstein-Barr virus infection	map05169	4	179	36	7676	0.0133207	0.473657	ENSOARG00000000194|K04450;ENSOARG00000000357|K06065;ENSOARG00000001511|K04692;ENSOARG00000006076|K04456;	ENSOARG00000000194|K04450;ENSOARG00000000357|K06065;ENSOARG00000001511|K04692;ENSOARG00000006076|K04456	4	.	0	http://www.kegg.jp/pathway/map05169+K04450+K06065+K04692+K04456	yes
Kaposi sarcoma-associated herpesvirus infection	map05167	4	183	36	7672	0.0143258	0.473657	ENSOARG00000001511|K04692;ENSOARG00000006076|K04456;ENSOARG00000008132|K04958;ENSOARG00000017222|K14575|K18497;	ENSOARG00000001511|K04692;ENSOARG00000006076|K04456;ENSOARG00000008132|K04958;ENSOARG00000017222|K14575|K18497	4	.	0	http://www.kegg.jp/pathway/map05167+K04692+K04456+K04958+K14575+K18497	yes
Biotin metabolism	map00780	1	2	39	7853	0.0151245	0.473657	ENSOARG00000014127|K01942;	ENSOARG00000014127|K01942	1	.	0	http://www.kegg.jp/pathway/map00780+K01942	yes
Glucagon signaling pathway	map04922	3	101	37	7754	0.0154149	0.473657	ENSOARG00000000194|K04450;ENSOARG00000006076|K04456;ENSOARG00000008132|K04958;	ENSOARG00000000194|K04450;ENSOARG00000006076|K04456;ENSOARG00000008132|K04958	3	.	0	http://www.kegg.jp/pathway/map04922+K04450+K04456+K04958	yes
Toxoplasmosis	map05145	3	107	37	7748	0.0178927	0.503977	ENSOARG00000000744|K06246;ENSOARG00000001511|K04692;ENSOARG00000006076|K04456;	ENSOARG00000000744|K06246;ENSOARG00000001511|K04692;ENSOARG00000006076|K04456	3	.	0	http://www.kegg.jp/pathway/map05145+K06246+K04692+K04456	yes
TNF signaling pathway	map04668	3	111	37	7744	0.0196614	0.511196	ENSOARG00000000194|K04450;ENSOARG00000003572|K04445;ENSOARG00000006076|K04456;	ENSOARG00000000194|K04450;ENSOARG00000003572|K04445;ENSOARG00000006076|K04456	3	.	0	http://www.kegg.jp/pathway/map04668+K04450+K04445+K04456	yes
Proteoglycans in cancer	map05205	4	209	36	7646	0.0220413	0.528122	ENSOARG00000001511|K04692;ENSOARG00000006076|K04456;ENSOARG00000008132|K04958;ENSOARG00000017222|K14575|K18497;	ENSOARG00000001511|K04692;ENSOARG00000006076|K04456;ENSOARG00000008132|K04958;ENSOARG00000017222|K14575|K18497	4	.	0	http://www.kegg.jp/pathway/map05205+K04692+K04456+K04958+K14575+K18497	yes
Hedgehog signaling pathway	map04340	2	45	38	7810	0.0234373	0.528122	ENSOARG00000014844|K10394;ENSOARG00000018762|K08958;	ENSOARG00000014844|K10394;ENSOARG00000018762|K08958	2	.	0	http://www.kegg.jp/pathway/map04340+K10394+K08958	yes
Dopaminergic synapse	map04728	3	128	37	7727	0.028228	0.594805	ENSOARG00000000194|K04450;ENSOARG00000006076|K04456;ENSOARG00000008132|K04958;	ENSOARG00000000194|K04450;ENSOARG00000006076|K04456;ENSOARG00000008132|K04958	3	.	0	http://www.kegg.jp/pathway/map04728+K04450+K04456+K04958	yes
Signaling pathways regulating pluripotency of stem cells	map04550	3	131	37	7724	0.0299162	0.594805	ENSOARG00000001511|K04692;ENSOARG00000006076|K04456;ENSOARG00000017222|K14575|K18497;	ENSOARG00000001511|K04692;ENSOARG00000006076|K04456;ENSOARG00000017222|K14575|K18497	3	.	0	http://www.kegg.jp/pathway/map04550+K04692+K04456+K14575+K18497	yes
Hepatitis B	map05161	3	148	37	7707	0.0404746	0.61854	ENSOARG00000000194|K04450;ENSOARG00000001511|K04692;ENSOARG00000006076|K04456;	ENSOARG00000000194|K04450;ENSOARG00000001511|K04692;ENSOARG00000006076|K04456	3	.	0	http://www.kegg.jp/pathway/map05161+K04450+K04692+K04456	yes
Non-small cell lung cancer	map05223	2	63	38	7792	0.0426034	0.61854	ENSOARG00000001511|K04692;ENSOARG00000006076|K04456;	ENSOARG00000001511|K04692;ENSOARG00000006076|K04456	2	.	0	http://www.kegg.jp/pathway/map05223+K04692+K04456	yes
Breast cancer	map05224	3	153	37	7702	0.0438971	0.61854	ENSOARG00000006076|K04456;ENSOARG00000017222|K14575|K18497;ENSOARG00000020875|K03068;	ENSOARG00000006076|K04456;ENSOARG00000017222|K14575|K18497;ENSOARG00000020875|K03068	3	.	0	http://www.kegg.jp/pathway/map05224+K04456+K14575+K18497+K03068	yes
Prolactin signaling pathway	map04917	2	67	38	7788	0.0474505	0.61854	ENSOARG00000001511|K04692;ENSOARG00000006076|K04456;	ENSOARG00000001511|K04692;ENSOARG00000006076|K04456	2	.	0	http://www.kegg.jp/pathway/map04917+K04692+K04456	yes
Jak-STAT signaling pathway	map04630	3	159	37	7696	0.0481909	0.61854	ENSOARG00000001511|K04692;ENSOARG00000006076|K04456;ENSOARG00000008357|K04705;	ENSOARG00000001511|K04692;ENSOARG00000006076|K04456;ENSOARG00000008357|K04705	3	.	0	http://www.kegg.jp/pathway/map04630+K04692+K04456+K04705	yes
Gastric cancer	map05226	3	160	37	7695	0.0489262	0.61854	ENSOARG00000006076|K04456;ENSOARG00000017222|K14575|K18497;ENSOARG00000020875|K03068;	ENSOARG00000006076|K04456;ENSOARG00000017222|K14575|K18497;ENSOARG00000020875|K03068	3	.	0	http://www.kegg.jp/pathway/map05226+K04456+K14575+K18497+K03068	yes
Acute myeloid leukemia	map05221	2	69	38	7786	0.0499468	0.61854	ENSOARG00000001511|K04692;ENSOARG00000006076|K04456;	ENSOARG00000001511|K04692;ENSOARG00000006076|K04456	2	.	0	http://www.kegg.jp/pathway/map05221+K04692+K04456	yes
cGMP-PKG signaling pathway	map04022	3	163	37	7692	0.0511653	0.61854	ENSOARG00000000194|K04450;ENSOARG00000006076|K04456;ENSOARG00000008132|K04958;	ENSOARG00000000194|K04450;ENSOARG00000006076|K04456;ENSOARG00000008132|K04958	3	.	0	http://www.kegg.jp/pathway/map04022+K04450+K04456+K04958	no
Thyroid hormone synthesis	map04918	2	71	38	7784	0.05249	0.61854	ENSOARG00000000194|K04450;ENSOARG00000008132|K04958;	ENSOARG00000000194|K04450;ENSOARG00000008132|K04958	2	.	0	http://www.kegg.jp/pathway/map04918+K04450+K04958	no
Adipocytokine signaling pathway	map04920	2	72	38	7783	0.0537789	0.61854	ENSOARG00000001511|K04692;ENSOARG00000006076|K04456;	ENSOARG00000001511|K04692;ENSOARG00000006076|K04456	2	.	0	http://www.kegg.jp/pathway/map04920+K04692+K04456	no
Melanoma	map05218	2	72	38	7783	0.0537789	0.61854	ENSOARG00000006076|K04456;ENSOARG00000017222|K14575|K18497;	ENSOARG00000006076|K04456;ENSOARG00000017222|K14575|K18497	2	.	0	http://www.kegg.jp/pathway/map05218+K04456+K14575+K18497	no
Pathways in cancer	map05200	6	539	34	7316	0.0545551	0.61854	ENSOARG00000000744|K06246;ENSOARG00000001511|K04692;ENSOARG00000003572|K04445;ENSOARG00000006076|K04456;ENSOARG00000017222|K14575|K18497;ENSOARG00000020875|K03068;	ENSOARG00000000744|K06246;ENSOARG00000001511|K04692;ENSOARG00000003572|K04445;ENSOARG00000006076|K04456;ENSOARG00000017222|K14575|K18497;ENSOARG00000020875|K03068	6	.	0	http://www.kegg.jp/pathway/map05200+K06246+K04692+K04445+K04456+K14575+K18497+K03068	no
Longevity regulating pathway - worm	map04212	2	74	38	7781	0.0563904	0.61854	ENSOARG00000006076|K04456;ENSOARG00000017770|K08269;	ENSOARG00000006076|K04456;ENSOARG00000017770|K08269	2	.	0	http://www.kegg.jp/pathway/map04212+K04456+K08269	no
Aldosterone synthesis and secretion	map04925	2	76	38	7779	0.059046	0.61854	ENSOARG00000000194|K04450;ENSOARG00000008132|K04958;	ENSOARG00000000194|K04450;ENSOARG00000008132|K04958	2	.	0	http://www.kegg.jp/pathway/map04925+K04450+K04958	no
Pancreatic cancer	map05212	2	77	38	7778	0.06039	0.61854	ENSOARG00000001511|K04692;ENSOARG00000006076|K04456;	ENSOARG00000001511|K04692;ENSOARG00000006076|K04456	2	.	0	http://www.kegg.jp/pathway/map05212+K04692+K04456	no
RNA degradation	map03018	2	77	38	7778	0.06039	0.61854	ENSOARG00000002981|K12580;ENSOARG00000003476|K12615;	ENSOARG00000002981|K12580;ENSOARG00000003476|K12615	2	.	0	http://www.kegg.jp/pathway/map03018+K12580+K12615	no
Platinum drug resistance	map01524	2	80	38	7775	0.0644852	0.641058	ENSOARG00000006076|K04456;ENSOARG00000007825|K03509;	ENSOARG00000006076|K04456;ENSOARG00000007825|K03509	2	.	0	http://www.kegg.jp/pathway/map01524+K04456+K03509	no
Ribosome biogenesis in eukaryotes	map03008	2	85	38	7770	0.0715128	0.671426	ENSOARG00000016018|K14571;ENSOARG00000017222|K14575|K18497;	ENSOARG00000016018|K14571;ENSOARG00000017222|K14575|K18497	2	.	0	http://www.kegg.jp/pathway/map03008+K14571+K14575+K18497	no
TGF-beta signaling pathway	map04350	2	85	38	7770	0.0715128	0.671426	ENSOARG00000010344|K19559;ENSOARG00000014668|K04679;	ENSOARG00000010344|K19559;ENSOARG00000014668|K04679	2	.	0	http://www.kegg.jp/pathway/map04350+K19559+K04679	no
Longevity regulating pathway	map04211	2	88	38	7767	0.0758451	0.692855	ENSOARG00000000194|K04450;ENSOARG00000006076|K04456;	ENSOARG00000000194|K04450;ENSOARG00000006076|K04456	2	.	0	http://www.kegg.jp/pathway/map04211+K04450+K04456	no
AGE-RAGE signaling pathway in diabetic complications	map04933	2	95	38	7760	0.0862692	0.767342	ENSOARG00000001511|K04692;ENSOARG00000006076|K04456;	ENSOARG00000001511|K04692;ENSOARG00000006076|K04456	2	.	0	http://www.kegg.jp/pathway/map04933+K04692+K04456	no
PI3K-Akt signaling pathway	map04151	4	342	36	7513	0.0963673	0.803391	ENSOARG00000000194|K04450;ENSOARG00000000744|K06246;ENSOARG00000006076|K04456;ENSOARG00000017222|K14575|K18497;	ENSOARG00000000194|K04450;ENSOARG00000000744|K06246;ENSOARG00000006076|K04456;ENSOARG00000017222|K14575|K18497	4	.	0	http://www.kegg.jp/pathway/map04151+K04450+K06246+K04456+K14575+K18497	no
Circadian entrainment	map04713	2	102	38	7753	0.0971013	0.803391	ENSOARG00000003572|K04445;ENSOARG00000008132|K04958;	ENSOARG00000003572|K04445;ENSOARG00000008132|K04958	2	.	0	http://www.kegg.jp/pathway/map04713+K04445+K04958	no
Regulation of actin cytoskeleton	map04810	3	218	37	7637	0.100521	0.803391	ENSOARG00000013232|K05769;ENSOARG00000016751|K05750;ENSOARG00000017222|K14575|K18497;	ENSOARG00000013232|K05769;ENSOARG00000016751|K05750;ENSOARG00000017222|K14575|K18497	3	.	0	http://www.kegg.jp/pathway/map04810+K05769+K05750+K14575+K18497	no
Small cell lung cancer	map05222	2	106	38	7749	0.103459	0.803391	ENSOARG00000000744|K06246;ENSOARG00000006076|K04456;	ENSOARG00000000744|K06246;ENSOARG00000006076|K04456	2	.	0	http://www.kegg.jp/pathway/map05222+K06246+K04456	no
Cholinergic synapse	map04725	2	107	38	7748	0.105066	0.803391	ENSOARG00000006076|K04456;ENSOARG00000008132|K04958;	ENSOARG00000006076|K04456;ENSOARG00000008132|K04958	2	.	0	http://www.kegg.jp/pathway/map04725+K04456+K04958	no
Insulin resistance	map04931	2	107	38	7748	0.105066	0.803391	ENSOARG00000001511|K04692;ENSOARG00000006076|K04456;	ENSOARG00000001511|K04692;ENSOARG00000006076|K04456	2	.	0	http://www.kegg.jp/pathway/map04931+K04692+K04456	no
HIF-1 signaling pathway	map04066	2	110	38	7745	0.10993	0.803391	ENSOARG00000001511|K04692;ENSOARG00000006076|K04456;	ENSOARG00000001511|K04692;ENSOARG00000006076|K04456	2	.	0	http://www.kegg.jp/pathway/map04066+K04692+K04456	no
Other types of O-glycan biosynthesis	map00514	1	23	39	7832	0.114925	0.803391	ENSOARG00000011694|K13675;	ENSOARG00000011694|K13675	1	.	0	http://www.kegg.jp/pathway/map00514+K13675	no
Platelet activation	map04611	2	114	38	7741	0.116507	0.803391	ENSOARG00000006076|K04456;ENSOARG00000008132|K04958;	ENSOARG00000006076|K04456;ENSOARG00000008132|K04958	2	.	0	http://www.kegg.jp/pathway/map04611+K04456+K04958	no
Ras signaling pathway	map04014	3	236	37	7619	0.119738	0.803391	ENSOARG00000006076|K04456;ENSOARG00000014671|K08052;ENSOARG00000017222|K14575|K18497;	ENSOARG00000006076|K04456;ENSOARG00000014671|K08052;ENSOARG00000017222|K14575|K18497	3	.	0	http://www.kegg.jp/pathway/map04014+K04456+K08052+K14575+K18497	no
Measles	map05162	2	117	38	7738	0.121506	0.803391	ENSOARG00000001511|K04692;ENSOARG00000006076|K04456;	ENSOARG00000001511|K04692;ENSOARG00000006076|K04456	2	.	0	http://www.kegg.jp/pathway/map05162+K04692+K04456	no
Neurotrophin signaling pathway	map04722	2	119	38	7736	0.124868	0.803391	ENSOARG00000003572|K04445;ENSOARG00000006076|K04456;	ENSOARG00000003572|K04445;ENSOARG00000006076|K04456	2	.	0	http://www.kegg.jp/pathway/map04722+K04445+K04456	no
Glutamatergic synapse	map04724	2	120	38	7735	0.126558	0.803391	ENSOARG00000007668|K04608;ENSOARG00000008132|K04958;	ENSOARG00000007668|K04608;ENSOARG00000008132|K04958	2	.	0	http://www.kegg.jp/pathway/map04724+K04608+K04958	no
Hepatitis C	map05160	2	120	38	7735	0.126558	0.803391	ENSOARG00000001511|K04692;ENSOARG00000006076|K04456;	ENSOARG00000001511|K04692;ENSOARG00000006076|K04456	2	.	0	http://www.kegg.jp/pathway/map05160+K04692+K04456	no
Relaxin signaling pathway	map04926	2	121	38	7734	0.128253	0.803391	ENSOARG00000000194|K04450;ENSOARG00000006076|K04456;	ENSOARG00000000194|K04450;ENSOARG00000006076|K04456	2	.	0	http://www.kegg.jp/pathway/map04926+K04450+K04456	no
Phototransduction - fly	map04745	1	26	39	7829	0.128352	0.803391	ENSOARG00000008132|K04958;	ENSOARG00000008132|K04958	1	.	0	http://www.kegg.jp/pathway/map04745+K04958	no
Collecting duct acid secretion	map04966	1	27	39	7828	0.132784	0.816016	ENSOARG00000016113|K13627;	ENSOARG00000016113|K13627	1	.	0	http://www.kegg.jp/pathway/map04966+K13627	no
Endocytosis	map04144	3	252	37	7603	0.137892	0.832279	ENSOARG00000005399|K13305;ENSOARG00000008357|K04705;ENSOARG00000014668|K04679;	ENSOARG00000005399|K13305;ENSOARG00000008357|K04705;ENSOARG00000014668|K04679	3	.	0	http://www.kegg.jp/pathway/map04144+K13305+K04705+K04679	no
FoxO signaling pathway	map04068	2	129	38	7726	0.142008	0.842081	ENSOARG00000001511|K04692;ENSOARG00000006076|K04456;	ENSOARG00000001511|K04692;ENSOARG00000006076|K04456	2	.	0	http://www.kegg.jp/pathway/map04068+K04692+K04456	no
Citrate cycle (TCA cycle)	map00020	1	31	39	7824	0.150291	0.860987	ENSOARG00000008171|K01900;	ENSOARG00000008171|K01900	1	.	0	http://www.kegg.jp/pathway/map00020+K01900	no
Hedgehog signaling pathway - fly	map04341	1	31	39	7824	0.150291	0.860987	ENSOARG00000018762|K08958;	ENSOARG00000018762|K08958	1	.	0	http://www.kegg.jp/pathway/map04341+K08958	no
Mucin type O-glycan biosynthesis	map00512	1	32	39	7823	0.154613	0.870987	ENSOARG00000004865|K00710;	ENSOARG00000004865|K00710	1	.	0	http://www.kegg.jp/pathway/map00512+K00710	no
Oxytocin signaling pathway	map04921	2	140	38	7715	0.161413	0.872625	ENSOARG00000008132|K04958;ENSOARG00000016292|K04858;	ENSOARG00000008132|K04958;ENSOARG00000016292|K04858	2	.	0	http://www.kegg.jp/pathway/map04921+K04958+K04858	no
Propanoate metabolism	map00640	1	34	39	7821	0.163194	0.872625	ENSOARG00000008171|K01900;	ENSOARG00000008171|K01900	1	.	0	http://www.kegg.jp/pathway/map00640+K01900	no
Insulin signaling pathway	map04910	2	143	38	7712	0.166791	0.872625	ENSOARG00000001215|K04739;ENSOARG00000006076|K04456;	ENSOARG00000001215|K04739;ENSOARG00000006076|K04456	2	.	0	http://www.kegg.jp/pathway/map04910+K04739+K04456	no
Aldosterone-regulated sodium reabsorption	map04960	1	35	39	7820	0.167453	0.872625	ENSOARG00000005399|K13305;	ENSOARG00000005399|K13305	1	.	0	http://www.kegg.jp/pathway/map04960+K13305	no
Apelin signaling pathway	map04371	2	145	38	7710	0.170394	0.872625	ENSOARG00000006076|K04456;ENSOARG00000008132|K04958;	ENSOARG00000006076|K04456;ENSOARG00000008132|K04958	2	.	0	http://www.kegg.jp/pathway/map04371+K04456+K04958	no
Phospholipase D signaling pathway	map04072	2	145	38	7710	0.170394	0.872625	ENSOARG00000006076|K04456;ENSOARG00000007668|K04608;	ENSOARG00000006076|K04456;ENSOARG00000007668|K04608	2	.	0	http://www.kegg.jp/pathway/map04072+K04456+K04608	no
Bladder cancer	map05219	1	37	39	7818	0.175906	0.887408	ENSOARG00000003572|K04445;	ENSOARG00000003572|K04445	1	.	0	http://www.kegg.jp/pathway/map05219+K04445	no
Cellular senescence	map04218	2	150	38	7705	0.179462	0.89203	ENSOARG00000006076|K04456;ENSOARG00000008132|K04958;	ENSOARG00000006076|K04456;ENSOARG00000008132|K04958	2	.	0	http://www.kegg.jp/pathway/map04218+K04456+K04958	no
Autophagy - other	map04136	1	40	39	7815	0.18843	0.910639	ENSOARG00000017770|K08269;	ENSOARG00000017770|K08269	1	.	0	http://www.kegg.jp/pathway/map04136+K08269	no
Ubiquitin mediated proteolysis	map04120	2	156	38	7699	0.190443	0.910639	ENSOARG00000005399|K13305;ENSOARG00000016826|K10447;	ENSOARG00000005399|K13305;ENSOARG00000016826|K10447	2	.	0	http://www.kegg.jp/pathway/map04120+K13305+K10447	no
Apoptosis	map04210	2	158	38	7697	0.194125	0.910639	ENSOARG00000006076|K04456;ENSOARG00000008132|K04958;	ENSOARG00000006076|K04456;ENSOARG00000008132|K04958	2	.	0	http://www.kegg.jp/pathway/map04210+K04456+K04958	no
Influenza A	map05164	2	159	38	7696	0.19597	0.910639	ENSOARG00000000194|K04450;ENSOARG00000006076|K04456;	ENSOARG00000000194|K04450;ENSOARG00000006076|K04456	2	.	0	http://www.kegg.jp/pathway/map05164+K04450+K04456	no
Carbohydrate digestion and absorption	map04973	1	42	39	7813	0.196676	0.910639	ENSOARG00000006076|K04456;	ENSOARG00000006076|K04456	1	.	0	http://www.kegg.jp/pathway/map04973+K04456	no
Toll and Imd signaling pathway	map04624	1	43	39	7812	0.200769	0.917025	ENSOARG00000000194|K04450;	ENSOARG00000000194|K04450	1	.	0	http://www.kegg.jp/pathway/map04624+K04450	no
Hepatocellular carcinoma	map05225	2	166	38	7689	0.208947	0.941656	ENSOARG00000006076|K04456;ENSOARG00000020875|K03068;	ENSOARG00000006076|K04456;ENSOARG00000020875|K03068	2	.	0	http://www.kegg.jp/pathway/map05225+K04456+K03068	no
MicroRNAs in cancer	map05206	2	168	38	7687	0.212674	0.945838	ENSOARG00000001511|K04692;ENSOARG00000003572|K04445;	ENSOARG00000001511|K04692;ENSOARG00000003572|K04445	2	.	0	http://www.kegg.jp/pathway/map05206+K04692+K04445	no
Fanconi anemia pathway	map03460	1	50	39	7805	0.228851	1	ENSOARG00000007825|K03509;	ENSOARG00000007825|K03509	1	.	0	http://www.kegg.jp/pathway/map03460+K03509	no
Chemokine signaling pathway	map04062	2	179	38	7676	0.233284	1	ENSOARG00000001511|K04692;ENSOARG00000006076|K04456;	ENSOARG00000001511|K04692;ENSOARG00000006076|K04456	2	.	0	http://www.kegg.jp/pathway/map04062+K04692+K04456	no
Cocaine addiction	map05030	1	52	39	7803	0.236697	1	ENSOARG00000000194|K04450;	ENSOARG00000000194|K04450	1	.	0	http://www.kegg.jp/pathway/map05030+K04450	no
Inflammatory bowel disease (IBD)	map05321	1	53	39	7802	0.24059	1	ENSOARG00000001511|K04692;	ENSOARG00000001511|K04692	1	.	0	http://www.kegg.jp/pathway/map05321+K04692	no
VEGF signaling pathway	map04370	1	53	39	7802	0.24059	1	ENSOARG00000006076|K04456;	ENSOARG00000006076|K04456	1	.	0	http://www.kegg.jp/pathway/map04370+K04456	no
Regulation of lipolysis in adipocytes	map04923	1	54	39	7801	0.244464	1	ENSOARG00000006076|K04456;	ENSOARG00000006076|K04456	1	.	0	http://www.kegg.jp/pathway/map04923+K04456	no
Longevity regulating pathway - multiple species	map04213	1	55	39	7800	0.248319	1	ENSOARG00000006076|K04456;	ENSOARG00000006076|K04456	1	.	0	http://www.kegg.jp/pathway/map04213+K04456	no
Long-term depression	map04730	1	56	39	7799	0.252154	1	ENSOARG00000008132|K04958;	ENSOARG00000008132|K04958	1	.	0	http://www.kegg.jp/pathway/map04730+K04958	no
Notch signaling pathway	map04330	1	56	39	7799	0.252154	1	ENSOARG00000000357|K06065;	ENSOARG00000000357|K06065	1	.	0	http://www.kegg.jp/pathway/map04330+K06065	no
Alzheimer disease	map05010	2	196	38	7659	0.26538	1	ENSOARG00000003370|K01389;ENSOARG00000008132|K04958;	ENSOARG00000003370|K01389;ENSOARG00000008132|K04958	2	.	0	http://www.kegg.jp/pathway/map05010+K01389+K04958	no
Focal adhesion	map04510	2	196	38	7659	0.26538	1	ENSOARG00000000744|K06246;ENSOARG00000006076|K04456;	ENSOARG00000000744|K06246;ENSOARG00000006076|K04456	2	.	0	http://www.kegg.jp/pathway/map04510+K06246+K04456	no
Endometrial cancer	map05213	1	61	39	7794	0.271048	1	ENSOARG00000006076|K04456;	ENSOARG00000006076|K04456	1	.	0	http://www.kegg.jp/pathway/map05213+K04456	no
Central carbon metabolism in cancer	map05230	1	63	39	7792	0.278474	1	ENSOARG00000006076|K04456;	ENSOARG00000006076|K04456	1	.	0	http://www.kegg.jp/pathway/map05230+K04456	no
Fc epsilon RI signaling pathway	map04664	1	63	39	7792	0.278474	1	ENSOARG00000006076|K04456;	ENSOARG00000006076|K04456	1	.	0	http://www.kegg.jp/pathway/map04664+K04456	no
Renin secretion	map04924	1	65	39	7790	0.285827	1	ENSOARG00000008132|K04958;	ENSOARG00000008132|K04958	1	.	0	http://www.kegg.jp/pathway/map04924+K04958	no
Rap1 signaling pathway	map04015	2	209	38	7646	0.289981	1	ENSOARG00000006076|K04456;ENSOARG00000017222|K14575|K18497;	ENSOARG00000006076|K04456;ENSOARG00000017222|K14575|K18497	2	.	0	http://www.kegg.jp/pathway/map04015+K04456+K14575+K18497	no
Long-term potentiation	map04720	1	67	39	7788	0.293107	1	ENSOARG00000008132|K04958;	ENSOARG00000008132|K04958	1	.	0	http://www.kegg.jp/pathway/map04720+K04958	no
Amphetamine addiction	map05031	1	68	39	7787	0.296719	1	ENSOARG00000000194|K04450;	ENSOARG00000000194|K04450	1	.	0	http://www.kegg.jp/pathway/map05031+K04450	no
Arrhythmogenic right ventricular cardiomyopathy (ARVC)	map05412	1	68	39	7787	0.296719	1	ENSOARG00000016292|K04858;	ENSOARG00000016292|K04858	1	.	0	http://www.kegg.jp/pathway/map05412+K04858	no
Glioma	map05214	1	68	39	7787	0.296719	1	ENSOARG00000006076|K04456;	ENSOARG00000006076|K04456	1	.	0	http://www.kegg.jp/pathway/map05214+K04456	no
B cell receptor signaling pathway	map04662	1	69	39	7786	0.300314	1	ENSOARG00000006076|K04456;	ENSOARG00000006076|K04456	1	.	0	http://www.kegg.jp/pathway/map04662+K04456	no
Gastric acid secretion	map04971	1	71	39	7784	0.307449	1	ENSOARG00000008132|K04958;	ENSOARG00000008132|K04958	1	.	0	http://www.kegg.jp/pathway/map04971+K04958	no
Renal cell carcinoma	map05211	1	72	39	7783	0.31099	1	ENSOARG00000006076|K04456;	ENSOARG00000006076|K04456	1	.	0	http://www.kegg.jp/pathway/map05211+K04456	no
Viral carcinogenesis	map05203	2	223	38	7632	0.316398	1	ENSOARG00000000194|K04450;ENSOARG00000001511|K04692;	ENSOARG00000000194|K04450;ENSOARG00000001511|K04692	2	.	0	http://www.kegg.jp/pathway/map05203+K04450+K04692	no
Hypertrophic cardiomyopathy (HCM)	map05410	1	78	39	7777	0.331869	1	ENSOARG00000016292|K04858;	ENSOARG00000016292|K04858	1	.	0	http://www.kegg.jp/pathway/map05410+K04858	no
Cardiac muscle contraction	map04260	1	79	39	7776	0.335288	1	ENSOARG00000016292|K04858;	ENSOARG00000016292|K04858	1	.	0	http://www.kegg.jp/pathway/map04260+K04858	no
Insulin secretion	map04911	1	80	39	7775	0.338691	1	ENSOARG00000000194|K04450;	ENSOARG00000000194|K04450	1	.	0	http://www.kegg.jp/pathway/map04911+K04450	no
Dilated cardiomyopathy (DCM)	map05414	1	82	39	7773	0.345444	1	ENSOARG00000016292|K04858;	ENSOARG00000016292|K04858	1	.	0	http://www.kegg.jp/pathway/map05414+K04858	no
ECM-receptor interaction	map04512	1	82	39	7773	0.345444	1	ENSOARG00000000744|K06246;	ENSOARG00000000744|K06246	1	.	0	http://www.kegg.jp/pathway/map04512+K06246	no
ErbB signaling pathway	map04012	1	82	39	7773	0.345444	1	ENSOARG00000006076|K04456;	ENSOARG00000006076|K04456	1	.	0	http://www.kegg.jp/pathway/map04012+K04456	no
Protein digestion and absorption	map04974	1	82	39	7773	0.345444	1	ENSOARG00000003370|K01389;	ENSOARG00000003370|K01389	1	.	0	http://www.kegg.jp/pathway/map04974+K01389	no
Chronic myeloid leukemia	map05220	1	83	39	7772	0.348796	1	ENSOARG00000006076|K04456;	ENSOARG00000006076|K04456	1	.	0	http://www.kegg.jp/pathway/map05220+K04456	no
GnRH signaling pathway	map04912	1	83	39	7772	0.348796	1	ENSOARG00000008132|K04958;	ENSOARG00000008132|K04958	1	.	0	http://www.kegg.jp/pathway/map04912+K04958	no
Colorectal cancer	map05210	1	88	39	7767	0.365304	1	ENSOARG00000006076|K04456;	ENSOARG00000006076|K04456	1	.	0	http://www.kegg.jp/pathway/map05210+K04456	no
Gap junction	map04540	1	88	39	7767	0.365304	1	ENSOARG00000008132|K04958;	ENSOARG00000008132|K04958	1	.	0	http://www.kegg.jp/pathway/map04540+K04958	no
Hematopoietic cell lineage	map04640	1	90	39	7765	0.371793	1	ENSOARG00000003370|K01389;	ENSOARG00000003370|K01389	1	.	0	http://www.kegg.jp/pathway/map04640+K01389	no
MAPK signaling pathway - fly	map04013	1	91	39	7764	0.375013	1	ENSOARG00000000194|K04450;	ENSOARG00000000194|K04450	1	.	0	http://www.kegg.jp/pathway/map04013+K04450	no
Prostate cancer	map05215	1	92	39	7763	0.378216	1	ENSOARG00000006076|K04456;	ENSOARG00000006076|K04456	1	.	0	http://www.kegg.jp/pathway/map05215+K04456	no
Pancreatic secretion	map04972	1	94	39	7761	0.384576	1	ENSOARG00000008132|K04958;	ENSOARG00000008132|K04958	1	.	0	http://www.kegg.jp/pathway/map04972+K04958	no
Th17 cell differentiation	map04659	1	94	39	7761	0.384576	1	ENSOARG00000001511|K04692;	ENSOARG00000001511|K04692	1	.	0	http://www.kegg.jp/pathway/map04659+K04692	no
HTLV-I infection	map05166	2	262	38	7593	0.388704	1	ENSOARG00000000194|K04450;ENSOARG00000006076|K04456;	ENSOARG00000000194|K04450;ENSOARG00000006076|K04456	2	.	0	http://www.kegg.jp/pathway/map05166+K04450+K04456	no
Fc gamma R-mediated phagocytosis	map04666	1	96	39	7759	0.390872	1	ENSOARG00000006076|K04456;	ENSOARG00000006076|K04456	1	.	0	http://www.kegg.jp/pathway/map04666+K04456	no
Salivary secretion	map04970	1	96	39	7759	0.390872	1	ENSOARG00000008132|K04958;	ENSOARG00000008132|K04958	1	.	0	http://www.kegg.jp/pathway/map04970+K04958	no
Inflammatory mediator regulation of TRP channels	map04750	1	97	39	7758	0.393997	1	ENSOARG00000008132|K04958;	ENSOARG00000008132|K04958	1	.	0	http://www.kegg.jp/pathway/map04750+K04958	no
Progesterone-mediated oocyte maturation	map04914	1	97	39	7758	0.393997	1	ENSOARG00000006076|K04456;	ENSOARG00000006076|K04456	1	.	0	http://www.kegg.jp/pathway/map04914+K04456	no
T cell receptor signaling pathway	map04660	1	97	39	7758	0.393997	1	ENSOARG00000006076|K04456;	ENSOARG00000006076|K04456	1	.	0	http://www.kegg.jp/pathway/map04660+K04456	no
Amoebiasis	map05146	1	99	39	7756	0.400199	1	ENSOARG00000000744|K06246;	ENSOARG00000000744|K06246	1	.	0	http://www.kegg.jp/pathway/map05146+K06246	no
Choline metabolism in cancer	map05231	1	99	39	7756	0.400199	1	ENSOARG00000006076|K04456;	ENSOARG00000006076|K04456	1	.	0	http://www.kegg.jp/pathway/map05231+K04456	no
Endocrine resistance	map01522	1	100	39	7755	0.403277	1	ENSOARG00000006076|K04456;	ENSOARG00000006076|K04456	1	.	0	http://www.kegg.jp/pathway/map01522+K04456	no
Phosphatidylinositol signaling system	map04070	1	100	39	7755	0.403277	1	ENSOARG00000008132|K04958;	ENSOARG00000008132|K04958	1	.	0	http://www.kegg.jp/pathway/map04070+K04958	no
Toll-like receptor signaling pathway	map04620	1	101	39	7754	0.406339	1	ENSOARG00000006076|K04456;	ENSOARG00000006076|K04456	1	.	0	http://www.kegg.jp/pathway/map04620+K04456	no
Chagas disease (American trypanosomiasis)	map05142	1	115	39	7740	0.447638	1	ENSOARG00000006076|K04456;	ENSOARG00000006076|K04456	1	.	0	http://www.kegg.jp/pathway/map05142+K04456	no
Thyroid hormone signaling pathway	map04919	1	115	39	7740	0.447638	1	ENSOARG00000006076|K04456;	ENSOARG00000006076|K04456	1	.	0	http://www.kegg.jp/pathway/map04919+K04456	no
Serotonergic synapse	map04726	1	118	39	7737	0.456117	1	ENSOARG00000008132|K04958;	ENSOARG00000008132|K04958	1	.	0	http://www.kegg.jp/pathway/map04726+K04958	no
Sphingolipid signaling pathway	map04071	1	118	39	7737	0.456117	1	ENSOARG00000006076|K04456;	ENSOARG00000006076|K04456	1	.	0	http://www.kegg.jp/pathway/map04071+K04456	no
Vascular smooth muscle contraction	map04270	1	119	39	7736	0.458914	1	ENSOARG00000008132|K04958;	ENSOARG00000008132|K04958	1	.	0	http://www.kegg.jp/pathway/map04270+K04958	no
AMPK signaling pathway	map04152	1	124	39	7731	0.472694	1	ENSOARG00000006076|K04456;	ENSOARG00000006076|K04456	1	.	0	http://www.kegg.jp/pathway/map04152+K04456	no
Oocyte meiosis	map04114	1	125	39	7730	0.475408	1	ENSOARG00000008132|K04958;	ENSOARG00000008132|K04958	1	.	0	http://www.kegg.jp/pathway/map04114+K04958	no
Osteoclast differentiation	map04380	1	125	39	7730	0.475408	1	ENSOARG00000006076|K04456;	ENSOARG00000006076|K04456	1	.	0	http://www.kegg.jp/pathway/map04380+K04456	no
Human papillomavirus infection	map05165	2	314	38	7541	0.47983	1	ENSOARG00000000744|K06246;ENSOARG00000006076|K04456;	ENSOARG00000000744|K06246;ENSOARG00000006076|K04456	2	.	0	http://www.kegg.jp/pathway/map05165+K06246+K04456	no
Carbon metabolism	map01200	1	128	39	7727	0.483471	1	ENSOARG00000008171|K01900;	ENSOARG00000008171|K01900	1	.	0	http://www.kegg.jp/pathway/map01200+K01900	no
Fluid shear stress and atherosclerosis	map05418	1	138	39	7717	0.509482	1	ENSOARG00000006076|K04456;	ENSOARG00000006076|K04456	1	.	0	http://www.kegg.jp/pathway/map05418+K04456	no
Cell cycle	map04110	1	139	39	7716	0.512012	1	ENSOARG00000014063|K02213;	ENSOARG00000014063|K02213	1	.	0	http://www.kegg.jp/pathway/map04110+K02213	no
Wnt signaling pathway	map04310	1	140	39	7715	0.514529	1	ENSOARG00000020875|K03068;	ENSOARG00000020875|K03068	1	.	0	http://www.kegg.jp/pathway/map04310+K03068	no
NOD-like receptor signaling pathway	map04621	1	151	39	7704	0.541394	1	ENSOARG00000008132|K04958;	ENSOARG00000008132|K04958	1	.	0	http://www.kegg.jp/pathway/map04621+K04958	no
Retrograde endocannabinoid signaling	map04723	1	159	39	7696	0.560016	1	ENSOARG00000008132|K04958;	ENSOARG00000008132|K04958	1	.	0	http://www.kegg.jp/pathway/map04723+K04958	no
Alcoholism	map05034	1	170	39	7685	0.584422	1	ENSOARG00000000194|K04450;	ENSOARG00000000194|K04450	1	.	0	http://www.kegg.jp/pathway/map05034+K04450	no
Non-alcoholic fatty liver disease (NAFLD)	map04932	1	176	39	7679	0.597173	1	ENSOARG00000006076|K04456;	ENSOARG00000006076|K04456	1	.	0	http://www.kegg.jp/pathway/map04932+K04456	no
Tight junction	map04530	1	176	39	7679	0.597173	1	ENSOARG00000005399|K13305;	ENSOARG00000005399|K13305	1	.	0	http://www.kegg.jp/pathway/map04530+K13305	no
Transcriptional misregulation in cancer	map05202	1	179	39	7676	0.603405	1	ENSOARG00000004601|K11449;	ENSOARG00000004601|K11449	1	.	0	http://www.kegg.jp/pathway/map05202+K11449	no
Protein processing in endoplasmic reticulum	map04141	1	180	39	7675	0.605461	1	ENSOARG00000014111|K14007;	ENSOARG00000014111|K14007	1	.	0	http://www.kegg.jp/pathway/map04141+K14007	no
Necroptosis	map04217	1	183	39	7672	0.611568	1	ENSOARG00000001511|K04692;	ENSOARG00000001511|K04692	1	.	0	http://www.kegg.jp/pathway/map04217+K04692	no
Calcium signaling pathway	map04020	1	188	39	7667	0.621541	1	ENSOARG00000008132|K04958;	ENSOARG00000008132|K04958	1	.	0	http://www.kegg.jp/pathway/map04020+K04958	no
Tuberculosis	map05152	1	190	39	7665	0.62546	1	ENSOARG00000006076|K04456;	ENSOARG00000006076|K04456	1	.	0	http://www.kegg.jp/pathway/map05152+K04456	no
Huntington disease	map05016	1	220	39	7635	0.679708	1	ENSOARG00000008132|K04958;	ENSOARG00000008132|K04958	1	.	0	http://www.kegg.jp/pathway/map05016+K04958	no
cAMP signaling pathway	map04024	1	234	39	7621	0.702323	1	ENSOARG00000006076|K04456;	ENSOARG00000006076|K04456	1	.	0	http://www.kegg.jp/pathway/map04024+K04456	no
Neuroactive ligand-receptor interaction	map04080	1	270	39	7585	0.753566	1	ENSOARG00000007668|K04608;	ENSOARG00000007668|K04608	1	.	0	http://www.kegg.jp/pathway/map04080+K04608	no
Ribosome	map03010	1	390	39	7465	0.869568	1	ENSOARG00000010435|K02890;	ENSOARG00000010435|K02890	1	.	0	http://www.kegg.jp/pathway/map03010+K02890	no

## Sheet: Sheet2
Table S3 Enriched KEGG pathways of host genes of differentially expressed circRNAs													Links	Result
Sheet2 Enriched KEGG pathways of host genes of differentially expressed circRNAs in luteal phase													http://www.kegg.jp/pathway/map04912+K04345+K04958+K05871+K04433+K04959+K03099	yes
Name	Map	Count1	Count2	Count3	Count4	p	q	Gene_in_DE	Up_Gene	Up_Count	Down_Gene	Down_Count	http://www.kegg.jp/pathway/map04022+K04456+K13296+K04958+K03121+K04348+K17332+K13762+K04959	yes
GnRH signaling pathway	map04912	6	78	103	7708	0.00102416	0.206985	ENSOARG00000006476|K04345;ENSOARG00000008132|K04958;ENSOARG00000009699|K05871;ENSOARG00000013869|K04433;ENSOARG00000019909|K04959;ENSOARG00000020627|K03099;	ENSOARG00000006476|K04345;ENSOARG00000008132|K04958;ENSOARG00000009699|K05871;ENSOARG00000013869|K04433;ENSOARG00000019909|K04959;ENSOARG00000020627|K03099	6	.	0	http://www.kegg.jp/pathway/map04924+K04345+K13296+K04958+K04348+K04959	yes
cGMP-PKG signaling pathway	map04022	8	158	101	7628	0.00202466	0.206985	ENSOARG00000006076|K04456;ENSOARG00000006517|K13296;ENSOARG00000008132|K04958;ENSOARG00000011276|K03121;ENSOARG00000013623|K04348;ENSOARG00000014239|K17332;ENSOARG00000016017|K13762;ENSOARG00000019909|K04959;	ENSOARG00000006076|K04456;ENSOARG00000006517|K13296;ENSOARG00000008132|K04958;ENSOARG00000011276|K03121;ENSOARG00000013623|K04348;ENSOARG00000014239|K17332;ENSOARG00000016017|K13762;ENSOARG00000019909|K04959	8	.	0	http://www.kegg.jp/pathway/map04662+K04456+K05859+K04348+K17332+K03099	yes
Renin secretion	map04924	5	61	104	7725	0.00209459	0.206985	ENSOARG00000006476|K04345;ENSOARG00000006517|K13296;ENSOARG00000008132|K04958;ENSOARG00000013623|K04348;ENSOARG00000019909|K04959;	ENSOARG00000006476|K04345;ENSOARG00000006517|K13296;ENSOARG00000008132|K04958;ENSOARG00000013623|K04348;ENSOARG00000019909|K04959	5	.	0	http://www.kegg.jp/pathway/map04922+K04456+K04345+K13296+K04958+K04348+K04959	yes
B cell receptor signaling pathway	map04662	5	65	104	7721	0.00271582	0.206985	ENSOARG00000006076|K04456;ENSOARG00000008988|K05859;ENSOARG00000013623|K04348;ENSOARG00000014239|K17332;ENSOARG00000020627|K03099;	ENSOARG00000006076|K04456;ENSOARG00000008988|K05859;ENSOARG00000013623|K04348;ENSOARG00000014239|K17332;ENSOARG00000020627|K03099	5	.	0	http://www.kegg.jp/pathway/map00970+K01893+K01868+K00604	yes
Glucagon signaling pathway	map04922	6	98	103	7688	0.00306191	0.206985	ENSOARG00000006076|K04456;ENSOARG00000006476|K04345;ENSOARG00000006517|K13296;ENSOARG00000008132|K04958;ENSOARG00000013623|K04348;ENSOARG00000019909|K04959;	ENSOARG00000006076|K04456;ENSOARG00000006476|K04345;ENSOARG00000006517|K13296;ENSOARG00000008132|K04958;ENSOARG00000013623|K04348;ENSOARG00000019909|K04959	6	.	0	http://www.kegg.jp/pathway/map04218+K04456+K04958+K01367+K04348+K04433+K17332+K04959	yes
Aminoacyl-tRNA biosynthesis	map00970	4	46	105	7740	0.00486075	0.221509	ENSOARG00000005239|K01893;ENSOARG00000006276|K01893;ENSOARG00000016573|K01868;ENSOARG00000017731|K00604;	ENSOARG00000005239|K01893;ENSOARG00000006276|K01893;ENSOARG00000016573|K01868;ENSOARG00000017731|K00604	4	.	0	http://www.kegg.jp/pathway/map04611+K04456+K04345+K04958+K05859+K07532+K04959	yes
Cellular senescence	map04218	7	145	102	7641	0.00494427	0.221509	ENSOARG00000006076|K04456;ENSOARG00000008132|K04958;ENSOARG00000013465|K01367;ENSOARG00000013623|K04348;ENSOARG00000013869|K04433;ENSOARG00000014239|K17332;ENSOARG00000019909|K04959;	ENSOARG00000006076|K04456;ENSOARG00000008132|K04958;ENSOARG00000013465|K01367;ENSOARG00000013623|K04348;ENSOARG00000013869|K04433;ENSOARG00000014239|K17332;ENSOARG00000019909|K04959	7	.	0	http://www.kegg.jp/pathway/map04370+K04456+K05859+K04348+K17332	yes
Platelet activation	map04611	6	110	103	7676	0.00524283	0.221509	ENSOARG00000006076|K04456;ENSOARG00000006476|K04345;ENSOARG00000008132|K04958;ENSOARG00000008988|K05859;ENSOARG00000017361|K07532;ENSOARG00000019909|K04959;	ENSOARG00000006076|K04456;ENSOARG00000006476|K04345;ENSOARG00000008132|K04958;ENSOARG00000008988|K05859;ENSOARG00000017361|K07532;ENSOARG00000019909|K04959	6	.	0	http://www.kegg.jp/pathway/map04380+K04456+K05859+K04348+K04433+K17332+K07364	yes
VEGF signaling pathway	map04370	4	50	105	7736	0.00640001	0.240356	ENSOARG00000006076|K04456;ENSOARG00000008988|K05859;ENSOARG00000013623|K04348;ENSOARG00000014239|K17332;	ENSOARG00000006076|K04456;ENSOARG00000008988|K05859;ENSOARG00000013623|K04348;ENSOARG00000014239|K17332	4	.	0	http://www.kegg.jp/pathway/map04013+K04508+K04352+K07364+K03099+K08840	yes
Osteoclast differentiation	map04380	6	120	103	7666	0.00779256	0.254991	ENSOARG00000006076|K04456;ENSOARG00000008988|K05859;ENSOARG00000013623|K04348;ENSOARG00000013869|K04433;ENSOARG00000014239|K17332;ENSOARG00000017000|K07364;	ENSOARG00000006076|K04456;ENSOARG00000008988|K05859;ENSOARG00000013623|K04348;ENSOARG00000013869|K04433;ENSOARG00000014239|K17332;ENSOARG00000017000|K07364	6	.	0	http://www.kegg.jp/pathway/map04915+K04456+K04345+K04958+K04959+K03099	yes
MAPK signaling pathway - fly	map04013	5	87	104	7699	0.00869338	0.254991	ENSOARG00000009866|K04508;ENSOARG00000015801|K04352;ENSOARG00000017000|K07364;ENSOARG00000020627|K03099;ENSOARG00000020761|K08840;	ENSOARG00000009866|K04508;ENSOARG00000015801|K04352;ENSOARG00000017000|K07364;ENSOARG00000020627|K03099;ENSOARG00000020761|K08840	5	.	0	http://www.kegg.jp/pathway/map04750+K04345+K04958+K05859+K04433+K04959	yes
Estrogen signaling pathway	map04915	5	90	104	7696	0.00991595	0.254991	ENSOARG00000006076|K04456;ENSOARG00000006476|K04345;ENSOARG00000008132|K04958;ENSOARG00000019909|K04959;ENSOARG00000020627|K03099;	ENSOARG00000006076|K04456;ENSOARG00000006476|K04345;ENSOARG00000008132|K04958;ENSOARG00000019909|K04959;ENSOARG00000020627|K03099	5	.	0	http://www.kegg.jp/pathway/map04660+K04456+K04348+K17332+K07364+K03099	yes
Inflammatory mediator regulation of TRP channels	map04750	5	93	104	7693	0.011252	0.254991	ENSOARG00000006476|K04345;ENSOARG00000008132|K04958;ENSOARG00000008988|K05859;ENSOARG00000013869|K04433;ENSOARG00000019909|K04959;	ENSOARG00000006476|K04345;ENSOARG00000008132|K04958;ENSOARG00000008988|K05859;ENSOARG00000013869|K04433;ENSOARG00000019909|K04959	5	.	0	http://www.kegg.jp/pathway/map04664+K04456+K05859+K04433+K03099	yes
T cell receptor signaling pathway	map04660	5	93	104	7693	0.011252	0.254991	ENSOARG00000006076|K04456;ENSOARG00000013623|K04348;ENSOARG00000014239|K17332;ENSOARG00000017000|K07364;ENSOARG00000020627|K03099;	ENSOARG00000006076|K04456;ENSOARG00000013623|K04348;ENSOARG00000014239|K17332;ENSOARG00000017000|K07364;ENSOARG00000020627|K03099	5	.	0	http://www.kegg.jp/pathway/map04360+K07524+K05859+K04348+K17332+K06840+K04352+K07532	yes
Fc epsilon RI signaling pathway	map04664	4	60	105	7726	0.0115788	0.254991	ENSOARG00000006076|K04456;ENSOARG00000008988|K05859;ENSOARG00000013869|K04433;ENSOARG00000020627|K03099;	ENSOARG00000006076|K04456;ENSOARG00000008988|K05859;ENSOARG00000013869|K04433;ENSOARG00000020627|K03099	4	.	0	http://www.kegg.jp/pathway/map04921+K04345+K04958+K04348+K17332+K04959+K04963	yes
Axon guidance	map04360	7	173	102	7613	0.0120706	0.254991	ENSOARG00000006197|K07524;ENSOARG00000008988|K05859;ENSOARG00000013623|K04348;ENSOARG00000014239|K17332;ENSOARG00000015286|K06840;ENSOARG00000015801|K04352;ENSOARG00000017361|K07532;	ENSOARG00000006197|K07524;ENSOARG00000008988|K05859;ENSOARG00000013623|K04348;ENSOARG00000014239|K17332;ENSOARG00000015286|K06840;ENSOARG00000015801|K04352;ENSOARG00000017361|K07532	7	.	0	http://www.kegg.jp/pathway/map04720+K04345+K04958+K04348+K04959	yes
Oxytocin signaling pathway	map04921	6	136	103	7650	0.0135725	0.255434	ENSOARG00000006476|K04345;ENSOARG00000008132|K04958;ENSOARG00000013623|K04348;ENSOARG00000014239|K17332;ENSOARG00000019909|K04959;ENSOARG00000019941|K04963;	ENSOARG00000006476|K04345;ENSOARG00000008132|K04958;ENSOARG00000013623|K04348;ENSOARG00000014239|K17332;ENSOARG00000019909|K04959;ENSOARG00000019941|K04963	6	.	0	http://www.kegg.jp/pathway/map05167+K04456+K04958+K05859+K04348+K04433+K17332+K04959	yes
Long-term potentiation	map04720	4	64	105	7722	0.0142334	0.255434	ENSOARG00000006476|K04345;ENSOARG00000008132|K04958;ENSOARG00000013623|K04348;ENSOARG00000019909|K04959;	ENSOARG00000006476|K04345;ENSOARG00000008132|K04958;ENSOARG00000013623|K04348;ENSOARG00000019909|K04959	4	.	0	http://www.kegg.jp/pathway/map04020+K04345+K04958+K05859+K05871+K04348+K04959+K04963	yes
Kaposi sarcoma-associated herpesvirus infection	map05167	7	180	102	7606	0.0146474	0.255434	ENSOARG00000006076|K04456;ENSOARG00000008132|K04958;ENSOARG00000008988|K05859;ENSOARG00000013623|K04348;ENSOARG00000013869|K04433;ENSOARG00000014239|K17332;ENSOARG00000019909|K04959;	ENSOARG00000006076|K04456;ENSOARG00000008132|K04958;ENSOARG00000008988|K05859;ENSOARG00000013623|K04348;ENSOARG00000013869|K04433;ENSOARG00000014239|K17332;ENSOARG00000019909|K04959	7	.	0	http://www.kegg.jp/pathway/map04371+K04456+K04345+K13296+K04958+K04959+K04963	yes
Calcium signaling pathway	map04020	7	182	102	7604	0.0154509	0.255434	ENSOARG00000006476|K04345;ENSOARG00000008132|K04958;ENSOARG00000008988|K05859;ENSOARG00000009699|K05871;ENSOARG00000013623|K04348;ENSOARG00000019909|K04959;ENSOARG00000019941|K04963;	ENSOARG00000006476|K04345;ENSOARG00000008132|K04958;ENSOARG00000008988|K05859;ENSOARG00000009699|K05871;ENSOARG00000013623|K04348;ENSOARG00000019909|K04959;ENSOARG00000019941|K04963	7	.	0	http://www.kegg.jp/pathway/map04650+K05859+K05871+K04348+K17332+K03099	yes
Apelin signaling pathway	map04371	6	141	103	7645	0.0158701	0.255434	ENSOARG00000006076|K04456;ENSOARG00000006476|K04345;ENSOARG00000006517|K13296;ENSOARG00000008132|K04958;ENSOARG00000019909|K04959;ENSOARG00000019941|K04963;	ENSOARG00000006076|K04456;ENSOARG00000006476|K04345;ENSOARG00000006517|K13296;ENSOARG00000008132|K04958;ENSOARG00000019909|K04959;ENSOARG00000019941|K04963	6	.	0	http://www.kegg.jp/pathway/map04724+K04345+K04958+K04348+K01425+K04959	yes
Natural killer cell mediated cytotoxicity	map04650	5	112	104	7674	0.0226302	0.347682	ENSOARG00000008988|K05859;ENSOARG00000009699|K05871;ENSOARG00000013623|K04348;ENSOARG00000014239|K17332;ENSOARG00000020627|K03099;	ENSOARG00000008988|K05859;ENSOARG00000009699|K05871;ENSOARG00000013623|K04348;ENSOARG00000014239|K17332;ENSOARG00000020627|K03099	5	.	0	http://www.kegg.jp/pathway/map05205+K04456+K04345+K04958+K05859+K07532+K04959+K03099	yes
Glutamatergic synapse	map04724	5	117	104	7669	0.0265372	0.389761	ENSOARG00000006476|K04345;ENSOARG00000008132|K04958;ENSOARG00000013623|K04348;ENSOARG00000013812|K01425;ENSOARG00000019909|K04959;	ENSOARG00000006476|K04345;ENSOARG00000008132|K04958;ENSOARG00000013623|K04348;ENSOARG00000013812|K01425;ENSOARG00000019909|K04959	5	.	0	http://www.kegg.jp/pathway/map00670+K00548+K00604	yes
Proteoglycans in cancer	map05205	7	206	102	7580	0.0276753	0.389761	ENSOARG00000006076|K04456;ENSOARG00000006476|K04345;ENSOARG00000008132|K04958;ENSOARG00000008988|K05859;ENSOARG00000017361|K07532;ENSOARG00000019909|K04959;ENSOARG00000020627|K03099;	ENSOARG00000006076|K04456;ENSOARG00000006476|K04345;ENSOARG00000008132|K04958;ENSOARG00000008988|K05859;ENSOARG00000017361|K07532;ENSOARG00000019909|K04959;ENSOARG00000020627|K03099	7	.	0	http://www.kegg.jp/pathway/map04964+K13575+K01425	yes
One carbon pool by folate	map00670	2	18	107	7768	0.0305229	0.41267	ENSOARG00000003750|K00548;ENSOARG00000017731|K00604;	ENSOARG00000003750|K00548;ENSOARG00000017731|K00604	2	.	0	http://www.kegg.jp/pathway/map04540+K04345+K04958+K04959+K03099	yes
Proximal tubule bicarbonate reclamation	map04964	2	19	107	7767	0.0334368	0.417733	ENSOARG00000012378|K13575;ENSOARG00000013812|K01425;	ENSOARG00000012378|K13575;ENSOARG00000013812|K01425	2	.	0	http://www.kegg.jp/pathway/map04728+K04456+K04345+K04958+K04348+K04959	yes
Gap junction	map04540	4	85	105	7701	0.0343078	0.417733	ENSOARG00000006476|K04345;ENSOARG00000008132|K04958;ENSOARG00000019909|K04959;ENSOARG00000020627|K03099;	ENSOARG00000006476|K04345;ENSOARG00000008132|K04958;ENSOARG00000019909|K04959;ENSOARG00000020627|K03099	4	.	0	http://www.kegg.jp/pathway/map03430+K10858+K08735	yes
Dopaminergic synapse	map04728	5	126	104	7660	0.0346051	0.417733	ENSOARG00000006076|K04456;ENSOARG00000006476|K04345;ENSOARG00000008132|K04958;ENSOARG00000013623|K04348;ENSOARG00000019909|K04959;	ENSOARG00000006076|K04456;ENSOARG00000006476|K04345;ENSOARG00000008132|K04958;ENSOARG00000013623|K04348;ENSOARG00000019909|K04959	5	.	0	http://www.kegg.jp/pathway/map04923+K04456+K04345+K13296	yes
Mismatch repair	map03430	2	21	107	7765	0.0395736	0.437306	ENSOARG00000001384|K10858;ENSOARG00000005136|K08735;	ENSOARG00000001384|K10858;ENSOARG00000005136|K08735	2	.	0	http://www.kegg.jp/pathway/map04010+K05091+K04445+K04456+K04345+K04348+K04433+K04352+K03099	yes
Regulation of lipolysis in adipocytes	map04923	3	52	106	7734	0.0400076	0.437306	ENSOARG00000006076|K04456;ENSOARG00000006476|K04345;ENSOARG00000006517|K13296;	ENSOARG00000006076|K04456;ENSOARG00000006476|K04345;ENSOARG00000006517|K13296	3	.	0	http://www.kegg.jp/pathway/map04970+K04345+K04958+K04959+K04963	yes
MAPK signaling pathway	map04010	8	273	101	7513	0.0401079	0.437306	ENSOARG00000000078|K05091;ENSOARG00000003572|K04445;ENSOARG00000006076|K04456;ENSOARG00000006476|K04345;ENSOARG00000013623|K04348;ENSOARG00000013869|K04433;ENSOARG00000015801|K04352;ENSOARG00000020627|K03099;	ENSOARG00000000078|K05091;ENSOARG00000003572|K04445;ENSOARG00000006076|K04456;ENSOARG00000006476|K04345;ENSOARG00000013623|K04348;ENSOARG00000013869|K04433;ENSOARG00000015801|K04352;ENSOARG00000020627|K03099	8	.	0	http://www.kegg.jp/pathway/map04014+K05091+K04456+K04345+K05859+K19613+K04352+K03099	yes
Salivary secretion	map04970	4	93	105	7693	0.044827	0.473485	ENSOARG00000006476|K04345;ENSOARG00000008132|K04958;ENSOARG00000019909|K04959;ENSOARG00000019941|K04963;	ENSOARG00000006476|K04345;ENSOARG00000008132|K04958;ENSOARG00000019909|K04959;ENSOARG00000019941|K04963	4	.	0	http://www.kegg.jp/pathway/map04910+K06086+K04456+K04345+K13296+K03099	yes
Ras signaling pathway	map04014	7	232	102	7554	0.0469981	0.481374	ENSOARG00000000078|K05091;ENSOARG00000006076|K04456;ENSOARG00000006476|K04345;ENSOARG00000008988|K05859;ENSOARG00000010558|K19613;ENSOARG00000015801|K04352;ENSOARG00000020627|K03099;	ENSOARG00000000078|K05091;ENSOARG00000006076|K04456;ENSOARG00000006476|K04345;ENSOARG00000008988|K05859;ENSOARG00000010558|K19613;ENSOARG00000015801|K04352;ENSOARG00000020627|K03099	7	.	0	http://www.kegg.jp/pathway/map04070+K04958+K05859+K01092+K04959	no
Insulin signaling pathway	map04910	5	140	104	7646	0.049908	0.489553	ENSOARG00000006055|K06086;ENSOARG00000006076|K04456;ENSOARG00000006476|K04345;ENSOARG00000006517|K13296;ENSOARG00000020627|K03099;	ENSOARG00000006055|K06086;ENSOARG00000006076|K04456;ENSOARG00000006476|K04345;ENSOARG00000006517|K13296;ENSOARG00000020627|K03099	5	.	0	http://www.kegg.jp/pathway/map04072+K05091+K04456+K05859+K05871+K03099	no
Phosphatidylinositol signaling system	map04070	4	97	105	7689	0.0506934	0.489553	ENSOARG00000008132|K04958;ENSOARG00000008988|K05859;ENSOARG00000015101|K01092;ENSOARG00000019909|K04959;	ENSOARG00000008132|K04958;ENSOARG00000008988|K05859;ENSOARG00000015101|K01092;ENSOARG00000019909|K04959	4	.	0	http://www.kegg.jp/pathway/map00471+K01425	no
Phospholipase D signaling pathway	map04072	5	142	104	7644	0.0523736	0.49173	ENSOARG00000000078|K05091;ENSOARG00000006076|K04456;ENSOARG00000008988|K05859;ENSOARG00000009699|K05871;ENSOARG00000020627|K03099;	ENSOARG00000000078|K05091;ENSOARG00000006076|K04456;ENSOARG00000008988|K05859;ENSOARG00000009699|K05871;ENSOARG00000020627|K03099	5	.	0	http://www.kegg.jp/pathway/map04713+K04445+K04345+K04958+K04963	no
D-Glutamine and D-glutamate metabolism	map00471	1	3	108	7783	0.0541017	0.492391	ENSOARG00000013812|K01425;	ENSOARG00000013812|K01425	1	.	0	http://www.kegg.jp/pathway/map05230+K05091+K04456+K01425	no
Circadian entrainment	map04713	4	100	105	7686	0.0553575	0.492391	ENSOARG00000003572|K04445;ENSOARG00000006476|K04345;ENSOARG00000008132|K04958;ENSOARG00000019941|K04963;	ENSOARG00000003572|K04445;ENSOARG00000006476|K04345;ENSOARG00000008132|K04958;ENSOARG00000019941|K04963	4	.	0	http://www.kegg.jp/pathway/map05223+K04456+K05859+K03099	no
Central carbon metabolism in cancer	map05230	3	61	106	7725	0.0581902	0.504315	ENSOARG00000000078|K05091;ENSOARG00000006076|K04456;ENSOARG00000013812|K01425;	ENSOARG00000000078|K05091;ENSOARG00000006076|K04456;ENSOARG00000013812|K01425	3	.	0	http://www.kegg.jp/pathway/map04725+K04456+K04345+K04958+K04959	no
Non-small cell lung cancer	map05223	3	62	106	7724	0.060415	0.507652	ENSOARG00000006076|K04456;ENSOARG00000008988|K05859;ENSOARG00000020627|K03099;	ENSOARG00000006076|K04456;ENSOARG00000008988|K05859;ENSOARG00000020627|K03099	3	.	0	http://www.kegg.jp/pathway/map00650+K00019+K00109	no
Cholinergic synapse	map04725	4	105	105	7681	0.06363	0.507652	ENSOARG00000006076|K04456;ENSOARG00000006476|K04345;ENSOARG00000008132|K04958;ENSOARG00000019909|K04959;	ENSOARG00000006076|K04456;ENSOARG00000006476|K04345;ENSOARG00000008132|K04958;ENSOARG00000019909|K04959	4	.	0	http://www.kegg.jp/pathway/map04120+K10685+K10264+K10684+K10595+K10594	no
Butanoate metabolism	map00650	2	28	107	7758	0.0639572	0.507652	ENSOARG00000011586|K00019;ENSOARG00000020633|K00109;	ENSOARG00000011586|K00019;ENSOARG00000020633|K00109	2	.	0	http://www.kegg.jp/pathway/map00052+K15779+K00963	no
Ubiquitin mediated proteolysis	map04120	5	153	104	7633	0.0671925	0.507652	ENSOARG00000004533|K10685;ENSOARG00000005170|K10264;ENSOARG00000010941|K10684;ENSOARG00000015710|K10595;ENSOARG00000020775|K10594;	ENSOARG00000004533|K10685;ENSOARG00000005170|K10264;ENSOARG00000010941|K10684;ENSOARG00000015710|K10595;ENSOARG00000020775|K10594	5	.	0	http://www.kegg.jp/pathway/map05214+K04456+K05859+K03099	no
Galactose metabolism	map00052	2	29	107	7757	0.0677688	0.507652	ENSOARG00000009837|K15779;ENSOARG00000020061|K00963;	ENSOARG00000009837|K15779;ENSOARG00000020061|K00963	2	.	0	http://www.kegg.jp/pathway/map04150+K20401+K04456+K20409+K20410+K03099	no
Glioma	map05214	3	66	106	7720	0.0697059	0.507652	ENSOARG00000006076|K04456;ENSOARG00000008988|K05859;ENSOARG00000020627|K03099;	ENSOARG00000006076|K04456;ENSOARG00000008988|K05859;ENSOARG00000020627|K03099	3	.	0	http://www.kegg.jp/pathway/map05221+K05091+K04456+K03099	no
mTOR signaling pathway	map04150	5	156	104	7630	0.0716022	0.507652	ENSOARG00000003354|K20401;ENSOARG00000006076|K04456;ENSOARG00000006324|K20409;ENSOARG00000012741|K20410;ENSOARG00000020627|K03099;	ENSOARG00000003354|K20401;ENSOARG00000006076|K04456;ENSOARG00000006324|K20409;ENSOARG00000012741|K20410;ENSOARG00000020627|K03099	5	.	0	http://www.kegg.jp/pathway/map00030+K15779+K01619	no
Acute myeloid leukemia	map05221	3	68	106	7718	0.0745802	0.507652	ENSOARG00000000078|K05091;ENSOARG00000006076|K04456;ENSOARG00000020627|K03099;	ENSOARG00000000078|K05091;ENSOARG00000006076|K04456;ENSOARG00000020627|K03099	3	.	0	http://www.kegg.jp/pathway/map00500+K15779+K00963	no
Pentose phosphate pathway	map00030	2	31	107	7755	0.0756098	0.507652	ENSOARG00000009837|K15779;ENSOARG00000020598|K01619;	ENSOARG00000009837|K15779;ENSOARG00000020598|K01619	2	.	0	http://www.kegg.jp/pathway/map04919+K08362+K04456+K04345+K05859	no
Starch and sucrose metabolism	map00500	2	31	107	7755	0.0756098	0.507652	ENSOARG00000009837|K15779;ENSOARG00000020061|K00963;	ENSOARG00000009837|K15779;ENSOARG00000020061|K00963	2	.	0	http://www.kegg.jp/pathway/map04971+K04345+K04958+K04959	no
Thyroid hormone signaling pathway	map04919	4	112	105	7674	0.0762411	0.507652	ENSOARG00000004444|K08362;ENSOARG00000006076|K04456;ENSOARG00000006476|K04345;ENSOARG00000008988|K05859;	ENSOARG00000004444|K08362;ENSOARG00000006076|K04456;ENSOARG00000006476|K04345;ENSOARG00000008988|K05859	4	.	0	http://www.kegg.jp/pathway/map05211+K04456+K15589+K03099	no
Gastric acid secretion	map04971	3	69	106	7717	0.077073	0.507652	ENSOARG00000006476|K04345;ENSOARG00000008132|K04958;ENSOARG00000019909|K04959;	ENSOARG00000006476|K04345;ENSOARG00000008132|K04958;ENSOARG00000019909|K04959	3	.	0	http://www.kegg.jp/pathway/map04918+K04345+K04958+K04959	no
Renal cell carcinoma	map05211	3	70	106	7716	0.0796023	0.507652	ENSOARG00000006076|K04456;ENSOARG00000015391|K15589;ENSOARG00000020627|K03099;	ENSOARG00000006076|K04456;ENSOARG00000015391|K15589;ENSOARG00000020627|K03099	3	.	0	http://www.kegg.jp/pathway/map04726+K04345+K04958+K05181+K04959	no
Thyroid hormone synthesis	map04918	3	70	106	7716	0.0796023	0.507652	ENSOARG00000006476|K04345;ENSOARG00000008132|K04958;ENSOARG00000019909|K04959;	ENSOARG00000006476|K04345;ENSOARG00000008132|K04958;ENSOARG00000019909|K04959	3	.	0	http://www.kegg.jp/pathway/map04270+K04345+K04958+K07532+K04959	no
Serotonergic synapse	map04726	4	115	105	7671	0.0820051	0.509756	ENSOARG00000006476|K04345;ENSOARG00000008132|K04958;ENSOARG00000015669|K05181;ENSOARG00000019909|K04959;	ENSOARG00000006476|K04345;ENSOARG00000008132|K04958;ENSOARG00000015669|K05181;ENSOARG00000019909|K04959	4	.	0	http://www.kegg.jp/pathway/map05206+K04445+K05859+K05665+K01425+K03099	no
Vascular smooth muscle contraction	map04270	4	116	105	7670	0.0839734	0.509756	ENSOARG00000006476|K04345;ENSOARG00000008132|K04958;ENSOARG00000017361|K07532;ENSOARG00000019909|K04959;	ENSOARG00000006476|K04345;ENSOARG00000008132|K04958;ENSOARG00000017361|K07532;ENSOARG00000019909|K04959	4	.	0	http://www.kegg.jp/pathway/map04722+K04445+K04456+K05859+K03099	no
MicroRNAs in cancer	map05206	5	165	104	7621	0.0857652	0.509756	ENSOARG00000003572|K04445;ENSOARG00000008988|K05859;ENSOARG00000009522|K05665;ENSOARG00000013812|K01425;ENSOARG00000020627|K03099;	ENSOARG00000003572|K04445;ENSOARG00000008988|K05859;ENSOARG00000009522|K05665;ENSOARG00000013812|K01425;ENSOARG00000020627|K03099	5	.	0	http://www.kegg.jp/pathway/map04925+K04345+K04958+K04959	no
Neurotrophin signaling pathway	map04722	4	117	105	7669	0.0859648	0.509756	ENSOARG00000003572|K04445;ENSOARG00000006076|K04456;ENSOARG00000008988|K05859;ENSOARG00000020627|K03099;	ENSOARG00000003572|K04445;ENSOARG00000006076|K04456;ENSOARG00000008988|K05859;ENSOARG00000020627|K03099	4	.	0	http://www.kegg.jp/pathway/map01230+K00548+K00031+K00831	no
Aldosterone synthesis and secretion	map04925	3	75	106	7711	0.092779	0.540678	ENSOARG00000006476|K04345;ENSOARG00000008132|K04958;ENSOARG00000019909|K04959;	ENSOARG00000006476|K04345;ENSOARG00000008132|K04958;ENSOARG00000019909|K04959	3	.	0	http://www.kegg.jp/pathway/map04114+K04345+K04958+K04348+K04959	no
Biosynthesis of amino acids	map01230	3	76	106	7710	0.0955169	0.54229	ENSOARG00000003750|K00548;ENSOARG00000012014|K00031;ENSOARG00000012354|K00831;	ENSOARG00000003750|K00548;ENSOARG00000012014|K00031;ENSOARG00000012354|K00831	3	.	0	http://www.kegg.jp/pathway/map05020+K04345+K05635	no
Oocyte meiosis	map04114	4	122	105	7664	0.0962645	0.54229	ENSOARG00000006476|K04345;ENSOARG00000008132|K04958;ENSOARG00000013623|K04348;ENSOARG00000019909|K04959;	ENSOARG00000006476|K04345;ENSOARG00000008132|K04958;ENSOARG00000013623|K04348;ENSOARG00000019909|K04959	4	.	0	http://www.kegg.jp/pathway/map00750+K00831	no
Prion diseases	map05020	2	37	107	7749	0.100686	0.556304	ENSOARG00000006476|K04345;ENSOARG00000019180|K05635;	ENSOARG00000006476|K04345;ENSOARG00000019180|K05635	2	.	0	http://www.kegg.jp/pathway/map04512+K06258+K06483+K05635	no
Vitamin B6 metabolism	map00750	1	7	108	7779	0.105302	0.556304	ENSOARG00000012354|K00831;	ENSOARG00000012354|K00831	1	.	0	http://www.kegg.jp/pathway/map04012+K04456+K05859+K03099	no
ECM-receptor interaction	map04512	3	80	106	7706	0.106794	0.556304	ENSOARG00000010540|K06258;ENSOARG00000016867|K06483;ENSOARG00000019180|K05635;	ENSOARG00000010540|K06258;ENSOARG00000016867|K06483;ENSOARG00000019180|K05635	3	.	0	http://www.kegg.jp/pathway/map04142+K01444+K12399+K01135+K12347	no
ErbB signaling pathway	map04012	3	80	106	7706	0.106794	0.556304	ENSOARG00000006076|K04456;ENSOARG00000008988|K05859;ENSOARG00000020627|K03099;	ENSOARG00000006076|K04456;ENSOARG00000008988|K05859;ENSOARG00000020627|K03099	3	.	0	http://www.kegg.jp/pathway/map05169+K04456+K04345+K06053+K05859+K04433	no
Lysosome	map04142	4	127	105	7659	0.107119	0.556304	ENSOARG00000006863|K01444;ENSOARG00000016444|K12399;ENSOARG00000017167|K01135;ENSOARG00000017456|K12347;	ENSOARG00000006863|K01444;ENSOARG00000016444|K12399;ENSOARG00000017167|K01135;ENSOARG00000017456|K12347	4	.	0	http://www.kegg.jp/pathway/map04550+K04456+K11138+K11478+K15613	no
Epstein-Barr virus infection	map05169	5	178	104	7608	0.108627	0.556304	ENSOARG00000006076|K04456;ENSOARG00000006476|K04345;ENSOARG00000008166|K06053;ENSOARG00000008988|K05859;ENSOARG00000013869|K04433;	ENSOARG00000006076|K04456;ENSOARG00000006476|K04345;ENSOARG00000008166|K06053;ENSOARG00000008988|K05859;ENSOARG00000013869|K04433	5	.	0	http://www.kegg.jp/pathway/map04727+K04345+K01425+K05181	no
Signaling pathways regulating pluripotency of stem cells	map04550	4	130	105	7656	0.113888	0.57454	ENSOARG00000006076|K04456;ENSOARG00000008930|K11138;ENSOARG00000012666|K11478;ENSOARG00000019962|K15613;	ENSOARG00000006076|K04456;ENSOARG00000008930|K11138;ENSOARG00000012666|K11478;ENSOARG00000019962|K15613	4	.	0	http://www.kegg.jp/pathway/map01521+K04456+K05859+K03099	no
GABAergic synapse	map04727	3	84	106	7702	0.118565	0.589339	ENSOARG00000006476|K04345;ENSOARG00000013812|K01425;ENSOARG00000015669|K05181;	ENSOARG00000006476|K04345;ENSOARG00000013812|K01425;ENSOARG00000015669|K05181	3	.	0	http://www.kegg.jp/pathway/map04211+K04456+K04345+K17589	no
EGFR tyrosine kinase inhibitor resistance	map01521	3	87	106	7699	0.127698	0.603747	ENSOARG00000006076|K04456;ENSOARG00000008988|K05859;ENSOARG00000020627|K03099;	ENSOARG00000006076|K04456;ENSOARG00000008988|K05859;ENSOARG00000020627|K03099	3	.	0	http://www.kegg.jp/pathway/map04658+K06053+K04348+K17332	no
Longevity regulating pathway	map04211	3	87	106	7699	0.127698	0.603747	ENSOARG00000006076|K04456;ENSOARG00000006476|K04345;ENSOARG00000013632|K17589;	ENSOARG00000006076|K04456;ENSOARG00000006476|K04345;ENSOARG00000013632|K17589	3	.	0	http://www.kegg.jp/pathway/map04140+K04456+K04345+K04958+K17589	no
Th1 and Th2 cell differentiation	map04658	3	87	106	7699	0.127698	0.603747	ENSOARG00000008166|K06053;ENSOARG00000013623|K04348;ENSOARG00000014239|K17332;	ENSOARG00000008166|K06053;ENSOARG00000013623|K04348;ENSOARG00000014239|K17332	3	.	0	http://www.kegg.jp/pathway/map04310+K04345+K04508+K04348+K17332	no
Autophagy - animal	map04140	4	137	105	7649	0.130395	0.603747	ENSOARG00000006076|K04456;ENSOARG00000006476|K04345;ENSOARG00000008132|K04958;ENSOARG00000013632|K17589;	ENSOARG00000006076|K04456;ENSOARG00000006476|K04345;ENSOARG00000008132|K04958;ENSOARG00000013632|K17589	4	.	0	http://www.kegg.jp/pathway/map00071+K01897+K07509	no
Wnt signaling pathway	map04310	4	137	105	7649	0.130395	0.603747	ENSOARG00000006476|K04345;ENSOARG00000009866|K04508;ENSOARG00000013623|K04348;ENSOARG00000014239|K17332;	ENSOARG00000006476|K04345;ENSOARG00000009866|K04508;ENSOARG00000013623|K04348;ENSOARG00000014239|K17332	4	.	0	http://www.kegg.jp/pathway/map05010+K04958+K01367+K04348+K04959+K04963	no
Fatty acid degradation	map00071	2	44	107	7742	0.132344	0.604491	ENSOARG00000017954|K01897;ENSOARG00000018680|K07509;	ENSOARG00000017954|K01897;ENSOARG00000018680|K07509	2	.	0	http://www.kegg.jp/pathway/map05032+K04345+K13296+K05181	no
Alzheimer disease	map05010	5	193	104	7593	0.138323	0.623374	ENSOARG00000008132|K04958;ENSOARG00000013465|K01367;ENSOARG00000013623|K04348;ENSOARG00000019909|K04959;ENSOARG00000019941|K04963;	ENSOARG00000008132|K04958;ENSOARG00000013465|K01367;ENSOARG00000013623|K04348;ENSOARG00000019909|K04959;ENSOARG00000019941|K04963	5	.	0	http://www.kegg.jp/pathway/map04972+K04958+K13575+K04959	no
Morphine addiction	map05032	3	92	106	7694	0.143455	0.629712	ENSOARG00000006476|K04345;ENSOARG00000006517|K13296;ENSOARG00000015669|K05181;	ENSOARG00000006476|K04345;ENSOARG00000006517|K13296;ENSOARG00000015669|K05181	3	.	0	http://www.kegg.jp/pathway/map05110+K04345+K05859	no
Pancreatic secretion	map04972	3	92	106	7694	0.143455	0.629712	ENSOARG00000008132|K04958;ENSOARG00000012378|K13575;ENSOARG00000019909|K04959;	ENSOARG00000008132|K04958;ENSOARG00000012378|K13575;ENSOARG00000019909|K04959	3	.	0	http://www.kegg.jp/pathway/map04666+K04456+K05859+K12488	no
Vibrio cholerae infection	map05110	2	47	107	7739	0.146532	0.634971	ENSOARG00000006476|K04345;ENSOARG00000008988|K05859;	ENSOARG00000006476|K04345;ENSOARG00000008988|K05859	2	.	0	http://www.kegg.jp/pathway/map04976+K04345+K13575+K01253	no
Fc gamma R-mediated phagocytosis	map04666	3	94	106	7692	0.149932	0.639306	ENSOARG00000006076|K04456;ENSOARG00000008988|K05859;ENSOARG00000014894|K12488;	ENSOARG00000006076|K04456;ENSOARG00000008988|K05859;ENSOARG00000014894|K12488	3	.	0	http://www.kegg.jp/pathway/map04914+K04456+K04345+K13296	no
Bile secretion	map04976	3	95	106	7691	0.153206	0.639306	ENSOARG00000006476|K04345;ENSOARG00000012378|K13575;ENSOARG00000017468|K01253;	ENSOARG00000006476|K04345;ENSOARG00000012378|K13575;ENSOARG00000017468|K01253	3	.	0	http://www.kegg.jp/pathway/map01522+K04456+K04345+K03099	no
Progesterone-mediated oocyte maturation	map04914	3	95	106	7691	0.153206	0.639306	ENSOARG00000006076|K04456;ENSOARG00000006476|K04345;ENSOARG00000006517|K13296;	ENSOARG00000006076|K04456;ENSOARG00000006476|K04345;ENSOARG00000006517|K13296	3	.	0	http://www.kegg.jp/pathway/map00120+K07439	no
Endocrine resistance	map01522	3	98	106	7688	0.163163	0.659702	ENSOARG00000006076|K04456;ENSOARG00000006476|K04345;ENSOARG00000020627|K03099;	ENSOARG00000006076|K04456;ENSOARG00000006476|K04345;ENSOARG00000020627|K03099	3	.	0	http://www.kegg.jp/pathway/map00072+K00019	no
Primary bile acid biosynthesis	map00120	1	12	108	7774	0.165456	0.659702	ENSOARG00000010755|K07439;	ENSOARG00000010755|K07439	1	.	0	http://www.kegg.jp/pathway/map00520+K15779+K00963	no
Synthesis and degradation of ketone bodies	map00072	1	12	108	7774	0.165456	0.659702	ENSOARG00000011586|K00019;	ENSOARG00000011586|K00019	1	.	0	http://www.kegg.jp/pathway/map00061+K01897	no
Amino sugar and nucleotide sugar metabolism	map00520	2	51	107	7735	0.165901	0.659702	ENSOARG00000009837|K15779;ENSOARG00000020061|K00963;	ENSOARG00000009837|K15779;ENSOARG00000020061|K00963	2	.	0	http://www.kegg.jp/pathway/map04210+K04456+K04958+K01367+K04959	no
Fatty acid biosynthesis	map00061	1	13	108	7773	0.176997	0.678659	ENSOARG00000017954|K01897;	ENSOARG00000017954|K01897	1	.	0	http://www.kegg.jp/pathway/map04723+K04345+K04958+K05181+K04959	no
Apoptosis	map04210	4	156	105	7630	0.179681	0.678659	ENSOARG00000006076|K04456;ENSOARG00000008132|K04958;ENSOARG00000013465|K01367;ENSOARG00000019909|K04959;	ENSOARG00000006076|K04456;ENSOARG00000008132|K04958;ENSOARG00000013465|K01367;ENSOARG00000019909|K04959	4	.	0	http://www.kegg.jp/pathway/map01212+K01897+K07509	no
Retrograde endocannabinoid signaling	map04723	4	156	105	7630	0.179681	0.678659	ENSOARG00000006476|K04345;ENSOARG00000008132|K04958;ENSOARG00000015669|K05181;ENSOARG00000019909|K04959;	ENSOARG00000006476|K04345;ENSOARG00000008132|K04958;ENSOARG00000015669|K05181;ENSOARG00000019909|K04959	4	.	0	http://www.kegg.jp/pathway/map04213+K04456+K04345	no
Fatty acid metabolism	map01212	2	54	107	7732	0.180708	0.678659	ENSOARG00000017954|K01897;ENSOARG00000018680|K07509;	ENSOARG00000017954|K01897;ENSOARG00000018680|K07509	2	.	0	http://www.kegg.jp/pathway/map04730+K04958+K04959	no
Longevity regulating pathway - multiple species	map04213	2	54	107	7732	0.180708	0.678659	ENSOARG00000006076|K04456;ENSOARG00000006476|K04345;	ENSOARG00000006076|K04456;ENSOARG00000006476|K04345	2	.	0	http://www.kegg.jp/pathway/map04810+K13710+K05749+K06483+K07532+K03099	no
Long-term depression	map04730	2	55	107	7731	0.185688	0.689698	ENSOARG00000008132|K04958;ENSOARG00000019909|K04959;	ENSOARG00000008132|K04958;ENSOARG00000019909|K04959	2	.	0	http://www.kegg.jp/pathway/map05145+K04456+K04433+K05635	no
Regulation of actin cytoskeleton	map04810	5	216	104	7570	0.189905	0.697696	ENSOARG00000007108|K13710;ENSOARG00000015785|K05749;ENSOARG00000016867|K06483;ENSOARG00000017361|K07532;ENSOARG00000020627|K03099;	ENSOARG00000007108|K13710;ENSOARG00000015785|K05749;ENSOARG00000016867|K06483;ENSOARG00000017361|K07532;ENSOARG00000020627|K03099	5	.	0	http://www.kegg.jp/pathway/map01210+K00031	no
Toxoplasmosis	map05145	3	107	106	7679	0.194116	0.705495	ENSOARG00000006076|K04456;ENSOARG00000013869|K04433;ENSOARG00000019180|K05635;	ENSOARG00000006076|K04456;ENSOARG00000013869|K04433;ENSOARG00000019180|K05635	3	.	0	http://www.kegg.jp/pathway/map05014+K04348+K04433	no
2-Oxocarboxylic acid metabolism	map01210	1	15	108	7771	0.199606	0.717733	ENSOARG00000012014|K00031;	ENSOARG00000012014|K00031	1	.	0	http://www.kegg.jp/pathway/map04668+K04445+K04456+K04433	no
Amyotrophic lateral sclerosis (ALS)	map05014	2	59	107	7727	0.205791	0.732183	ENSOARG00000013623|K04348;ENSOARG00000013869|K04433;	ENSOARG00000013623|K04348;ENSOARG00000013869|K04433	2	.	0	http://www.kegg.jp/pathway/map05213+K04456+K03099	no
TNF signaling pathway	map04668	3	111	106	7675	0.20832	0.733459	ENSOARG00000003572|K04445;ENSOARG00000006076|K04456;ENSOARG00000013869|K04433;	ENSOARG00000003572|K04445;ENSOARG00000006076|K04456;ENSOARG00000013869|K04433	3	.	0	http://www.kegg.jp/pathway/map04670+K05859+K05871+K06483	no
Endometrial cancer	map05213	2	60	107	7726	0.210855	0.734733	ENSOARG00000006076|K04456;ENSOARG00000020627|K03099;	ENSOARG00000006076|K04456;ENSOARG00000020627|K03099	2	.	0	http://www.kegg.jp/pathway/map05200+K05091+K04445+K08735+K04456+K04345+K05859+K15589+K07532+K05635+K03099	no
Leukocyte transendothelial migration	map04670	3	113	106	7673	0.21551	0.743288	ENSOARG00000008988|K05859;ENSOARG00000009699|K05871;ENSOARG00000016867|K06483;	ENSOARG00000008988|K05859;ENSOARG00000009699|K05871;ENSOARG00000016867|K06483	3	.	0	http://www.kegg.jp/pathway/map00220+K01425	no
Pathways in cancer	map05200	10	535	99	7251	0.218916	0.74741	ENSOARG00000000078|K05091;ENSOARG00000003572|K04445;ENSOARG00000005136|K08735;ENSOARG00000006076|K04456;ENSOARG00000006476|K04345;ENSOARG00000008988|K05859;ENSOARG00000015391|K15589;ENSOARG00000017361|K07532;ENSOARG00000019180|K05635;ENSOARG00000020627|K03099;	ENSOARG00000000078|K05091;ENSOARG00000003572|K04445;ENSOARG00000005136|K08735;ENSOARG00000006076|K04456;ENSOARG00000006476|K04345;ENSOARG00000008988|K05859;ENSOARG00000015391|K15589;ENSOARG00000017361|K07532;ENSOARG00000019180|K05635;ENSOARG00000020627|K03099	10	.	0	http://www.kegg.jp/pathway/map00310+K09189+K11432	no
Arginine biosynthesis	map00220	1	17	108	7769	0.2216	0.749008	ENSOARG00000013812|K01425;	ENSOARG00000013812|K01425	1	.	0	http://www.kegg.jp/pathway/map04062+K04456+K04345+K05871+K03099	no
Lysine degradation	map00310	2	65	107	7721	0.236342	0.790928	ENSOARG00000002293|K09189;ENSOARG00000010675|K11432;	ENSOARG00000002293|K09189;ENSOARG00000010675|K11432	2	.	0	http://www.kegg.jp/pathway/map04926+K04456+K04345+K03099	no
Chemokine signaling pathway	map04062	4	177	105	7609	0.240142	0.791068	ENSOARG00000006076|K04456;ENSOARG00000006476|K04345;ENSOARG00000009699|K05871;ENSOARG00000020627|K03099;	ENSOARG00000006076|K04456;ENSOARG00000006476|K04345;ENSOARG00000009699|K05871;ENSOARG00000020627|K03099	4	.	0	http://www.kegg.jp/pathway/map05031+K04345+K04348	no
Relaxin signaling pathway	map04926	3	120	106	7666	0.241065	0.791068	ENSOARG00000006076|K04456;ENSOARG00000006476|K04345;ENSOARG00000020627|K03099;	ENSOARG00000006076|K04456;ENSOARG00000006476|K04345;ENSOARG00000020627|K03099	3	.	0	http://www.kegg.jp/pathway/map04917+K04456+K03099	no
Amphetamine addiction	map05031	2	67	107	7719	0.246591	0.793788	ENSOARG00000006476|K04345;ENSOARG00000013623|K04348;	ENSOARG00000006476|K04345;ENSOARG00000013623|K04348	2	.	0	http://www.kegg.jp/pathway/map00230+K13296+K00940+K15779+K13762	no
Prolactin signaling pathway	map04917	2	67	107	7719	0.246591	0.793788	ENSOARG00000006076|K04456;ENSOARG00000020627|K03099;	ENSOARG00000006076|K04456;ENSOARG00000020627|K03099	2	.	0	http://www.kegg.jp/pathway/map00531+K01135	no
Purine metabolism	map00230	4	184	105	7602	0.261297	0.818044	ENSOARG00000006517|K13296;ENSOARG00000009486|K00940;ENSOARG00000009837|K15779;ENSOARG00000016017|K13762;	ENSOARG00000006517|K13296;ENSOARG00000009486|K00940;ENSOARG00000009837|K15779;ENSOARG00000016017|K13762	4	.	0	http://www.kegg.jp/pathway/map04614+K01285	no
Glycosaminoglycan degradation	map00531	1	21	108	7765	0.263807	0.818044	ENSOARG00000017167|K01135;	ENSOARG00000017167|K01135	1	.	0	http://www.kegg.jp/pathway/map00450+K00548	no
Renin-angiotensin system	map04614	1	21	108	7765	0.263807	0.818044	ENSOARG00000005810|K01285;	ENSOARG00000005810|K01285	1	.	0	http://www.kegg.jp/pathway/map03320+K06086+K01897	no
Selenocompound metabolism	map00450	1	21	108	7765	0.263807	0.818044	ENSOARG00000003750|K00548;	ENSOARG00000003750|K00548	1	.	0	http://www.kegg.jp/pathway/map05165+K04456+K04345+K06053+K06483+K05635+K03099	no
PPAR signaling pathway	map03320	2	71	107	7715	0.267132	0.81902	ENSOARG00000006055|K06086;ENSOARG00000017954|K01897;	ENSOARG00000006055|K06086;ENSOARG00000017954|K01897	2	.	0	http://www.kegg.jp/pathway/map04920+K04456+K01897	no
Human papillomavirus infection	map05165	6	310	103	7476	0.270781	0.81902	ENSOARG00000006076|K04456;ENSOARG00000006476|K04345;ENSOARG00000008166|K06053;ENSOARG00000016867|K06483;ENSOARG00000019180|K05635;ENSOARG00000020627|K03099;	ENSOARG00000006076|K04456;ENSOARG00000006476|K04345;ENSOARG00000008166|K06053;ENSOARG00000016867|K06483;ENSOARG00000019180|K05635;ENSOARG00000020627|K03099	6	.	0	http://www.kegg.jp/pathway/map00534+K02579	no
Adipocytokine signaling pathway	map04920	2	72	107	7714	0.272269	0.81902	ENSOARG00000006076|K04456;ENSOARG00000017954|K01897;	ENSOARG00000006076|K04456;ENSOARG00000017954|K01897	2	.	0	http://www.kegg.jp/pathway/map04144+K18462+K12196+K12488+K18465+K07903	no
Glycosaminoglycan biosynthesis - heparan sulfate / heparin	map00534	1	22	108	7764	0.274	0.81902	ENSOARG00000018069|K02579;	ENSOARG00000018069|K02579	1	.	0	http://www.kegg.jp/pathway/map00562+K05859+K01092	no
Endocytosis	map04144	5	250	104	7536	0.276237	0.81902	ENSOARG00000002534|K18462;ENSOARG00000006303|K12196;ENSOARG00000014894|K12488;ENSOARG00000017159|K18465;ENSOARG00000018516|K07903;	ENSOARG00000002534|K18462;ENSOARG00000006303|K12196;ENSOARG00000014894|K12488;ENSOARG00000017159|K18465;ENSOARG00000018516|K07903	5	.	0	http://www.kegg.jp/pathway/map04212+K04456+K04433	no
Inositol phosphate metabolism	map00562	2	74	107	7712	0.282542	0.820595	ENSOARG00000008988|K05859;ENSOARG00000015101|K01092;	ENSOARG00000008988|K05859;ENSOARG00000015101|K01092	2	.	0	http://www.kegg.jp/pathway/map04977+K05665	no
Longevity regulating pathway - worm	map04212	2	74	107	7712	0.282542	0.820595	ENSOARG00000006076|K04456;ENSOARG00000013869|K04433;	ENSOARG00000006076|K04456;ENSOARG00000013869|K04433	2	.	0	http://www.kegg.jp/pathway/map03013+K14322+K03260+K14292+K05749	no
Vitamin digestion and absorption	map04977	1	23	108	7763	0.284052	0.820595	ENSOARG00000009522|K05665;	ENSOARG00000009522|K05665	1	.	0	http://www.kegg.jp/pathway/map04510+K04456+K06483+K05635+K03099	no
RNA transport	map03013	4	193	105	7593	0.289004	0.824728	ENSOARG00000008600|K14322;ENSOARG00000008710|K03260;ENSOARG00000014613|K14292;ENSOARG00000015785|K05749;	ENSOARG00000008600|K14322;ENSOARG00000008710|K03260;ENSOARG00000014613|K14292;ENSOARG00000015785|K05749	4	.	0	http://www.kegg.jp/pathway/map04520+K06086+K05698	no
Focal adhesion	map04510	4	194	105	7592	0.29211	0.824728	ENSOARG00000006076|K04456;ENSOARG00000016867|K06483;ENSOARG00000019180|K05635;ENSOARG00000020627|K03099;	ENSOARG00000006076|K04456;ENSOARG00000016867|K06483;ENSOARG00000019180|K05635;ENSOARG00000020627|K03099	4	.	0	http://www.kegg.jp/pathway/map04261+K04445+K04456+K04345	no
Adherens junction	map04520	2	76	107	7710	0.292803	0.824728	ENSOARG00000006055|K06086;ENSOARG00000008199|K05698;	ENSOARG00000006055|K06086;ENSOARG00000008199|K05698	2	.	0	http://www.kegg.jp/pathway/map04146+K00031+K01897	no
Adrenergic signaling in cardiomyocytes	map04261	3	135	106	7651	0.297247	0.828234	ENSOARG00000003572|K04445;ENSOARG00000006076|K04456;ENSOARG00000006476|K04345;	ENSOARG00000003572|K04445;ENSOARG00000006076|K04456;ENSOARG00000006476|K04345	3	.	0	http://www.kegg.jp/pathway/map00040+K00963	no
Peroxisome	map04146	2	78	107	7708	0.303046	0.828234	ENSOARG00000012014|K00031;ENSOARG00000017954|K01897;	ENSOARG00000012014|K00031;ENSOARG00000017954|K01897	2	.	0	http://www.kegg.jp/pathway/map02010+K05665+K05033	no
Pentose and glucuronate interconversions	map00040	1	25	108	7761	0.303745	0.828234	ENSOARG00000020061|K00963;	ENSOARG00000020061|K00963	1	.	0	http://www.kegg.jp/pathway/map01524+K08735+K04456	no
ABC transporters	map02010	2	80	107	7706	0.313265	0.828234	ENSOARG00000009522|K05665;ENSOARG00000020225|K05033;	ENSOARG00000009522|K05665;ENSOARG00000020225|K05033	2	.	0	http://www.kegg.jp/pathway/map04745+K04958	no
Platinum drug resistance	map01524	2	80	107	7706	0.313265	0.828234	ENSOARG00000005136|K08735;ENSOARG00000006076|K04456;	ENSOARG00000005136|K08735;ENSOARG00000006076|K04456	2	.	0	http://www.kegg.jp/pathway/map05414+K04345+K06483	no
Phototransduction - fly	map04745	1	26	108	7760	0.31339	0.828234	ENSOARG00000008132|K04958;	ENSOARG00000008132|K04958	1	.	0	http://www.kegg.jp/pathway/map04974+K01285+K08133	no
Dilated cardiomyopathy (DCM)	map05414	2	81	107	7705	0.318363	0.828234	ENSOARG00000006476|K04345;ENSOARG00000016867|K06483;	ENSOARG00000006476|K04345;ENSOARG00000016867|K06483	2	.	0	http://www.kegg.jp/pathway/map04966+K13627	no
Protein digestion and absorption	map04974	2	81	107	7705	0.318363	0.828234	ENSOARG00000005810|K01285;ENSOARG00000016790|K08133;	ENSOARG00000005810|K01285;ENSOARG00000016790|K08133	2	.	0	http://www.kegg.jp/pathway/map00062+K07509	no
Collecting duct acid secretion	map04966	1	27	108	7759	0.322902	0.828234	ENSOARG00000016113|K13627;	ENSOARG00000016113|K13627	1	.	0	http://www.kegg.jp/pathway/map00511+K01444	no
Fatty acid elongation	map00062	1	27	108	7759	0.322902	0.828234	ENSOARG00000018680|K07509;	ENSOARG00000018680|K07509	1	.	0	http://www.kegg.jp/pathway/map05220+K04456+K03099	no
Other glycan degradation	map00511	1	27	108	7759	0.322902	0.828234	ENSOARG00000006863|K01444;	ENSOARG00000006863|K01444	1	.	0	http://www.kegg.jp/pathway/map04151+K05091+K04456+K06071+K06483+K05635+K03099	no
Chronic myeloid leukemia	map05220	2	82	107	7704	0.323452	0.828234	ENSOARG00000006076|K04456;ENSOARG00000020627|K03099;	ENSOARG00000006076|K04456;ENSOARG00000020627|K03099	2	.	0	http://www.kegg.jp/pathway/map05161+K04456+K05871+K17332	no
PI3K-Akt signaling pathway	map04151	6	340	103	7446	0.34372	0.871497	ENSOARG00000000078|K05091;ENSOARG00000006076|K04456;ENSOARG00000014959|K06071;ENSOARG00000016867|K06483;ENSOARG00000019180|K05635;ENSOARG00000020627|K03099;	ENSOARG00000000078|K05091;ENSOARG00000006076|K04456;ENSOARG00000014959|K06071;ENSOARG00000016867|K06483;ENSOARG00000019180|K05635;ENSOARG00000020627|K03099	6	.	0	http://www.kegg.jp/pathway/map05210+K08735+K04456	no
Hepatitis B	map05161	3	148	106	7638	0.346581	0.871497	ENSOARG00000006076|K04456;ENSOARG00000009699|K05871;ENSOARG00000014239|K17332;	ENSOARG00000006076|K04456;ENSOARG00000009699|K05871;ENSOARG00000014239|K17332	3	.	0	http://www.kegg.jp/pathway/map04320+K03099	no
Colorectal cancer	map05210	2	87	107	7699	0.348748	0.871497	ENSOARG00000005136|K08735;ENSOARG00000006076|K04456;	ENSOARG00000005136|K08735;ENSOARG00000006076|K04456	2	.	0	http://www.kegg.jp/pathway/map04640+K05091+K06483	no
Dorso-ventral axis formation	map04320	1	30	108	7756	0.350661	0.871497	ENSOARG00000020627|K03099;	ENSOARG00000020627|K03099	1	.	0	http://www.kegg.jp/pathway/map00020+K00031	no
Hematopoietic cell lineage	map04640	2	89	107	7697	0.358782	0.874573	ENSOARG00000000078|K05091;ENSOARG00000016867|K06483;	ENSOARG00000000078|K05091;ENSOARG00000016867|K06483	2	.	0	http://www.kegg.jp/pathway/map04341+K04345	no
Citrate cycle (TCA cycle)	map00020	1	31	108	7755	0.359662	0.874573	ENSOARG00000012014|K00031;	ENSOARG00000012014|K00031	1	.	0	http://www.kegg.jp/pathway/map05224+K05091+K04456+K03099	no
Hedgehog signaling pathway - fly	map04341	1	31	108	7755	0.359662	0.874573	ENSOARG00000006476|K04345;	ENSOARG00000006476|K04345	1	.	0	http://www.kegg.jp/pathway/map05215+K04456+K03099	no
Breast cancer	map05224	3	153	106	7633	0.365522	0.882475	ENSOARG00000000078|K05091;ENSOARG00000006076|K04456;ENSOARG00000020627|K03099;	ENSOARG00000000078|K05091;ENSOARG00000006076|K04456;ENSOARG00000020627|K03099	3	.	0	http://www.kegg.jp/pathway/map04659+K04348+K17332	no
Prostate cancer	map05215	2	91	107	7695	0.368761	0.883981	ENSOARG00000006076|K04456;ENSOARG00000020627|K03099;	ENSOARG00000006076|K04456;ENSOARG00000020627|K03099	2	.	0	http://www.kegg.jp/pathway/map04933+K04456+K05859	no
Th17 cell differentiation	map04659	2	93	107	7693	0.378681	0.901368	ENSOARG00000013623|K04348;ENSOARG00000014239|K17332;	ENSOARG00000013623|K04348;ENSOARG00000014239|K17332	2	.	0	http://www.kegg.jp/pathway/map04940+K19863	no
AGE-RAGE signaling pathway in diabetic complications	map04933	2	95	107	7691	0.388537	0.91836	ENSOARG00000006076|K04456;ENSOARG00000008988|K05859;	ENSOARG00000006076|K04456;ENSOARG00000008988|K05859	2	.	0	http://www.kegg.jp/pathway/map05146+K04345+K05635	no
Type I diabetes mellitus	map04940	1	36	108	7750	0.402842	0.924177	ENSOARG00000006046|K19863;	ENSOARG00000006046|K19863	1	.	0	http://www.kegg.jp/pathway/map05231+K04456+K03099	no
Amoebiasis	map05146	2	98	107	7688	0.403192	0.924177	ENSOARG00000006476|K04345;ENSOARG00000019180|K05635;	ENSOARG00000006476|K04345;ENSOARG00000019180|K05635	2	.	0	http://www.kegg.jp/pathway/map04916+K05091+K04345	no
Choline metabolism in cancer	map05231	2	98	107	7688	0.403192	0.924177	ENSOARG00000006076|K04456;ENSOARG00000020627|K03099;	ENSOARG00000006076|K04456;ENSOARG00000020627|K03099	2	.	0	http://www.kegg.jp/pathway/map05225+K04456+K05859+K03099	no
Melanogenesis	map04916	2	98	107	7688	0.403192	0.924177	ENSOARG00000000078|K05091;ENSOARG00000006476|K04345;	ENSOARG00000000078|K05091;ENSOARG00000006476|K04345	2	.	0	http://www.kegg.jp/pathway/map00250+K01425	no
Hepatocellular carcinoma	map05225	3	165	106	7621	0.410568	0.924177	ENSOARG00000006076|K04456;ENSOARG00000008988|K05859;ENSOARG00000020627|K03099;	ENSOARG00000006076|K04456;ENSOARG00000008988|K05859;ENSOARG00000020627|K03099	3	.	0	http://www.kegg.jp/pathway/map05219+K04445	no
Alanine, aspartate and glutamate metabolism	map00250	1	37	108	7749	0.411125	0.924177	ENSOARG00000013812|K01425;	ENSOARG00000013812|K01425	1	.	0	http://www.kegg.jp/pathway/map04620+K04456+K04433	no
Bladder cancer	map05219	1	37	108	7749	0.411125	0.924177	ENSOARG00000003572|K04445;	ENSOARG00000003572|K04445	1	.	0	http://www.kegg.jp/pathway/map00240+K00940+K00761	no
Toll-like receptor signaling pathway	map04620	2	100	107	7686	0.412872	0.924177	ENSOARG00000006076|K04456;ENSOARG00000013869|K04433;	ENSOARG00000006076|K04456;ENSOARG00000013869|K04433	2	.	0	http://www.kegg.jp/pathway/map04672+K06483	no
Pyrimidine metabolism	map00240	2	102	107	7684	0.422475	0.93945	ENSOARG00000009486|K00940;ENSOARG00000018215|K00761;	ENSOARG00000009486|K00940;ENSOARG00000018215|K00761	2	.	0	http://www.kegg.jp/pathway/map05222+K04456+K05635	no
Intestinal immune network for IgA production	map04672	1	39	108	7747	0.427352	0.944084	ENSOARG00000016867|K06483;	ENSOARG00000016867|K06483	1	.	0	http://www.kegg.jp/pathway/map04979+K10707	no
Small cell lung cancer	map05222	2	106	107	7680	0.441438	0.966321	ENSOARG00000006076|K04456;ENSOARG00000019180|K05635;	ENSOARG00000006076|K04456;ENSOARG00000019180|K05635	2	.	0	http://www.kegg.jp/pathway/map04973+K04456	no
Cholesterol metabolism	map04979	1	41	108	7745	0.443135	0.966321	ENSOARG00000017143|K10707;	ENSOARG00000017143|K10707	1	.	0	http://www.kegg.jp/pathway/map04141+K10086+K10976+K01367	no
Carbohydrate digestion and absorption	map04973	1	42	108	7744	0.450865	0.976873	ENSOARG00000006076|K04456;	ENSOARG00000006076|K04456	1	.	0	http://www.kegg.jp/pathway/map04961+K04345	no
Protein processing in endoplasmic reticulum	map04141	3	178	106	7608	0.458252	0.977992	ENSOARG00000002779|K10086;ENSOARG00000003617|K10976;ENSOARG00000013465|K01367;	ENSOARG00000002779|K10086;ENSOARG00000003617|K10976;ENSOARG00000013465|K01367	3	.	0	http://www.kegg.jp/pathway/map04066+K04456+K05859	no
Endocrine and other factor-regulated calcium reabsorption	map04961	1	43	108	7743	0.458488	0.977992	ENSOARG00000006476|K04345;	ENSOARG00000006476|K04345	1	.	0	http://www.kegg.jp/pathway/map05033+K05181	no
HIF-1 signaling pathway	map04066	2	110	107	7676	0.460061	0.977992	ENSOARG00000006076|K04456;ENSOARG00000008988|K05859;	ENSOARG00000006076|K04456;ENSOARG00000008988|K05859	2	.	0	http://www.kegg.jp/pathway/map03420+K10841	no
Nicotine addiction	map05033	1	45	108	7741	0.47342	0.987754	ENSOARG00000015669|K05181;	ENSOARG00000015669|K05181	1	.	0	http://www.kegg.jp/pathway/map04962+K04345	no
Nucleotide excision repair	map03420	1	45	108	7741	0.47342	0.987754	ENSOARG00000002010|K10841;	ENSOARG00000002010|K10841	1	.	0	http://www.kegg.jp/pathway/map04340+K04345	no
Vasopressin-regulated water reabsorption	map04962	1	45	108	7741	0.47342	0.987754	ENSOARG00000006476|K04345;	ENSOARG00000006476|K04345	1	.	0	http://www.kegg.jp/pathway/map03022+K03121	no
Hedgehog signaling pathway	map04340	1	46	108	7740	0.480733	0.996857	ENSOARG00000006476|K04345;	ENSOARG00000006476|K04345	1	.	0	http://www.kegg.jp/pathway/map04071+K04456+K05665	no
Basal transcription factors	map03022	1	47	108	7739	0.487945	1	ENSOARG00000011276|K03121;	ENSOARG00000011276|K03121	1	.	0	http://www.kegg.jp/pathway/map05152+K04456+K04348+K07532	no
Sphingolipid signaling pathway	map04071	2	117	107	7669	0.491777	1	ENSOARG00000006076|K04456;ENSOARG00000009522|K05665;	ENSOARG00000006076|K04456;ENSOARG00000009522|K05665	2	.	0	http://www.kegg.jp/pathway/map05166+K04456+K04345+K04348+K17332	no
Tuberculosis	map05152	3	188	106	7598	0.49383	1	ENSOARG00000006076|K04456;ENSOARG00000013623|K04348;ENSOARG00000017361|K07532;	ENSOARG00000006076|K04456;ENSOARG00000013623|K04348;ENSOARG00000017361|K07532	3	.	0	http://www.kegg.jp/pathway/map04913+K04345	no
HTLV-I infection	map05166	4	260	105	7526	0.497498	1	ENSOARG00000006076|K04456;ENSOARG00000006476|K04345;ENSOARG00000013623|K04348;ENSOARG00000014239|K17332;	ENSOARG00000006076|K04456;ENSOARG00000006476|K04345;ENSOARG00000013623|K04348;ENSOARG00000014239|K17332	4	.	0	http://www.kegg.jp/pathway/map05160+K04456+K03099	no
Ovarian steroidogenesis	map04913	1	49	108	7737	0.502073	1	ENSOARG00000006476|K04345;	ENSOARG00000006476|K04345	1	.	0	http://www.kegg.jp/pathway/map00270+K00548	no
Hepatitis C	map05160	2	120	107	7666	0.505013	1	ENSOARG00000006076|K04456;ENSOARG00000020627|K03099;	ENSOARG00000006076|K04456;ENSOARG00000020627|K03099	2	.	0	http://www.kegg.jp/pathway/map03460+K10858	no
Cysteine and methionine metabolism	map00270	1	50	108	7736	0.508991	1	ENSOARG00000003750|K00548;	ENSOARG00000003750|K00548	1	.	0	http://www.kegg.jp/pathway/map04152+K04456+K07903	no
Fanconi anemia pathway	map03460	1	50	108	7736	0.508991	1	ENSOARG00000001384|K10858;	ENSOARG00000001384|K10858	1	.	0	http://www.kegg.jp/pathway/map05030+K04345	no
AMPK signaling pathway	map04152	2	123	107	7663	0.518026	1	ENSOARG00000006076|K04456;ENSOARG00000018516|K07903;	ENSOARG00000006076|K04456;ENSOARG00000018516|K07903	2	.	0	http://www.kegg.jp/pathway/map00260+K00831	no
Cocaine addiction	map05030	1	52	108	7734	0.522543	1	ENSOARG00000006476|K04345;	ENSOARG00000006476|K04345	1	.	0	http://www.kegg.jp/pathway/map00510+K03848	no
Glycine, serine and threonine metabolism	map00260	1	52	108	7734	0.522543	1	ENSOARG00000012354|K00831;	ENSOARG00000012354|K00831	1	.	0	http://www.kegg.jp/pathway/map01200+K00031+K00831	no
N-Glycan biosynthesis	map00510	1	52	108	7734	0.522543	1	ENSOARG00000009650|K03848;	ENSOARG00000009650|K03848	1	.	0	http://www.kegg.jp/pathway/map05416+K03260	no
Carbon metabolism	map01200	2	127	107	7659	0.535026	1	ENSOARG00000012014|K00031;ENSOARG00000012354|K00831;	ENSOARG00000012014|K00031;ENSOARG00000012354|K00831	2	.	0	http://www.kegg.jp/pathway/map00330+K00472	no
Viral myocarditis	map05416	1	54	108	7732	0.535725	1	ENSOARG00000008710|K03260;	ENSOARG00000008710|K03260	1	.	0	http://www.kegg.jp/pathway/map04068+K04456+K03099	no
Arginine and proline metabolism	map00330	1	55	108	7731	0.542179	1	ENSOARG00000009683|K00472;	ENSOARG00000009683|K00472	1	.	0	http://www.kegg.jp/pathway/map04330+K06053	no
FoxO signaling pathway	map04068	2	129	107	7657	0.543373	1	ENSOARG00000006076|K04456;ENSOARG00000020627|K03099;	ENSOARG00000006076|K04456;ENSOARG00000020627|K03099	2	.	0	http://www.kegg.jp/pathway/map00280+K07509	no
Notch signaling pathway	map04330	1	56	108	7730	0.548545	1	ENSOARG00000008166|K06053;	ENSOARG00000008166|K06053	1	.	0	http://www.kegg.jp/pathway/map01523+K05665	no
Valine, leucine and isoleucine degradation	map00280	1	56	108	7730	0.548545	1	ENSOARG00000018680|K07509;	ENSOARG00000018680|K07509	1	.	0	http://www.kegg.jp/pathway/map00480+K00031	no
Antifolate resistance	map01523	1	57	108	7729	0.554824	1	ENSOARG00000009522|K05665;	ENSOARG00000009522|K05665	1	.	0	http://www.kegg.jp/pathway/map04015+K05091+K04456+K04433	no
Glutathione metabolism	map00480	1	57	108	7729	0.554824	1	ENSOARG00000012014|K00031;	ENSOARG00000012014|K00031	1	.	0	http://www.kegg.jp/pathway/map00980+K01253	no
Rap1 signaling pathway	map04015	3	208	106	7578	0.561356	1	ENSOARG00000000078|K05091;ENSOARG00000006076|K04456;ENSOARG00000013869|K04433;	ENSOARG00000000078|K05091;ENSOARG00000006076|K04456;ENSOARG00000013869|K04433	3	.	0	http://www.kegg.jp/pathway/map05418+K04456+K04433	no
Metabolism of xenobiotics by cytochrome P450	map00980	1	59	108	7727	0.567122	1	ENSOARG00000017468|K01253;	ENSOARG00000017468|K01253	1	.	0	http://www.kegg.jp/pathway/map05140+K06483	no
Fluid shear stress and atherosclerosis	map05418	2	137	107	7649	0.575724	1	ENSOARG00000006076|K04456;ENSOARG00000013869|K04433;	ENSOARG00000006076|K04456;ENSOARG00000013869|K04433	2	.	0	http://www.kegg.jp/pathway/map04742+K04345	no
Leishmaniasis	map05140	1	62	108	7724	0.58494	1	ENSOARG00000016867|K06483;	ENSOARG00000016867|K06483	1	.	0	http://www.kegg.jp/pathway/map05016+K04958+K10408	no
Taste transduction	map04742	1	63	108	7723	0.590717	1	ENSOARG00000006476|K04345;	ENSOARG00000006476|K04345	1	.	0	http://www.kegg.jp/pathway/map05204+K01253	no
Huntington disease	map05016	3	218	106	7568	0.593053	1	ENSOARG00000008132|K04958;ENSOARG00000013498|K10408;ENSOARG00000016755|K10408;	ENSOARG00000008132|K04958;ENSOARG00000013498|K10408;ENSOARG00000016755|K10408	3	.	0	http://www.kegg.jp/pathway/map04137+K07870	no
Chemical carcinogenesis	map05204	1	66	108	7720	0.607573	1	ENSOARG00000017468|K01253;	ENSOARG00000017468|K01253	1	.	0	http://www.kegg.jp/pathway/map05412+K06483	no
Mitophagy - animal	map04137	1	66	108	7720	0.607573	1	ENSOARG00000011384|K07870;	ENSOARG00000011384|K07870	1	.	0	http://www.kegg.jp/pathway/map04721+K15293	no
Arrhythmogenic right ventricular cardiomyopathy (ARVC)	map05412	1	68	108	7718	0.618426	1	ENSOARG00000016867|K06483;	ENSOARG00000016867|K06483	1	.	0	http://www.kegg.jp/pathway/map04621+K04958+K04959	no
Synaptic vesicle cycle	map04721	1	69	108	7717	0.62374	1	ENSOARG00000012072|K15293;	ENSOARG00000012072|K15293	1	.	0	http://www.kegg.jp/pathway/map04024+K04456+K04345+K13296	no
NOD-like receptor signaling pathway	map04621	2	150	107	7636	0.624706	1	ENSOARG00000008132|K04958;ENSOARG00000019909|K04959;	ENSOARG00000008132|K04958;ENSOARG00000019909|K04959	2	.	0	http://www.kegg.jp/pathway/map04214+K07870	no
cAMP signaling pathway	map04024	3	232	106	7554	0.634915	1	ENSOARG00000006076|K04456;ENSOARG00000006476|K04345;ENSOARG00000006517|K13296;	ENSOARG00000006076|K04456;ENSOARG00000006476|K04345;ENSOARG00000006517|K13296	3	.	0	http://www.kegg.jp/pathway/map05120+K05859	no
Apoptosis - fly	map04214	1	72	108	7714	0.639248	1	ENSOARG00000011384|K07870;	ENSOARG00000011384|K07870	1	.	0	http://www.kegg.jp/pathway/map05218+K04456	no
Epithelial cell signaling in Helicobacter pylori infection	map05120	1	72	108	7714	0.639248	1	ENSOARG00000008988|K05859;	ENSOARG00000008988|K05859	1	.	0	http://www.kegg.jp/pathway/map00010+K15779	no
Melanoma	map05218	1	73	108	7713	0.644275	1	ENSOARG00000006076|K04456;	ENSOARG00000006076|K04456	1	.	0	http://www.kegg.jp/pathway/map05164+K04456+K04433	no
Glycolysis / Gluconeogenesis	map00010	1	74	108	7712	0.649233	1	ENSOARG00000009837|K15779;	ENSOARG00000009837|K15779	1	.	0	http://www.kegg.jp/pathway/map04630+K04456+K03099	no
Influenza A	map05164	2	159	107	7627	0.656014	1	ENSOARG00000006076|K04456;ENSOARG00000013869|K04433;	ENSOARG00000006076|K04456;ENSOARG00000013869|K04433	2	.	0	http://www.kegg.jp/pathway/map05226+K04456+K03099	no
Jak-STAT signaling pathway	map04630	2	160	107	7626	0.659362	1	ENSOARG00000006076|K04456;ENSOARG00000020627|K03099;	ENSOARG00000006076|K04456;ENSOARG00000020627|K03099	2	.	0	http://www.kegg.jp/pathway/map04216+K01897	no
Gastric cancer	map05226	2	161	107	7625	0.662685	1	ENSOARG00000006076|K04456;ENSOARG00000020627|K03099;	ENSOARG00000006076|K04456;ENSOARG00000020627|K03099	2	.	0	http://www.kegg.jp/pathway/map05410+K06483	no
Ferroptosis	map04216	1	78	108	7708	0.668388	1	ENSOARG00000017954|K01897;	ENSOARG00000017954|K01897	1	.	0	http://www.kegg.jp/pathway/map05212+K04456	no
Hypertrophic cardiomyopathy (HCM)	map05410	1	78	108	7708	0.668388	1	ENSOARG00000016867|K06483;	ENSOARG00000016867|K06483	1	.	0	http://www.kegg.jp/pathway/map04911+K04345	no
Pancreatic cancer	map05212	1	78	108	7708	0.668388	1	ENSOARG00000006076|K04456;	ENSOARG00000006076|K04456	1	.	0	http://www.kegg.jp/pathway/map03040+K12830+K12847	no
Insulin secretion	map04911	1	80	108	7706	0.677573	1	ENSOARG00000006476|K04345;	ENSOARG00000006476|K04345	1	.	0	http://www.kegg.jp/pathway/map04657+K11849	no
Spliceosome	map03040	2	172	107	7614	0.697551	1	ENSOARG00000004816|K12830;ENSOARG00000020546|K12847;	ENSOARG00000004816|K12830;ENSOARG00000020546|K12847	2	.	0	http://www.kegg.jp/pathway/map03008+K14549	no
IL-17 signaling pathway	map04657	1	86	108	7700	0.703643	1	ENSOARG00000016027|K11849;	ENSOARG00000016027|K11849	1	.	0	http://www.kegg.jp/pathway/map05202+K15589+K15613	no
Ribosome biogenesis in eukaryotes	map03008	1	86	108	7700	0.703643	1	ENSOARG00000004869|K14549;	ENSOARG00000004869|K14549	1	.	0	http://www.kegg.jp/pathway/map04064+K05859	no
Transcriptional misregulation in cancer	map05202	2	178	107	7608	0.715295	1	ENSOARG00000015391|K15589;ENSOARG00000019962|K15613;	ENSOARG00000015391|K15589;ENSOARG00000019962|K15613	2	.	0	http://www.kegg.jp/pathway/map04217+K12196+K01367	no
NF-kappa B signaling pathway	map04064	1	89	108	7697	0.715884	1	ENSOARG00000008988|K05859;	ENSOARG00000008988|K05859	1	.	0	http://www.kegg.jp/pathway/map05100+K13736	no
Necroptosis	map04217	2	182	107	7604	0.726639	1	ENSOARG00000006303|K12196;ENSOARG00000013465|K01367;	ENSOARG00000006303|K12196;ENSOARG00000013465|K01367	2	.	0	http://www.kegg.jp/pathway/map05132+K06071	no
Bacterial invasion of epithelial cells	map05100	1	95	108	7691	0.738882	1	ENSOARG00000007284|K13736;	ENSOARG00000007284|K13736	1	.	0	http://www.kegg.jp/pathway/map04931+K04456	no
Salmonella infection	map05132	1	95	108	7691	0.738882	1	ENSOARG00000014959|K06071;	ENSOARG00000014959|K06071	1	.	0	http://www.kegg.jp/pathway/map05142+K04456	no
Insulin resistance	map04931	1	108	108	7678	0.782574	1	ENSOARG00000006076|K04456;	ENSOARG00000006076|K04456	1	.	0	http://www.kegg.jp/pathway/map05162+K04456	no
Chagas disease (American trypanosomiasis)	map05142	1	115	108	7671	0.803014	1	ENSOARG00000006076|K04456;	ENSOARG00000006076|K04456	1	.	0	http://www.kegg.jp/pathway/map05203+K04345+K06053	no
Measles	map05162	1	118	108	7668	0.81118	1	ENSOARG00000006076|K04456;	ENSOARG00000006076|K04456	1	.	0	http://www.kegg.jp/pathway/map04514+K06483	no
Viral carcinogenesis	map05203	2	223	107	7563	0.822411	1	ENSOARG00000006476|K04345;ENSOARG00000008166|K06053;	ENSOARG00000006476|K04345;ENSOARG00000008166|K06053	2	.	0	http://www.kegg.jp/pathway/map04110+K09392	no
Cell adhesion molecules (CAMs)	map04514	1	138	108	7648	0.857675	1	ENSOARG00000016867|K06483;	ENSOARG00000016867|K06483	1	.	0	http://www.kegg.jp/pathway/map04080+K08362+K05181	no
Cell cycle	map04110	1	139	108	7647	0.859675	1	ENSOARG00000006450|K09392;	ENSOARG00000006450|K09392	1	.	0	http://www.kegg.jp/pathway/map05034+K03099	no
Neuroactive ligand-receptor interaction	map04080	2	269	107	7517	0.893391	1	ENSOARG00000004444|K08362;ENSOARG00000015669|K05181;	ENSOARG00000004444|K08362;ENSOARG00000015669|K05181	2	.	0	http://www.kegg.jp/pathway/map05012+K04345	no
Alcoholism	map05034	1	170	108	7616	0.909596	1	ENSOARG00000020627|K03099;	ENSOARG00000020627|K03099	1	.	0	http://www.kegg.jp/pathway/map04932+K04456	no
Parkinson disease	map05012	1	171	108	7615	0.910871	1	ENSOARG00000006476|K04345;	ENSOARG00000006476|K04345	1	.	0	http://www.kegg.jp/pathway/map04530+K04345	no
Non-alcoholic fatty liver disease (NAFLD)	map04932	1	176	108	7610	0.916988	1	ENSOARG00000006076|K04456;	ENSOARG00000006076|K04456	1	.	0	http://www.kegg.jp/pathway/map05168+K03121	no
Tight junction	map04530	1	176	108	7610	0.916988	1	ENSOARG00000006476|K04345;	ENSOARG00000006476|K04345	1	.	0	http://www.kegg.jp/pathway/map04060+K05091	no
Herpes simplex infection	map05168	1	210	108	7576	0.948871	1	ENSOARG00000011276|K03121;	ENSOARG00000011276|K03121	1	.	0	http://www.kegg.jp/pathway/map04740+K04345	no
Cytokine-cytokine receptor interaction	map04060	1	228	108	7558	0.960477	1	ENSOARG00000000078|K05091;	ENSOARG00000000078|K05091	1	.	0
Olfactory transduction	map04740	1	603	108	7183	0.99984	1	ENSOARG00000006476|K04345;	ENSOARG00000006476|K04345	1	.	0
