# Supplementary material for: Differential Expression of Circular RNAs in Polytocous and Monotocous Uterus during the Reproductive Cycle of Sheep
Source: Animals (Basel). 2019 Oct 14;9(10):797. doi: 10.3390/ani9100797 (PMC6827132; doi:10.3390/ani9100797)
Supplement: Supplementary file 1 [file animals-09-00797-s001.zip › Table S4.xlsx]

## Sheet: Sheet1
Table S4 List of circRNA-miRNA pairs to construct the interaction network
Sheet1 List of circRNA-miRNA pairs to construct the interaction network in follicular phase
miRNA_Name	circRNA_ID	type
oar-miR-181a	oar_circ_0017181	miRNA-circRNA
oar-miR-181a	oar_circ_0017186	miRNA-circRNA
oar-miR-181a	oar_circ_0017187	miRNA-circRNA
oar-miR-200c	oar_circ_0000900	miRNA-circRNA
oar-miR-200c	oar_circ_0000901	miRNA-circRNA
oar-miR-200c	oar_circ_0000902	miRNA-circRNA
oar-miR-200c	oar_circ_0000904	miRNA-circRNA
oar-miR-200c	oar_circ_0000905	miRNA-circRNA
oar-miR-329b-5p	oar_circ_0000043	miRNA-circRNA
oar-miR-329b-5p	oar_circ_0000044	miRNA-circRNA
oar-miR-329b-5p	oar_circ_0006148	miRNA-circRNA
oar-miR-329b-5p	oar_circ_0007515	miRNA-circRNA
oar-miR-329b-5p	oar_circ_0007516	miRNA-circRNA
oar-miR-370-3p	oar_circ_0020517	miRNA-circRNA
oar-miR-370-3p	oar_circ_0020519	miRNA-circRNA
oar-miR-370-3p	oar_circ_0020523	miRNA-circRNA
oar-miR-370-3p	oar_circ_0020525	miRNA-circRNA
oar-miR-370-3p	oar_circ_0020526	miRNA-circRNA
oar-miR-370-3p	oar_circ_0020527	miRNA-circRNA
oar-miR-370-3p	oar_circ_0020528	miRNA-circRNA
oar-miR-370-3p	oar_circ_0023030	miRNA-circRNA
oar-miR-370-3p	oar_circ_0023031	miRNA-circRNA
oar-miR-370-3p	oar_circ_0023032	miRNA-circRNA
oar-miR-370-3p	oar_circ_0023034	miRNA-circRNA
oar-miR-370-3p	oar_circ_0023035	miRNA-circRNA
oar-miR-410-5p	oar_circ_0025952	miRNA-circRNA
oar-miR-410-5p	oar_circ_0025953	miRNA-circRNA
oar-miR-410-5p	oar_circ_0025954	miRNA-circRNA
oar-miR-410-5p	oar_circ_0025955	miRNA-circRNA
oar-miR-432	oar_circ_0001714	miRNA-circRNA
oar-miR-432	oar_circ_0024423	miRNA-circRNA
oar-miR-432	oar_circ_0024426	miRNA-circRNA
oar-miR-432	oar_circ_0024427	miRNA-circRNA
oar-miR-432	oar_circ_0024428	miRNA-circRNA
oar-miR-432	oar_circ_0024429	miRNA-circRNA
oar-miR-665-3p	oar_circ_0009785	miRNA-circRNA
oar-miR-665-3p	oar_circ_0009788	miRNA-circRNA
oar-miR-665-3p	oar_circ_0009792	miRNA-circRNA
oar-miR-665-3p	oar_circ_0009793	miRNA-circRNA
oar-miR-665-3p	oar_circ_0009794	miRNA-circRNA
oar-miR-665-3p	oar_circ_0009796	miRNA-circRNA
oar-miR-665-5p	oar_circ_0007563	miRNA-circRNA
oar-miR-665-5p	oar_circ_0025681	miRNA-circRNA

## Sheet: Sheet2
Table S4 List of circRNA-miRNA pairs to construct the interaction network
Sheet 2 List of circRNA-miRNA pairs to construct the interaction network in luteal phase
miRNA_Name	circRNA_ID	type
oar-miR-665-3p	oar_circ_0009785	miRNA-circRNA
oar-miR-665-3p	oar_circ_0009786	miRNA-circRNA
oar-miR-665-3p	oar_circ_0009788	miRNA-circRNA
oar-miR-665-3p	oar_circ_0009792	miRNA-circRNA
oar-miR-665-3p	oar_circ_0009793	miRNA-circRNA
oar-miR-665-3p	oar_circ_0009794	miRNA-circRNA
oar-miR-665-3p	oar_circ_0009796	miRNA-circRNA
oar-miR-665-3p	oar_circ_0009797	miRNA-circRNA
oar-miR-541-5p	oar_circ_0008835	miRNA-circRNA
oar-miR-541-5p	oar_circ_0008836	miRNA-circRNA
oar-miR-541-5p	oar_circ_0022065	miRNA-circRNA
oar-miR-541-5p	oar_circ_0022067	miRNA-circRNA
oar-miR-495-5p	oar_circ_0018948	miRNA-circRNA
oar-miR-495-5p	oar_circ_0018949	miRNA-circRNA
oar-miR-495-5p	oar_circ_0018950	miRNA-circRNA
oar-miR-495-5p	oar_circ_0020330	miRNA-circRNA
oar-miR-432	oar_circ_0001714	miRNA-circRNA
oar-miR-432	oar_circ_0024423	miRNA-circRNA
oar-miR-432	oar_circ_0024425	miRNA-circRNA
oar-miR-432	oar_circ_0024427	miRNA-circRNA
oar-miR-432	oar_circ_0024428	miRNA-circRNA
oar-miR-432	oar_circ_0024429	miRNA-circRNA
oar-miR-410-5p	oar_circ_0025952	miRNA-circRNA
oar-miR-410-5p	oar_circ_0025953	miRNA-circRNA
oar-miR-410-5p	oar_circ_0025954	miRNA-circRNA
oar-miR-410-5p	oar_circ_0025955	miRNA-circRNA
oar-miR-370-3p	oar_circ_0020515	miRNA-circRNA
oar-miR-370-3p	oar_circ_0020517	miRNA-circRNA
oar-miR-370-3p	oar_circ_0020518	miRNA-circRNA
oar-miR-370-3p	oar_circ_0020519	miRNA-circRNA
oar-miR-370-3p	oar_circ_0020522	miRNA-circRNA
oar-miR-370-3p	oar_circ_0020523	miRNA-circRNA
oar-miR-370-3p	oar_circ_0020524	miRNA-circRNA
oar-miR-370-3p	oar_circ_0020525	miRNA-circRNA
oar-miR-370-3p	oar_circ_0020526	miRNA-circRNA
oar-miR-370-3p	oar_circ_0020527	miRNA-circRNA
oar-miR-370-3p	oar_circ_0020528	miRNA-circRNA
oar-miR-370-3p	oar_circ_0023030	miRNA-circRNA
oar-miR-370-3p	oar_circ_0023032	miRNA-circRNA
oar-miR-370-3p	oar_circ_0023033	miRNA-circRNA
oar-miR-370-3p	oar_circ_0023034	miRNA-circRNA
oar-miR-370-3p	oar_circ_0023035	miRNA-circRNA
oar-miR-370-3p	oar_circ_0029163	miRNA-circRNA
oar-miR-370-3p	oar_circ_0029164	miRNA-circRNA
oar-miR-329b-5p	oar_circ_0000036	miRNA-circRNA
oar-miR-329b-5p	oar_circ_0000044	miRNA-circRNA
oar-miR-329b-5p	oar_circ_0006146	miRNA-circRNA
oar-miR-329b-5p	oar_circ_0006147	miRNA-circRNA
oar-miR-329b-5p	oar_circ_0007515	miRNA-circRNA
oar-miR-329b-5p	oar_circ_0007516	miRNA-circRNA
oar-miR-21	oar_circ_0014804	miRNA-circRNA
oar-miR-21	oar_circ_0014805	miRNA-circRNA
oar-miR-21	oar_circ_0019794	miRNA-circRNA
oar-miR-21	oar_circ_0019795	miRNA-circRNA
oar-miR-200c	oar_circ_0000901	miRNA-circRNA
oar-miR-200c	oar_circ_0000902	miRNA-circRNA
oar-miR-200c	oar_circ_0000903	miRNA-circRNA
oar-miR-200c	oar_circ_0000904	miRNA-circRNA
oar-miR-200c	oar_circ_0000905	miRNA-circRNA
oar-miR-200c	oar_circ_0000906	miRNA-circRNA
oar-miR-181a	oar_circ_0017184	miRNA-circRNA
oar-miR-181a	oar_circ_0017187	miRNA-circRNA
oar-miR-181a	oar_circ_0017188	miRNA-circRNA
oar-miR-181a	oar_circ_0017189	miRNA-circRNA
